# Supplementary material for: Allele-specific expression and eQTL analysis in mouse adipose tissue
Source: BMC Genomics. 2014 Jun 13;15(1):471. doi: 10.1186/1471-2164-15-471 (PMC4089026; doi:10.1186/1471-2164-15-471)
Supplement: Supplementary file 2 — Additional file 2: Is a table of all ASE metrics for all of the examined genes. (XLSX 2 MB) [file 12864_2013_6204_MOESM2_ESM.xlsx]

## Sheet: Sheet1
			Raw allelic counts									All samples DBA vs BL6		All samples parental imprinting		Male only samples DBA vs BL6					Female only samples DBA vs BL6
Gene Symbol	Num_Exons	Num_SNPs_counted	BxD_F_BL6	BxD_F_DBA	DxB_F_BL6	DxB_F_DBA	BxD_M_BL6	BxD_M_DBA	DxB_M_BL6	DxB_M_DBA	Adjusted average count DEseq	Fold Change (DBAtoBL6)	Pval_fdr_adjusted_STR	Fold Change (Maternal to Paternal)	Pval_fdr_adjusted_IMP	Adjusted average count DEseq males	Fold change DBA to BL6 males	Pval_fdr_adjusted_STR_males	Fold change Maternal to Paternal males	Pval_fdr_adjusted_IMP_males	Adjusted average count DEseq females	Fold change DBA to BL6 females	Pval_fdr_adjusted_STR_females	Fold change Maternal to Paternal females	Pval_fdr_adjusted_IMP_females
Ankrd40	4	12	5932	5	5693	6	5708	3	4514	6	2581.27	0.00102697	5.91517e-239	0.953759	1	2420.6	0.00101125	1.39556e-234	0.992479	1	2775.96	0.00104028	6.21328e-98	0.910243	1
Ptrf	1	3	11708	10	13079	14	13035	9	11574	10	5900.38	0.000952095	1.15277e-212	0.837858	1	5867.61	0.000852589	1.65331e-242	0.883515	1	5949.54	0.00106495	2.54027e-70	0.782263	1
Prdx1	2	4	2718	2	2017	2	2543	0	1951	0	1087.68	0.00043901	7.89118e-203	1.09513	1	1061.17	0	1.37088e-184	1.02212	1	1120.79	0.000930553	5.87566e-82	1.17664	1
Nudt9	5	8	1918	2	1851	0	2107	2	1449	6	864.821	0.00164826	7.26627e-181	1.02525	1	836.391	0.00265491	1.10803e-143	1.14342	1	899.726	0.000536368	9.77475e-79	0.903868	1
Fbxo22	3	11	1279	1	1349	0	1128	0	1153	0	584.623	0.000189626	7.27515e-164	0.798376	1	548.06	0	5.4861e-48	0.767175	1	629.142	0.000383468	4.27e-71	0.827295	1
Mfap5	2	2	1326	2	1111	2	1174	0	968	2	540.711	0.00147054	3.73806e-156	0.998633	1	508.586	0.00115043	5.53024e-126	0.953303	1	579.708	0.00180066	1.41955e-65	1.04236	1
Eef2	2	7	11821	167	11300	117	8661	141	7354	91	4648.93	0.0143118	9.53242e-156	0.918537	1	3864.04	0.0155377	3.32349e-173	0.921831	1	5587.66	0.01324	4.33365e-65	0.912059	1
Nap1l1	2	6	866	0	708	0	840	0	696	0	368.252	0	1.08457e-141	1.0038	1	364.389	0	3.06413e-107	0.946421	1	373.437	0	4.80542e-60	1.06805	1
Igfbp7	1	2	6015	2	5573	1	4041	2	3291	5	2205.36	0.000631849	3.67721e-139	0.953712	1	1739.49	0.0011064	2.51941e-211	0.964035	1	2761.72	0.000276047	6.37932e-105	0.942315	1
Mff	3	9	975	0	718	1	768	0	615	0	360.597	0.000354561	6.84766e-139	1.08248	1	327.415	0	1.43171e-100	0.979266	1	400.542	0.000699113	3.62788e-60	1.18726	1
Las1l	4	6	957	1	876	1	743	0	578	1	369.199	0.00107642	3.75561e-137	0.98174	1	312.482	0.000936005	8.36151e-96	1.00991	1	437.073	0.00119343	8.16621e-61	0.954147	1
Creb3l2	5	10	671	0	695	0	731	0	636	0	325.66	0	4.85149e-134	0.876657	1	325.259	0	5.40207e-100	0.901311	1	326.694	0	1.17625e-56	0.843032	1
Sipa1l2	8	25	1419	8	922	4	1126	8	844	14	508.429	0.00917069	7.61498e-129	1.19016	1	470.46	0.0127799	6.92886e-100	1.05563	1	554.222	0.00553114	2.83032e-32	1.33766	1
Kars	4	4	694	0	603	0	697	0	498	0	293.302	0	2.94269e-128	1.05491	1	280.969	0	1.63993e-91	1.09753	1	308.352	0	2.39053e-55	1.00496	1
Ndufb5	1	2	655	0	559	0	727	0	451	0	280.807	0	9.15647e-126	1.1474	1	274.654	0	6.38536e-49	1.26407	1	288.444	0	9.90313e-54	1.02314	1
Mcl1	1	2	742	0	471	0	569	0	445	0	260.412	0	1.97844e-121	1.17669	1	239.714	0	3.57587e-82	1.00269	1	285.375	0	5.66066e-31	1.37559	1
Mcart1	1	3	631	1	580	0	601	0	476	1	270.268	0.000996958	1.45405e-119	0.973309	1	255.094	0.00114682	1.00069e-83	0.992389	1	288.696	0.00083605	4.02988e-52	0.948419	1
Ctdsp1	5	13	5119	152	4123	107	4755	98	3550	128	2126.45	0.0305857	4.20395e-117	1.0722	1	2017.85	0.0306519	1.73827e-127	1.06433	1	2258.19	0.0303881	1.64857e-46	1.07512	1
CT025531.9-1	1	4	728	2	606	1	527	1	437	0	269.216	0.00176819	9.03933e-117	1.00079	1	228.934	0.00100873	1.36397e-77	0.943826	1	317.451	0.00240664	5.28616e-52	1.04752	1
Cdk4	4	5	706	0	517	1	495	0	379	0	244.148	0.00052376	7.0689e-116	1.11574	1	206.353	0	4.3246e-74	1.02419	1	289.37	0.000967964	2.79569e-52	1.19452	1
Hnrnpu	1	1	570	2	527	1	566	0	481	0	254.676	0.00137416	2.22805e-114	0.934892	1	248.764	0	4.51945e-84	0.922754	1	262.115	0.00291619	2.24046e-47	0.943129	1
Ccdc55	4	23	2256	3	1517	2	1631	0	1047	1	746.541	0.00100091	6.01134e-110	1.26592	1	625.937	0.000467056	4.60813e-75	1.22262	1	890.615	0.00144282	1.32811e-49	1.29757	1
Tinagl1	1	1	764	8	798	6	748	9	587	6	345.686	0.0109223	1.16552e-108	0.915942	1	319.495	0.0121317	4.26719e-81	0.997249	1	377.284	0.00965617	2.09904e-47	0.836304	1
Zfp706	1	4	476	0	523	0	439	0	382	1	215.483	0.000735348	5.1297e-108	0.849137	1	195.64	0.00149585	2.91597e-69	0.904032	1	239.398	0	6.61239e-48	0.794715	1
BC038286	1	2	458	0	481	1	449	0	420	0	215.401	0.000593703	8.94316e-108	0.838439	1	207.678	0	2.7013e-67	0.838323	1	224.957	0.00124547	3.70557e-46	0.833713	1
Lgals9	1	1	470	0	406	0	484	0	342	0	200.419	0	4.57609e-106	1.06456	1	194.08	0	4.37807e-71	1.10977	1	208.221	0	4.78406e-46	1.01083	1
Mtch2	2	2	398	0	484	0	417	0	356	0	196.535	0	1.17865e-104	0.816344	1	183.714	0	5.09466e-68	0.918545	1	212.08	0	5.16707e-27	0.718032	1
Hsp90b1	1	1	480	1	407	0	482	1	391	0	208.69	0.00113473	1.63075e-104	0.995925	1	207.069	0.00111536	2.71971e-72	0.964569	1	210.944	0.00114456	8.70342e-45	1.02741	1
Coro1b	1	1	919	1	1114	0	900	0	625	0	417.628	0.00026547	3.6536e-103	0.890768	1	357.947	0	1.51642e-106	1.12922	1	489.032	0.000493387	3.06527e-32	0.719728	1
Glg1	1	1	496	3	549	2	449	1	366	0	219.924	0.00325638	2.91899e-102	0.868628	1	193.384	0.00119438	8.32761e-69	0.959761	1	251.767	0.00512268	5.97337e-41	0.78881	1
Ccni	2	3	439	3	512	2	514	1	405	1	223.097	0.00392472	1.34486e-101	0.873911	1	217.877	0.0024058	2.01303e-73	0.995801	1	229.636	0.00561915	4.95774e-29	0.748825	1
Ttc14	5	7	603	0	480	1	555	0	305	2	225.785	0.00197251	3.20284e-100	1.25069	1	199.688	0.00293526	5.2653e-22	1.43407	1	256.994	0.00109004	1.95468e-49	1.09922	1
Sfrs9	1	1	408	0	436	0	333	0	336	0	179.415	0	1.14157e-99	0.799558	1	160.616	0	2.14087e-37	0.777176	1	202.065	0	3.07442e-45	0.817109	1
Mocs2	1	1	379	1	435	0	384	0	329	0	181.288	0.000611767	2.85477e-98	0.83722	1	169.491	0	4.29436e-64	0.915271	1	195.593	0.00123451	9.86491e-34	0.759125	1
Gpi1	5	6	476	2	423	4	428	2	396	6	206.379	0.00946142	2.817e-90	0.921837	1	199.008	0.0112538	2.75977e-61	0.860279	1	215.495	0.00748804	5.42209e-40	0.988547	1
Otud5	2	2	387	1	374	1	332	0	231	0	154.9	0.00154303	1.4257e-88	1.00366	1	132.162	0	3.00253e-53	1.12704	1	182.096	0.00286929	4.91701e-40	0.904184	1
AC114918.4-2	1	3	795	0	864	0	574	0	515	0	322.368	0	5.94107e-88	0.835544	1	259.597	0	2.25562e-86	0.874015	1	397.413	0	4.05179e-59	0.803452	1
Mfsd5	1	1	312	1	319	0	331	0	277	0	147.306	0.000753005	5.34235e-87	0.89851	1	144.324	0	9.45342e-57	0.93705	1	151.086	0.00159875	3.9406e-37	0.8515	1
Atp6ap1	1	2	840	1	626	0	900	0	475	0	330.888	0.000335085	3.69424e-85	1.32729	1	317.6	0	8.91197e-23	1.48581	1	346.974	0.00069553	1.14288e-56	1.16992	1
Wac	3	8	327	0	380	1	309	0	252	2	150.116	0.00296975	4.28069e-85	0.854379	1	133.544	0.00439549	3.33267e-50	0.970173	1	170.023	0.00164854	2.52445e-30	0.754286	1
Ppp1ca	1	1	413	4	458	2	416	6	368	6	199.066	0.0122199	5.56681e-85	0.841211	1	189.868	0.0168021	2.02975e-55	0.891705	1	210.314	0.0073007	2.18389e-37	0.785695	1
Hnrnpab	1	1	370	3	367	3	356	1	286	0	163.711	0.00516758	8.98101e-85	0.929607	1	152.249	0.00151757	2.22838e-57	0.973191	1	177.567	0.00888035	1.31594e-35	0.882471	1
4930518F22Rik	1	2	322	0	264	0	328	0	212	0	132.002	0	1.08755e-83	1.14245	1	126.208	0	4.9987e-51	1.21326	1	139.044	0	5.72121e-37	1.06502	1
Tmem189	1	2	311	0	324	1	258	0	265	0	137.686	0.000929122	1.59489e-83	0.804147	1	125.699	0	1.6735e-31	0.763464	1	152.177	0.00184223	2.87604e-37	0.841536	1
Lclat1	1	6	325	0	241	0	337	0	214	0	130.95	0	2.68951e-83	1.21114	1	128.644	0	1.74374e-45	1.2349	1	133.846	0	3.35206e-36	1.17753	1
Obfc2b	3	3	572	0	501	0	735	0	463	1	268.421	0.000590238	1.92244e-82	1.13453	1	279.862	0.00104522	9.77407e-53	1.24721	1	255.167	0	8.46529e-51	0.99693	1
Pole4	1	2	273	0	270	0	294	0	216	0	124.397	0	1.83222e-80	0.977885	1	120.112	0	2.64029e-49	1.06735	1	129.662	0	2.02016e-35	0.882887	1
Itm2b	2	2	7488	533	7591	445	7377	516	6669	343	3698.25	0.067893	1.83222e-80	0.868822	1	3569.11	0.0654565	9.58853e-68	0.865844	1	3856.76	0.0702234	2.34282e-31	0.868025	1
Mapk6	3	3	335	0	437	0	364	0	338	0	175.948	0	1.84765e-79	0.7576	1	167.693	0	1.8571e-63	0.844499	1	186.063	0	1.76734e-19	0.669375	1
Atp5j	1	1	286	0	237	0	256	0	209	0	116.497	0	2.94316e-77	1.00756	1	110.214	0	7.63308e-46	0.960524	1	124.14	0	1.41657e-34	1.05372	1
Sap30bp	3	3	528	5	332	3	336	3	310	0	177.383	0.00746705	1.78059e-76	1.09359	1	154.948	0.00448669	4.43533e-55	0.842951	1	204.31	0.010112	2.28432e-21	1.37896	1
Etv5	2	7	317	0	230	1	252	0	199	0	117.051	0.0010931	8.43804e-76	1.09924	1	106.681	0	1.07501e-44	0.993029	1	129.539	0.00216487	5.22263e-34	1.20825	1
Hivep1	1	3	307	0	260	0	272	1	187	1	120.233	0.00236798	1.38277e-75	1.08612	1	108.194	0.00485653	3.16416e-42	1.1412	1	134.683	0	2.88231e-36	1.03103	1
Marcks	1	1	313	1	232	0	229	0	211	0	115.968	0.000956686	3.05374e-75	1.00469	1	105.057	0	6.05916e-44	0.851074	1	129.119	0.00187125	6.08354e-34	1.17327	1
Matr3	3	4	407	2	268	2	292	3	203	1	136.694	0.00746404	5.56688e-75	1.22744	1	117.178	0.00847126	9.2837e-43	1.11915	1	160.036	0.0065536	7.47421e-28	1.32491	1
Rabgef1	1	5	248	0	251	0	292	1	182	0	114.588	0.00109817	1.16435e-74	1.05139	1	110.776	0.00208692	4.94909e-37	1.25223	1	119.248	0	1.14055e-33	0.862749	1
Ptpra	1	1	256	0	241	0	255	0	243	2	119.058	0.00266694	1.72368e-74	0.876655	1	119.733	0.00490498	1.29444e-45	0.831844	1	118.479	0	1.39786e-33	0.927533	1
Rhoq	1	1	511	2	559	3	514	5	541	2	256.367	0.00608387	2.85404e-73	0.771591	1	255.673	0.00684394	7.12896e-28	0.743166	1	257.696	0.00515578	1.01465e-44	0.801384	1
BC003331	6	18	1905	116	1912	123	1961	112	1478	115	917.524	0.0710492	1.09678e-71	0.973978	1	870.624	0.073279	1.50404e-70	1.05632	1	974.3	0.0684213	2.04997e-29	0.889539	1
Ybx1	2	2	280	1	287	2	218	0	176	0	112.921	0.00325579	4.49288e-71	0.908534	1	93.3227	0	5.7304e-40	0.971311	1	136.357	0.00590765	1.15891e-32	0.856711	1
Inf2	1	1	233	0	223	1	259	0	182	0	106.015	0.00120702	7.86257e-71	1.02051	1	103.585	0	9.04026e-44	1.11595	1	109.046	0.00257275	2.07897e-30	0.917261	1
Uqcrh	1	2	251	0	227	1	240	1	195	0	108.151	0.00234951	3.63763e-70	0.968082	1	103.304	0.00223819	8.69468e-42	0.960915	1	114.075	0.00245906	2.45327e-31	0.970338	1
Sf3b1	1	1	289	1	275	1	226	2	198	1	116.839	0.00558034	4.36621e-70	0.908507	1	101.681	0.00746682	1.82553e-38	0.892823	1	135.021	0.00387354	1.43501e-33	0.91847	1
2610507B11Rik	1	1	430	12	406	11	434	8	390	14	203.555	0.0301537	7.12468e-70	0.913208	1	202.381	0.0302199	3.74797e-51	0.895885	1	205.285	0.0299633	2.51725e-29	0.928577	1
Dolk	1	1	222	2	235	0	239	0	201	0	106.858	0.00207881	1.9007e-69	0.879527	1	104.477	0	7.36427e-44	0.93243	1	109.859	0.00440976	2.34714e-29	0.818296	1
Necap1	3	4	220	0	191	0	203	0	191	0	95.7213	0	9.50018e-68	0.91255	1	94.1935	0	4.1756e-40	0.833445	1	97.7094	0	8.70938e-30	1.00576	1
Cdv3	2	6	226	0	214	1	216	0	199	1	101.954	0.00281454	3.2045e-67	0.891757	1	99.3796	0.00294902	2.90792e-40	0.856627	1	105.192	0.00266728	1.00823e-29	0.927276	1
Lsm3	1	3	260	1	250	0	177	2	193	0	104.34	0.00348377	4.28788e-67	0.812131	1	89.7087	0.00516988	3.61051e-19	0.712833	1	121.907	0.00198218	1.15891e-32	0.904691	1
Phf5a	3	12	1630	101	1308	67	1381	120	978	83	666.996	0.0775167	5.44417e-65	1.07779	1	606.291	0.09369	9.98894e-54	1.08529	1	739.719	0.0618794	7.04474e-30	1.06648	1
2900010J23Rik	1	1	201	0	212	0	208	0	135	0	88.6614	0	1.1265e-64	0.999154	1	80.1852	0	2.58867e-35	1.20821	1	98.8341	0	6.36176e-30	0.827878	1
Arpc1b	2	2	217	0	200	1	181	1	197	0	95.0683	0.00267371	5.99174e-64	0.824845	1	91.3976	0.00253051	2.15191e-20	0.717365	1	99.6166	0.00281697	1.06398e-28	0.952892	1
Thap1	3	9	217	0	210	1	223	1	170	1	97.2808	0.00425157	7.37042e-64	0.971881	1	93.2864	0.00563702	6.25761e-37	1.02985	1	102.167	0.00274645	3.64348e-29	0.907516	1
Pisd	2	4	228	0	187	0	204	1	150	0	90.3448	0.00139326	1.13074e-63	1.06532	1	83.6069	0.00276696	7.58486e-35	1.06042	1	98.4709	0	6.05493e-30	1.06463	1
Timp2	1	1	584	2	535	7	346	1	384	5	219.375	0.00935732	2.14657e-63	0.850187	1	177.961	0.00959756	2.60379e-19	0.719116	1	268.952	0.00915958	8.59591e-43	0.964107	1
BC018507	1	2	251	0	189	1	200	1	147	0	92.1514	0.00275857	3.84571e-63	1.11646	1	81.9563	0.00282285	3.13869e-34	1.06072	1	104.383	0.00268799	1.14515e-29	1.16543	1
Fam113a	1	1	226	0	172	0	181	0	125	0	81.9924	0	1.91598e-61	1.14457	1	71.8004	0	5.09933e-32	1.13549	1	94.1997	0	3.64717e-29	1.14732	1
Cox8a	1	1	573	3	826	2	701	3	652	0	330.807	0.00292634	3.14226e-61	0.724409	1	323.927	0.00214115	4.98039e-76	0.839797	1	339.564	0.00379314	8.97264e-13	0.606307	1
Sub1	1	1	201	0	177	0	169	0	148	0	82.0006	0	3.99705e-61	0.944919	1	75.4558	0	3.25166e-33	0.895446	1	89.9074	0	3.22103e-28	0.991583	1
2900010M23Rik	1	1	165	1	211	0	204	0	140	0	85.2604	0.00130169	6.24987e-61	0.891683	1	80.6864	0	1.90933e-35	1.14266	1	90.8028	0.00266297	3.22598e-16	0.679776	1
Vps26b	1	1	185	0	199	1	187	0	169	1	88.342	0.00324961	9.11577e-61	0.848903	1	85.1933	0.00344178	3.35012e-35	0.874128	1	92.235	0.0030431	3.60357e-27	0.817268	1
4632428N05Rik	1	1	167	0	174	0	199	0	145	0	81.1947	0	1.34968e-60	0.962392	1	80.9767	0	1.71784e-35	1.07622	1	81.5703	0	2.30846e-26	0.838057	1
Aldoa	3	6	2086	13	2902	23	2612	24	2476	16	1220.25	0.00820499	5.00051e-60	0.735996	1	1227.15	0.00839168	1.63471e-71	0.827392	1	1214.29	0.00794477	7.14741e-14	0.63367	1
Rac1	1	3	194	0	152	1	212	0	137	0	81.8334	0.00156425	2.54272e-59	1.17368	1	81.5669	0	7.80945e-36	1.21347	1	82.252	0.0034137	3.66424e-25	1.12168	1
Cbr1	1	8	1187	76	895	74	968	57	591	57	456.193	0.0807154	3.46007e-59	1.21578	1	392.951	0.082077	8.17193e-20	1.28305	1	531.655	0.0792411	7.4104e-25	1.15597	1
Gstm1	1	1	298	1	353	0	327	0	343	1	159.145	0.00169426	2.24612e-58	0.745876	1	161.526	0.00181235	4.36433e-29	0.750765	1	156.64	0.00154198	7.02773e-27	0.735167	1
Stat3	1	1	176	0	129	0	180	0	158	0	76.5781	0	5.09582e-58	1.01406	1	80.4658	0	3.98186e-35	0.893367	1	72.0974	0	2.77752e-24	1.19132	1
Arpp19	3	7	1436	107	1341	123	1472	116	1030	100	679.111	0.0933724	6.40551e-58	1.04191	1	643.517	0.0952831	1.00715e-54	1.11816	1	722.048	0.0909959	7.39779e-24	0.963021	1
Cd1d1	1	1	817	4	1052	5	1139	2	1011	8	486.078	0.00537875	3.52508e-56	0.797674	1	514.984	0.00546499	2.93656e-116	0.890546	1	452.625	0.00524983	1.0373e-19	0.680896	1
Glb1l2	1	1	612	41	702	43	538	30	516	41	301.181	0.0722839	3.71224e-56	0.823077	1	271.174	0.0749253	5.09768e-29	0.860998	1	337.26	0.0695133	8.70266e-18	0.785087	1
Htra1	1	1	374	2	448	6	302	6	327	4	174.865	0.0137752	2.70113e-55	0.735378	1	154.21	0.0168343	5.67525e-19	0.726088	1	199.715	0.0109403	1.951e-22	0.740522	1
Fbxl5	1	2	207	1	183	0	164	0	198	0	90.1223	0.00123138	8.85296e-55	0.793626	1	87.8501	0	2.85959e-14	0.649521	1	93.0151	0.00259947	2.08292e-27	0.982624	1
Cbx1	1	1	194	0	121	0	179	0	105	0	69.6523	0	9.81854e-55	1.37084	1	65.999	0	1.58546e-23	1.33684	1	74.0657	0	1.04098e-19	1.39998	1
Prpf38b	1	1	758	3	522	1	582	0	300	1	248.999	0.00249079	1.38176e-54	1.37553	1	203.746	0.00143625	9.51587e-18	1.52493	1	302.949	0.00332284	2.25699e-44	1.2632	1
Bud31	1	1	165	0	140	0	174	0	113	0	69.5057	0	1.97555e-54	1.12185	1	67.0961	0	3.2443e-30	1.20749	1	72.4532	0	2.57959e-24	1.02911	1
2013-03-05	2	5	186	0	228	0	202	0	208	2	99.2485	0.00320097	2.92104e-54	0.746266	1	99.1396	0.0059299	1.80571e-26	0.772003	1	99.5743	0	4.06836e-21	0.712335	1
Kctd17	1	1	271	1	335	1	393	8	284	1	154.418	0.00916621	1.76402e-53	0.895192	1	161.423	0.0134212	6.2104e-51	1.06328	1	146.315	0.00357347	1.19159e-20	0.707645	1
Stau1	1	1	159	0	115	0	178	0	117	0	67.0219	0	6.39256e-53	1.20284	1	69.0158	0	5.74064e-31	1.19302	1	64.7407	0	1.82502e-22	1.20727	1
Cog4	1	1	146	1	160	1	178	0	129	0	72.9281	0.0032831	7.63962e-53	0.943366	1	72.2435	0	3.80797e-32	1.08204	1	73.8438	0.00710546	5.22301e-22	0.798917	1
Ppp1r9b	1	1	212	0	246	0	152	0	167	0	91.9768	0	2.15647e-52	0.736469	1	76.9806	0	1.09745e-19	0.713743	1	109.956	0	4.22865e-28	0.752501	1
H2-D1	7	17	42814	3973	42099	3181	30028	2751	26861	2291	18171.3	0.0936135	6.63283e-52	0.892702	1	14862.9	0.0961816	8.12214e-67	0.891024	1	22120.5	0.0911729	3.6593e-27	0.891375	1
Agpat6	1	1	167	2	217	4	173	1	169	1	87.7332	0.0117273	9.75265e-52	0.746764	1	82.471	0.00638099	9.0649e-33	0.80508	1	94.139	0.017308	1.9716e-12	0.686234	1
Brd4	1	1	141	0	150	0	153	1	128	0	68.1281	0.00184844	1.39556e-51	0.880405	1	66.9321	0.00345868	2.28765e-28	0.931098	1	69.6587	0	1.45889e-23	0.820794	1
Ppp2r2a	1	1	147	0	134	0	149	1	131	0	66.8517	0.0018838	7.80875e-51	0.920904	1	66.8953	0.00346059	2.59269e-28	0.886126	1	66.9142	0	6.16887e-23	0.957897	1
Rheb	1	1	113	0	142	0	156	0	123	0	63.8369	0	1.00991e-50	0.853297	1	65.9892	0	1.33238e-29	0.994567	1	61.3826	0	1.83251e-16	0.694859	1
Ppm1a	1	1	291	0	253	0	402	2	269	0	144.595	0.00174165	5.87082e-50	1.0994	1	157.61	0.00293606	1.06649e-57	1.16447	1	129.335	0	2.02016e-35	1.00434	1
Sgcg	2	3	2	307	2	233	1	377	2	287	157.481	185.962	1.78454e-49	0.921905	1	171.587	228.122	2.10065e-62	0.960738	1	140.193	145.721	1.37441e-33	0.88059	1
Zfand5	2	2	126	0	111	0	155	0	118	0	60.7048	0	6.28977e-49	1.01647	1	64.4334	0	5.09488e-29	1.03006	1	56.3713	0	3.35332e-20	0.991183	1
Arcn1	2	6	157	0	128	0	189	1	100	0	67.2475	0.00187269	9.841e-49	1.27243	1	66.994	0.00345547	2.79433e-14	1.46949	1	67.6109	0	3.84225e-23	1.07102	1
D330001F17Rik	1	1	319	0	166	1	262	1	174	0	107.43	0.00236532	1.63174e-48	1.39865	1	102.296	0.0022603	1.11129e-41	1.17498	1	113.661	0.00246804	7.35613e-11	1.6846	1
Usmg5	1	1	134	1	181	2	143	1	124	0	69.6664	0.00711469	1.84925e-48	0.769416	1	63.7469	0.00363213	4.5147e-27	0.898122	1	76.8072	0.0105362	3.25868e-11	0.655147	1
AC145610.4	1	1	160	0	122	0	164	2	102	0	64.4031	0.00391879	2.68758e-48	1.19729	1	62.4895	0.00743853	1.42452e-25	1.23998	1	66.7488	0	5.99316e-23	1.14516	1
1190005I06Rik	1	1	0	103	0	118	0	122	0	89	55.9251	Inf	8.6546e-48	1.09053	1	54.152	Inf	8.53405e-26	0.92402	1	57.8596	Inf	3.07954e-21	1.32931	1
Pim3	1	1	253	0	271	2	229	1	278	0	124.424	0.00307405	1.13961e-47	0.724379	1	123.31	0.0018744	2.40922e-14	0.643973	1	126.022	0.00446075	4.41625e-32	0.823285	1
Pttg1	7	14	567	40	379	25	483	44	357	26	226.489	0.0825778	3.47482e-47	1.13516	1	215.652	0.0896811	1.21489e-33	1.03107	1	239.58	0.0746499	1.72473e-17	1.25359	1
Irak1	1	2	302	3	375	14	259	3	264	12	146.954	0.0308581	1.39601e-46	0.774285	1	129.84	0.0334177	2.21344e-22	0.810804	1	167.541	0.0284904	1.2263e-14	0.738579	1
Dap	1	1	153	2	191	1	180	2	174	3	84.8671	0.0128402	3.35663e-46	0.766266	1	86.1075	0.0157843	7.88293e-31	0.821847	1	83.5504	0.00920608	7.54055e-16	0.698293	1
2310022B05Rik	1	1	149	0	131	0	85	0	107	0	55.7483	0	5.13152e-46	0.807945	1	46.7097	0	2.20191e-10	0.622945	1	66.5945	0	7.17025e-23	0.993165	1
Ddx24	2	2	131	0	107	0	130	0	91	0	53.9522	0	5.89265e-45	1.09848	1	51.8978	0	6.92532e-24	1.12025	1	56.4646	0	3.02264e-20	1.06904	1
Setd3	3	9	363	11	403	7	494	13	267	4	183.796	0.02442	2.1491e-44	1.07285	1	180.184	0.0236793	6.15004e-14	1.40834	1	188.238	0.025114	1.61419e-29	0.785306	1
Huwe1	1	1	211	6	176	4	217	8	139	5	90.071	0.0341405	4.22574e-44	1.12401	1	86.4662	0.0397627	2.90216e-25	1.20387	1	94.4457	0.0279311	1.88736e-20	1.0383	1
Pecam1	1	1	218	3	146	4	204	7	117	5	82.1371	0.031591	4.85551e-43	1.33008	1	77.5758	0.0412879	8.71523e-15	1.34471	1	87.6296	0.0214812	4.7637e-21	1.30843	1
Atp6v0a1	2	2	109	0	123	0	124	1	83	0	51.8516	0.00243009	8.17249e-42	0.953949	1	48.7111	0.0047586	4.19689e-21	1.15956	1	55.6459	0	6.18631e-20	0.773798	1
Stt3b	1	1	333	20	285	22	353	18	288	33	162.009	0.0837251	1.03742e-41	1.03539	1	165.719	0.0908057	3.31257e-29	1.03041	1	157.829	0.0747669	4.03328e-18	1.03618	1
Tfg	1	1	112	0	101	1	111	1	116	0	53.0307	0.00480334	8.42724e-41	0.843027	1	54.8453	0.00422412	7.62048e-21	0.744869	1	50.9827	0.00551899	2.31284e-17	0.979147	1
Ctnna1	1	1	101	0	84	0	120	0	96	0	47.7987	0	1.35254e-40	1.01199	1	51.1334	0	1.81027e-23	0.980222	1	43.9173	0	1.25592e-16	1.0499	1
Lix1l	1	1	126	1	129	0	98	0	71	0	49.5386	0.00224243	1.68246e-40	0.944563	1	39.7685	0	1.2378e-18	1.08239	1	61.2033	0.00395595	4.47277e-20	0.846672	1
Zfp322a	1	7	132	0	95	0	101	0	75	0	47.0017	0	1.84311e-40	1.13802	1	41.4772	0	2.30676e-19	1.05603	1	53.6267	0	1.65852e-19	1.21327	1
Mlycd	1	1	113	0	117	1	104	0	83	0	49.2678	0.0026009	4.12194e-40	0.916154	1	44.2618	0	1.5503e-20	0.982584	1	55.2862	0.0050872	1.64083e-18	0.85271	1
AC162179.2	1	2	87	0	95	0	110	0	99	0	46.9455	0	6.88556e-40	0.842775	1	49.8311	0	7.85431e-23	0.871308	1	43.605	0	1.83251e-16	0.799654	1
Ube2e3	1	3	134	1	108	0	147	2	85	2	56.1297	0.0122435	9.07922e-40	1.21716	1	54.9155	0.0194139	4.90504e-17	1.35439	1	57.6289	0.00420234	3.17223e-19	1.07399	1
Hdac2	1	1	143	5	155	5	159	2	117	2	69.6378	0.0259487	9.87549e-40	0.940157	1	66.054	0.0160875	1.07307e-24	1.06858	1	73.9844	0.0364945	2.52515e-16	0.816084	1
Brd3	1	1	199	4	162	2	130	5	96	4	69.9717	0.028831	1.20086e-39	1.06286	1	55.565	0.043618	5.93721e-17	1.05983	1	87.1605	0.0177998	1.40203e-21	1.06138	1
Ppp2r2d	1	1	105	0	120	0	90	0	73	0	45.615	0	2.29293e-39	0.853769	1	38.619	0	4.65149e-18	0.966794	1	53.9899	0	1.76734e-19	0.764037	1
Cetn3	1	1	120	0	80	0	114	0	74	0	45.3775	0	2.6835e-39	1.25871	1	43.9503	0	1.57431e-20	1.20806	1	47.1285	0	1.19468e-17	1.30978	1
Rhoa	1	1	93	0	107	0	107	1	95	0	48.1545	0.00261715	4.00704e-39	0.822804	1	48.353	0.00479401	8.99809e-21	0.875329	1	48.0018	0	9.20774e-18	0.758937	1
Polr2e	1	1	417	3	375	5	255	3	367	5	170.926	0.0126808	6.3678e-39	0.747543	1	154.655	0.0141188	1.01334e-06	0.555769	1	190.634	0.01126	1.12861e-35	0.978211	1
Cbl	1	2	97	1	108	0	94	0	109	0	49.2092	0.00225748	2.01582e-38	0.723234	1	49.146	0	7.81324e-14	0.676263	1	49.3888	0.00490691	7.3911e-17	0.777443	1
Smc3	1	1	187	0	149	0	97	0	93	0	61.0533	0	2.64085e-38	0.976068	1	45.4751	0	6.13251e-21	0.817906	1	79.6481	0	5.01862e-26	1.09588	1
1810031K17Rik	1	1	147	0	77	0	130	1	85	0	51.3369	0.00245452	3.63635e-38	1.3915	1	50.5146	0.00458793	7.07982e-22	1.18735	1	52.3764	0	1.0622e-09	1.66699	1
Pid1	1	1	116	0	117	0	72	0	84	1	46.0792	0.00344808	6.24652e-38	0.782058	1	38.0733	0.00773432	1.91302e-11	0.685085	1	55.6745	0	5.66985e-20	0.865722	1
Hnrnph3	1	1	0	118	1	93	0	68	0	61	43.2879	370.405	8.80548e-38	0.990886	1	33.5124	Inf	2.3376e-16	1.13625	1	54.7364	213.611	3.57441e-19	0.906374	1
Cacna1e	15	65	960	28	1084	67	683	23	640	29	414.639	0.0484198	3.35392e-37	0.839185	1	329.991	0.0435791	7.55316e-46	0.859595	1	515.771	0.0520144	1.6614e-22	0.82106	1
Prpsap1	1	1	118	0	66	0	100	0	76	0	42.2276	0	5.01239e-37	1.25223	1	41.5352	0	2.25686e-19	1.03181	1	43.1124	0	3.78792e-11	1.56115	1
Atox1	1	1	271	0	403	0	343	0	392	0	170.919	0	9.22771e-37	0.643448	1	177.788	0	3.7253e-21	0.686155	1	163.138	0	3.60849e-12	0.587179	1
Akt1	1	1	99	0	66	0	110	0	78	0	41.7317	0	1.54183e-36	1.19176	1	44.1825	0	1.42657e-20	1.10589	1	38.881	0	4.37677e-15	1.30978	1
Eno1	2	4	94	0	101	0	144	0	92	1	51.3965	0.00309025	4.44369e-36	1.04308	1	55.412	0.00530139	6.63807e-24	1.23922	1	46.6942	0	2.14341e-17	0.812667	1
Afg3l1	1	1	89	1	111	0	78	0	92	1	44.5947	0.00607274	2.84342e-35	0.687104	1	41.4907	0.00709276	2.44645e-11	0.676655	1	48.3723	0.00501054	1.44448e-14	0.694208	1
Sptlc2	1	1	111	0	62	0	98	0	67	0	39.5102	0	4.11868e-35	1.32773	1	38.6926	0	3.47548e-18	1.14701	1	40.5333	0	6.95916e-11	1.56328	1
Bpnt1	3	5	619	82	759	115	719	85	611	94	372.169	0.15289	4.11868e-35	0.88796	1	363.081	0.148977	1.83896e-31	0.973738	1	383.392	0.156759	2.06249e-07	0.796947	1
Mbd3	1	1	246	17	279	29	254	14	229	25	131.31	0.0942401	4.68608e-35	0.889955	1	125.707	0.0914724	6.85963e-24	0.939142	1	138.159	0.0969859	9.76676e-15	0.835793	1
Rps11	2	2	101	0	79	0	76	0	79	0	39.6966	0	4.97492e-35	0.917624	1	37.2799	0	2.44138e-17	0.754399	1	42.6421	0	2.97566e-16	1.11635	1
H2-Q1	2	3	155	1365	147	957	84	881	57	652	538.419	9.59154	8.05795e-35	0.873018	1	426.817	11.9144	1.16655e-50	0.952704	1	668.995	8.29012	2.03878e-19	0.824467	1
M6pr	2	3	297	23	244	24	250	16	232	27	132.994	0.0982984	2.10349e-34	0.992364	1	126.716	0.100585	1.10617e-22	0.917197	1	140.638	0.0955218	5.92081e-15	1.07496	1
Srebf2	1	1	91	0	68	0	103	0	92	0	42.3845	0	2.43954e-34	0.988937	1	46.4717	0	2.07564e-21	0.877938	1	37.6095	0	1.19912e-14	1.16853	1
Fam108c	1	1	111	0	80	0	66	0	90	0	41.2844	0	3.48271e-34	0.841589	1	38.1294	0	8.67921e-08	0.575064	1	45.1242	0	4.98736e-17	1.21154	1
Gtf2a1	1	3	93	1	91	1	109	0	66	0	42.4129	0.00565859	3.97018e-34	1.08735	1	40.7438	0	3.61952e-19	1.29508	1	44.442	0.011862	1.99867e-14	0.895132	1
Ecscr	1	1	134	0	70	0	117	0	106	0	50.6365	0	2.02795e-33	1.14743	1	53.1904	0	3.05587e-24	0.865555	1	47.6959	0	2.31009e-09	1.67153	1
CT030636.13	1	2	74	0	71	0	81	0	85	0	37.4625	0	4.0051e-33	0.814919	1	39.9484	0	1.66997e-18	0.747275	1	34.5886	0	1.325e-13	0.91008	1
Glrx5	1	1	402	2	344	0	576	0	509	0	221.341	0.00100252	2.2235e-32	0.93535	1	258.405	0	3.67666e-86	0.887399	1	177.747	0.00272094	1.44161e-39	1.01483	1
Cul4a	2	3	97	0	94	0	141	0	70	0	47.1829	0	2.79663e-32	1.23195	1	48.5694	0	2.94194e-11	1.57956	1	45.577	0	4.35551e-17	0.901053	1
Phactr4	1	1	86	0	62	0	87	0	66	0	35.5588	0	5.38416e-32	1.11304	1	36.1034	0	5.63086e-17	1.03369	1	34.9657	0	8.55202e-14	1.21119	1
Ppig	6	20	2625	510	2034	377	2179	376	1418	253	1152.46	0.199946	1.48364e-31	1.10629	1	1001.7	0.191043	7.14548e-21	1.13967	1	1331.86	0.207082	2.82132e-12	1.07531	1
Ints5	1	3	81	0	89	2	92	0	65	0	38.8803	0.00661795	1.64356e-31	0.960718	1	36.889	0	2.28575e-17	1.10991	1	41.2981	0.0137378	1.81986e-13	0.819352	1
Ttc32	2	5	161	10	127	4	154	7	100	5	66.6896	0.0519131	2.07459e-31	1.12802	1	62.4568	0.0518003	1.02073e-17	1.19048	1	71.7777	0.0517379	4.37819e-14	1.06241	1
Hmha1	1	1	179	0	206	0	103	0	118	0	71.2077	0	6.11325e-31	0.729312	1	53.4652	0	7.23804e-15	0.684494	1	92.4043	0	9.05312e-28	0.758739	1
Pja1	1	1	92	0	80	0	63	0	54	0	33.7691	0	8.70755e-31	0.965565	1	27.8134	0	3.96137e-13	0.914874	1	40.8928	0	1.12512e-15	1.00416	1
Zfp106	2	9	269	35	328	39	343	34	285	39	165.72	0.131911	4.53705e-30	0.886503	1	168.247	0.129121	4.13399e-23	0.991024	1	162.918	0.134811	2.05794e-08	0.768984	1
Eepd1	1	1	101	1	103	0	56	0	67	0	38.5651	0.00288235	4.57986e-30	0.76393	1	29.8336	0	1.44057e-10	0.655432	1	49.0044	0.00494559	8.99081e-17	0.848441	1
H1fx	1	1	73	0	82	0	69	0	55	0	32.902	0	5.60628e-30	0.873805	1	29.3479	0	7.35988e-14	0.983786	1	37.1715	0	2.02386e-14	0.777348	1
Pias2	2	3	83	0	61	1	88	0	62	0	34.7974	0.00368646	7.60328e-30	1.15735	1	35.2384	0	1.2629e-16	1.11303	1	34.3223	0.00821998	2.40094e-12	1.20609	1
Abl1	1	1	75	0	60	0	70	0	70	0	32.8384	0	9.44732e-30	0.911758	1	33.5935	0	1.03826e-15	0.784178	1	32.0058	0	9.16653e-13	1.09148	1
Paics	1	2	99	0	56	0	76	0	46	0	32.0113	0	1.43308e-29	1.42157	1	28.4036	0	1.54684e-13	1.2956	1	36.3305	0	6.04495e-11	1.54367	1
Ss18	1	3	100	0	48	0	72	0	53	0	31.7403	0	2.86412e-29	1.38556	1	29.4427	0	6.15004e-14	1.0653	1	34.5128	0	8.00651e-07	1.81914	1
B230219D22Rik	1	1	142	7	98	5	144	9	113	4	62.0086	0.0540473	2.88726e-29	1.08299	1	64.0134	0.0534017	1.38633e-17	0.971404	1	59.7062	0.0545274	2.20723e-12	1.23762	1
Dgcr2	2	2	158	7	180	13	124	9	132	13	76.1123	0.0798333	1.33558e-28	0.808301	1	67.5354	0.0952805	6.268e-11	0.797033	1	86.4221	0.065674	2.12711e-14	0.815707	1
Fubp3	1	1	104	1	59	0	96	1	90	0	41.8015	0.00569079	1.57918e-28	1.06869	1	44.6879	0.00518923	3.3306e-19	0.82856	1	38.4504	0.00631165	2.77465e-10	1.5149	1
Topors	1	1	100	4	94	1	100	2	74	3	44.6657	0.0299201	3.81448e-28	0.992534	1	42.3353	0.0326371	1.37718e-14	1.07874	1	47.4896	0.0269105	5.45084e-13	0.90421	1
BC055004	5	21	261	6	130	4	182	7	126	5	83.7675	0.0351936	2.54682e-27	1.39146	1	75.3563	0.0425558	4.3857e-22	1.12233	1	93.8487	0.0281138	3.5273e-06	1.71213	1
Ahsa2	2	2	135	3	86	8	92	2	84	2	48.4583	0.0413247	2.69679e-27	1.12275	1	43.0455	0.0249007	1.49555e-15	0.867022	1	54.9615	0.0569645	9.5797e-12	1.42573	1
Snx4	2	3	215	25	175	21	185	15	158	10	95.4061	0.103187	2.77852e-27	0.985986	1	87.903	0.0782944	2.51348e-19	0.912629	1	104.421	0.128687	1.39433e-10	1.0611	1
Cwc22	1	1	80	0	60	0	59	0	51	0	29.3215	0	3.2796e-27	1.0344	1	26.1627	0	2.32305e-12	0.907186	1	33.1193	0	3.68251e-13	1.16425	1
Srp9	2	5	416	52	271	37	436	44	269	21	182.412	0.118655	5.07994e-27	1.22412	1	180.607	0.0991186	1.07195e-17	1.18901	1	184.658	0.141528	1.57965e-10	1.26133	1
Smarcc1	4	5	95	0	85	3	75	3	63	0	38.1033	0.0203659	5.76457e-27	0.959082	1	33.4574	0.0211228	1.76892e-12	0.896913	1	43.6756	0.0195976	2.30155e-13	1.01464	1
Kcnk3	1	1	0	53	0	71	0	72	0	35	29.541	Inf	5.99303e-27	0.97933	1	26.8377	Inf	6.36866e-09	0.615725	1	32.6495	Inf	1.44141e-10	1.5544	1
Eif4a1	3	4	137	9	85	5	149	4	104	5	59.0001	0.0522762	7.60997e-27	1.22326	1	61.786	0.0401307	3.13418e-19	1.13817	1	55.7594	0.0683968	3.52686e-10	1.33795	1
Tgs1	1	5	86	0	69	0	63	1	56	1	32.4514	0.00883	8.06644e-27	0.989058	1	28.8742	0.0184439	2.39362e-11	0.887999	1	36.751	0	2.31332e-14	1.08832	1
AC163646.2-2	1	1	0	72	0	54	0	53	0	36	27.2443	Inf	1.01836e-26	0.860641	1	22.7466	Inf	2.6174e-11	0.860356	1	32.4745	Inf	1.91017e-13	0.870248	1
Psmd5	1	1	56	0	64	0	59	0	63	0	29.0909	0	1.03543e-26	0.74984	1	29.3905	0	9.37547e-14	0.734389	1	28.7946	0	1.39033e-11	0.764037	1
1110002B05Rik	1	1	92	0	60	0	50	0	40	0	27.9103	0	2.77033e-26	1.17837	1	21.3056	0	3.98914e-10	0.980222	1	35.7918	0	4.34102e-14	1.33888	1
Pcsk4	2	2	66	1	86	0	51	0	48	0	29.6839	0.00374796	6.59271e-26	0.734116	1	23.6683	0	3.47808e-11	0.833189	1	36.8739	0.00658326	3.67858e-11	0.662831	1
Ficd	1	1	59	0	69	0	56	0	51	0	27.8891	0	6.66968e-26	0.80374	1	25.5299	0	4.7164e-12	0.861058	1	30.738	0	2.96799e-12	0.746637	1
Gnaq	1	1	69	0	43	0	64	0	57	0	27.6669	0	1.02915e-25	1.07953	1	28.8312	0	1.42477e-13	0.88048	1	26.3337	0	8.27959e-11	1.40116	1
Leprel2	1	2	78	0	59	0	42	0	54	0	27.4882	0	1.19052e-25	0.865789	1	23.3839	0	8.27485e-08	0.609916	1	32.4189	0	6.44651e-13	1.15438	1
Mrpl50	1	1	66	0	60	0	67	0	54	1	29.4089	0.00541319	1.31924e-25	0.980491	1	28.9493	0.0101968	2.12645e-12	0.993079	1	30.0015	0	4.78339e-12	0.960504	1
Larp2	3	4	67	0	49	0	73	0	43	0	27.1581	0	1.7696e-25	1.26943	1	26.9639	0	6.95926e-13	1.33128	1	27.4186	0	3.59472e-11	1.19395	1
Ifi203	12	22	155	8	90	4	128	5	71	6	54.2509	0.0580498	1.84643e-25	1.42904	1	49.0031	0.0630584	2.26502e-10	1.41978	1	60.5223	0.0530437	2.48683e-08	1.43221	1
Tram1	2	2	196	30	150	11	202	21	159	13	93.159	0.112614	2.49343e-25	0.999989	1	94.0186	0.10124	1.0908e-17	0.974665	1	92.2205	0.12591	6.43137e-10	1.02717	1
Apcdd1	1	1	104	0	57	0	122	0	87	0	43.8772	0	3.46095e-25	1.27335	1	49.1344	0	1.0699e-22	1.09965	1	37.6991	0	4.90614e-10	1.59318	1
Tpi1	2	2	965	3	2053	7	1243	4	1135	4	647.539	0.00366307	3.53508e-25	0.597909	1	569.567	0.00368587	2.85963e-101	0.860024	1	741.208	0.00363195	5.25041e-05	0.413605	1
Phf13	1	2	65	0	79	1	50	0	59	1	30.4272	0.00949361	4.5267e-25	0.710237	1	26.7084	0.0110618	1.18369e-09	0.68297	1	34.9045	0.00808177	1.98908e-12	0.732332	1
Prei4	2	3	69	0	56	0	59	0	43	0	26.5719	0	5.32331e-25	1.07873	1	24.0109	0	2.00927e-11	1.07596	1	29.6494	0	5.96742e-12	1.07589	1
Ube3c	1	1	72	1	59	0	61	0	49	0	28.44	0.00391253	5.84793e-25	1.01471	1	26.0466	0	2.44792e-12	0.976221	1	31.3238	0.00775877	2.45258e-11	1.04877	1
Atp2b4	1	1	67	0	122	1	106	0	84	1	45.702	0.0063006	9.23522e-25	0.728513	1	45.2449	0.00650042	1.60582e-19	1.00249	1	46.317	0.00607832	8.50663e-05	0.488529	1
Rab4b	1	1	67	0	59	0	44	0	53	0	26.4525	0	9.64718e-25	0.813399	1	23.5367	0	1.56617e-09	0.651015	1	29.9691	0	4.81721e-12	0.991583	1
Atp1a4	13	18	17	190	34	175	33	223	30	163	111.108	7.02678	1.38853e-24	0.935091	1	114.106	6.59189	6.69386e-16	0.917262	1	107.249	7.60906	7.53232e-11	0.968131	1
Taf4a	1	1	79	2	72	1	71	1	47	0	31.8878	0.0151272	2.19528e-24	1.04712	1	27.8486	0.00835323	5.24872e-12	1.16338	1	36.7194	0.0211962	2.61255e-11	0.948406	1
Amotl1	2	2	83	5	103	4	82	1	83	5	43.9147	0.0472867	3.21568e-24	0.773615	1	41.3132	0.042698	2.73495e-13	0.83158	1	47.0797	0.0519529	2.55252e-10	0.713493	1
Sacs	4	5	2	72	5	77	1	80	1	39	35.0992	32.5401	5.91958e-24	0.87051	1	30.332	62.2039	8.21809e-08	0.619879	1	40.6312	22.6138	1.77293e-10	1.1799	1
Cugbp2	1	1	87	0	39	0	58	0	58	0	28.4901	0	7.078e-24	1.1943	1	27.8346	0	4.4559e-13	0.784178	1	29.3222	0	1.4953e-05	1.94787	1
Phf12	1	1	50	1	57	0	70	0	51	0	27.2909	0.00407793	7.34404e-24	0.925416	1	28.4829	0	1.69033e-13	1.07632	1	25.9142	0.00939363	1.98956e-09	0.753453	1
Jdp2	1	1	65	1	52	0	54	0	54	0	26.8363	0.0041473	1.5541e-23	0.91309	1	25.915	0	3.41429e-12	0.784178	1	27.9795	0.0086942	3.25854e-10	1.07199	1
Mib1	1	5	61	0	49	0	50	0	50	0	24.928	0	1.83464e-23	0.919711	1	23.9954	0	2.60396e-11	0.784178	1	26.0824	0	1.1327e-10	1.08703	1
Trappc10	1	1	46	0	44	0	61	0	57	0	25.0985	0	2.04474e-23	0.870103	1	28.1984	0	2.86901e-13	0.839208	1	21.4666	0	6.30321e-09	0.912875	1
Dusp28	1	2	56	0	72	0	45	0	36	0	24.4896	0	3.03652e-23	0.796849	1	19.175	0	4.16725e-09	0.980222	1	30.835	0	4.84439e-12	0.679144	1
Xpo6	1	2	61	0	41	0	53	0	52	0	24.6306	0	3.42597e-23	0.995376	1	25.1661	0	7.47057e-12	0.799258	1	24.042	0	5.91862e-10	1.29913	1
Eif3h	1	1	7	111	6	66	5	107	8	70	48.421	14.3763	3.42597e-23	0.753365	1	48.346	14.0776	4.42978e-13	0.801495	1	48.327	14.6437	5.36411e-09	0.707705	1
Dci	2	2	657	129	811	197	729	133	600	132	409.383	0.232013	3.42597e-23	0.923517	1	384.409	0.219749	6.36324e-22	1.00139	1	439.398	0.244183	0.000102858	0.846562	1
Itsn2	1	1	0	39	0	52	0	49	0	41	23.6199	Inf	3.49127e-23	1.25339	1	23.2849	Inf	1.77077e-11	1.05984	1	23.9564	Inf	1.07747e-09	1.54711	1
Top1	1	2	52	0	47	0	71	0	38	0	24.4415	0	3.52077e-23	1.22067	1	25.1971	0	1.01423e-11	1.46517	1	23.568	0	9.96801e-10	0.966077	1
Smad5	7	27	1505	376	1160	310	1438	278	947	190	737.392	0.24756	3.73563e-23	1.10928	1	677.692	0.21442	1.92967e-21	1.12537	1	808.452	0.281167	4.65078e-08	1.09154	1
Arl4a	2	10	1472	302	1852	366	1931	384	1307	215	939.84	0.209143	4.2608e-23	0.926911	1	910.272	0.199528	9.34256e-27	1.06812	1	975.421	0.219013	3.95259e-05	0.789166	1
Ate1	1	1	61	0	63	0	46	0	37	0	24.2097	0	4.84965e-23	0.902423	1	19.6549	0	2.45211e-09	0.974924	1	29.6531	0	6.60547e-12	0.845465	1
Gtf3c1	1	1	90	2	89	3	89	6	62	3	40.5945	0.0473246	5.10918e-23	0.99295	1	37.7101	0.0637763	1.99571e-10	1.08794	1	44.0646	0.0309248	4.84439e-12	0.900838	1
Klhl6	1	1	0	63	0	55	0	40	0	24	22.8404	Inf	5.37692e-23	0.901656	1	16.241	Inf	4.29091e-08	0.759981	1	30.5838	Inf	9.93528e-13	1.01299	1
Nck1	2	3	234	39	161	17	217	27	174	22	106.155	0.144131	7.30605e-23	1.04949	1	105.231	0.136729	7.69352e-16	0.984324	1	107.338	0.151997	2.86809e-09	1.12685	1
Zdhhc7	1	2	51	0	86	0	55	0	52	0	29.087	0	7.82006e-23	0.653737	1	25.588	0	4.5943e-12	0.829419	1	33.2922	0	8.62265e-06	0.517819	1
Dtwd2	2	10	66	0	45	0	47	0	46	0	24.0447	0	8.08487e-23	1.01428	1	22.2867	0	1.5936e-10	0.801225	1	26.1757	0	9.80854e-11	1.28067	1
Snx18	1	2	49	0	49	0	50	0	52	0	23.9977	0	1.41442e-22	0.807561	1	24.5333	0	1.55566e-11	0.754017	1	23.4099	0	1.17378e-09	0.873185	1
Exoc8	1	1	53	0	67	0	46	0	33	0	23.2797	0	3.02977e-22	0.846136	1	18.579	0	7.43972e-09	1.0931	1	28.8916	0	1.34637e-11	0.690729	1
Ear11	1	2	8	601	18	322	15	344	6	226	192.299	33.9294	5.09859e-22	0.704394	1	150.178	30.4325	2.12801e-41	0.854637	1	241.416	36.884	4.00349e-09	0.614503	1
Ubap1	1	1	68	0	75	0	121	0	60	0	38.2683	0	6.72147e-22	1.19046	1	41.661	0	1.04815e-10	1.58142	1	34.2726	0	1.81561e-13	0.791688	1
Mcpt2	3	7	0	396	0	242	0	195	1	112	117.212	804.665	7.50015e-22	0.709911	1	77.9829	288.921	2.76508e-21	0.723179	1	163.219	Inf	1.27556e-24	0.709091	1
Hspa8	3	4	153	8	103	11	115	11	90	10	59.118	0.0976372	7.69838e-22	1.16012	1	53.9247	0.112655	1.00439e-10	1.01619	1	65.3513	0.0829814	6.2221e-11	1.31748	1
Ace	1	1	73	0	78	0	70	0	97	0	38.6609	0	1.38979e-21	0.666194	1	40.856	0	1.24716e-07	0.565901	1	36.1513	0	4.25996e-14	0.817212	1
Ammecr1l	1	1	55	0	37	0	55	0	44	0	22.6192	0	1.51967e-21	1.11123	1	23.4361	0	3.90418e-11	0.980222	1	21.6856	0	4.63806e-09	1.29798	1
Cxcl12	1	1	167	0	73	1	129	0	66	0	50.0294	0.00256121	2.38615e-21	1.76248	1	44.9624	0	4.16981e-12	1.53271	1	56.0901	0.00501393	1.19535e-05	2.01259	1
H2-Q8	2	5	164	2360	110	2680	100	1489	78	1353	1057.83	19.2152	2.47089e-21	1.23684	1	780.945	17.5616	3.09618e-70	1.14256	1	1383.66	20.4259	4.9972e-21	1.31692	1
Pafah1b2	1	1	92	3	45	0	68	3	53	1	30.9857	0.0288186	3.33015e-21	1.26749	1	29.5833	0.0344175	3.75759e-10	0.97908	1	32.6896	0.022633	2.824e-05	1.67932	1
Slc6a6	1	1	121	7	76	6	100	5	69	6	45.8013	0.0731312	3.45251e-21	1.25614	1	42.5591	0.0733061	3.63766e-11	1.15893	1	49.6981	0.0726751	1.04089e-09	1.35851	1
AC159001.2-2	1	1	51	0	56	0	48	0	33	0	22.0235	0	3.78387e-21	0.944179	1	19.0009	0	4.53982e-09	1.14062	1	25.6407	0	1.84165e-10	0.795222	1
D930028F11Rik	5	15	152	14	97	12	111	10	104	8	60.2454	0.102663	6.07837e-21	1.06005	1	56.0316	0.0903864	2.04597e-12	0.850394	1	65.3251	0.114936	6.23528e-09	1.32341	1
Cnnm3	1	4	48	0	49	0	43	0	44	0	21.9292	0	6.93825e-21	0.810477	1	20.905	0	7.44537e-10	0.766355	1	23.1872	0	1.43266e-09	0.855365	1
B3gnt3	2	9	347	75	341	64	331	51	249	50	180.068	0.206504	8.51517e-21	0.985457	1	163.169	0.192818	4.32738e-16	1.07221	1	200.247	0.219155	2.34667e-08	0.906041	1
Unc5a	2	4	147	2	199	14	112	4	122	4	71.8962	0.0457772	9.57257e-21	0.725477	1	58.5311	0.0370599	3.59678e-13	0.734855	1	87.8923	0.0526986	1.3491e-07	0.715405	1
Agfg1	1	2	65	0	102	0	65	0	89	0	38.9066	0	9.82916e-21	0.566511	1	37.6495	0	1.11584e-07	0.572714	1	40.4908	0	2.7535e-07	0.556442	1
Spna2	1	1	314	52	333	51	274	58	237	52	164.48	0.203448	1.05318e-20	0.904895	1	150.118	0.235107	4.05271e-12	0.94633	1	181.672	0.173135	2.38993e-10	0.863846	1
Zfp180	3	12	402	68	388	56	335	82	261	66	197.98	0.218128	1.09085e-20	0.95946	1	179.068	0.271205	2.52053e-11	1.00927	1	220.556	0.170142	3.5896e-11	0.911924	1
Zeb1	1	1	70	1	52	1	45	0	41	0	24.5495	0.00981647	1.13171e-20	1.0228	1	20.5199	0	1.05052e-09	0.860683	1	29.3729	0.0180575	8.44498e-10	1.17517	1
Cnot10	1	1	46	0	41	0	53	0	42	0	21.6491	0	1.1337e-20	0.988164	1	22.4763	0	1.104e-10	0.989558	1	20.7014	0	1.20262e-08	0.979671	1
Mtdh	1	1	44	1	74	1	50	0	50	0	26.3502	0.0091395	1.17786e-20	0.645869	1	23.9954	0	2.60396e-11	0.784178	1	29.1936	0.0181703	0.000186539	0.52728	1
Tead2	1	1	65	0	34	0	63	0	30	0	22.1681	0	1.64859e-20	1.66209	1	21.3578	0	1.10562e-07	1.64677	1	23.1475	0	1.68702e-07	1.66932	1
Klhdc2	1	1	47	0	58	0	36	0	38	0	21.2007	0	2.51318e-20	0.725254	1	17.8146	0	2.21767e-08	0.742905	1	25.26	0	2.6553e-10	0.707581	1
Prpf19	4	6	610	111	520	138	508	110	419	98	301.195	0.245069	2.63532e-20	1.0393	1	273.867	0.245679	2.63663e-16	0.983406	1	333.861	0.243543	1.21612e-08	1.09456	1
Ash2l	1	2	58	0	36	0	47	0	38	0	21.0176	0	2.94927e-20	1.16135	1	20.1348	0	1.45922e-09	0.969904	1	22.0987	0	3.12341e-09	1.4068	1
Zfp771	1	1	41	0	56	0	47	0	34	0	21.0365	0	3.29824e-20	0.833503	1	19.0589	0	4.42568e-09	1.08401	1	23.4136	0	5.90128e-09	0.639296	1
Zfp513	1	1	98	0	146	0	81	0	60	0	45.0094	0	4.10646e-20	0.748233	1	33.2239	0	1.08809e-15	1.05864	1	59.0622	0	2.65783e-09	0.586111	1
Ankrd13c	2	2	41	0	44	0	44	0	46	0	21.0396	0	4.8844e-20	0.779915	1	21.6539	0	3.34663e-10	0.750083	1	20.3531	0	1.75136e-08	0.81365	1
Polr1d	1	1	77	1	82	5	62	1	56	5	34.3191	0.0510622	4.9604e-20	0.912891	1	29.8321	0.0601184	6.81275e-09	0.950634	1	39.7026	0.0430953	3.25753e-10	0.876732	1
Fam76b	1	2	56	0	38	0	50	0	33	0	20.6638	0	5.23286e-20	1.23877	1	19.4227	0	2.77436e-09	1.18815	1	22.1633	0	3.05082e-09	1.2868	1
Hnmt	1	1	75	6	84	7	102	7	88	5	45.1556	0.077074	5.96171e-20	0.870729	1	48.2608	0.0680747	1.46188e-12	0.908665	1	41.5328	0.0893272	1.20457e-07	0.81595	1
Klhl24	1	1	96	7	87	7	82	4	78	6	43.7861	0.0768113	8.42683e-20	0.923267	1	40.9526	0.069914	6.52557e-11	0.869706	1	47.2159	0.0837051	1.10579e-08	0.97743	1
1810013L24Rik	1	1	46	0	32	0	47	0	47	0	20.6395	0	1.03438e-19	0.953114	1	22.5557	0	1.20897e-10	0.784178	1	18.406	0	8.79188e-08	1.2552	1
Ikbkg	1	1	44	0	48	0	48	0	33	0	20.3786	0	1.14421e-19	0.960332	1	19.0009	0	4.53982e-09	1.14062	1	22.0414	0	4.00349e-09	0.80042	1
Net1	1	1	221	0	210	0	98	0	86	0	70.7196	0	1.60009e-19	0.911983	1	43.8032	0	2.78344e-20	0.893598	1	102.778	0	1.01098e-30	0.918923	1
Ugt1a10	8	24	1887	585	1764	382	1724	451	1243	338	1000.08	0.288418	1.77044e-19	0.968793	1	900.794	0.29057	6.55451e-20	1.05479	1	1118.13	0.284979	5.81117e-08	0.891964	1
Mier1	2	2	95	6	60	5	90	5	61	2	38.1075	0.0627259	2.11924e-19	1.22056	1	37.1292	0.0491058	2.60396e-11	1.11427	1	39.306	0.0780617	6.0826e-08	1.34664	1
Armc5	1	1	47	0	41	0	50	0	32	0	19.952	0	2.50579e-19	1.11487	1	19.1537	0	3.67506e-09	1.22528	1	20.9241	0	9.78656e-09	1.00097	1
Bnip2	1	1	61	1	72	2	62	3	53	3	30.64	0.0414177	2.53895e-19	0.846851	1	28.9022	0.0573923	1.39501e-08	0.933512	1	32.7494	0.025066	4.90614e-10	0.760274	1
Sntb2	1	2	56	0	66	0	35	0	30	0	21.7705	0	5.03869e-19	0.805637	1	15.4519	0	2.6715e-07	0.914874	1	29.3047	0	9.33003e-12	0.740884	1
Fam100a	1	1	137	0	275	0	144	0	129	0	81.2776	0	5.52671e-19	0.599345	1	65.072	0	3.93774e-29	0.875361	1	100.649	0	1.85399e-05	0.435005	1
Rcor2	2	4	65	0	138	0	88	0	76	0	43.8489	0	8.05753e-19	0.615596	1	39.0041	0	3.41747e-18	0.907995	1	49.6726	0	0.000354076	0.411283	1
Tmem98	1	1	63	2	48	0	49	0	38	1	23.5345	0.0164122	8.22732e-19	1.07451	1	20.8489	0.0142149	9.17378e-09	1.03977	1	26.7551	0.0183584	6.32174e-09	1.10261	1
Ttyh3	2	2	68	2	51	2	44	1	49	0	25.643	0.0240812	1.24604e-18	0.91076	1	22.6915	0.0102712	1.69034e-09	0.692046	1	29.1934	0.0370135	2.3864e-08	1.16411	1
Nup37	3	5	53	0	37	0	36	0	37	0	19.2183	0	1.24745e-18	0.982211	1	17.5457	0	2.92773e-08	0.762984	1	21.2402	0	6.86442e-09	1.25078	1
Psma5	1	1	41	0	36	0	47	0	38	0	19.2874	0	1.33474e-18	0.983424	1	20.1348	0	1.45922e-09	0.969904	1	18.3127	0	1.02682e-07	0.994461	1
Isg20l2	3	7	143	22	94	9	110	11	111	11	60.9875	0.123689	1.76446e-18	0.972055	1	58.8108	0.108408	1.11114e-11	0.815461	1	63.6455	0.140162	1.75438e-07	1.17367	1
Slc44a3	10	19	707	160	709	178	879	219	566	175	433.467	0.283413	2.81023e-18	1.06175	1	439.308	0.301083	6.50216e-13	1.16658	1	426.678	0.261307	3.441e-08	0.944608	1
Kank2	1	1	81	4	64	3	54	3	50	1	30.5328	0.0466982	3.39985e-18	0.963017	1	25.8234	0.0396274	1.53718e-08	0.826126	1	36.1664	0.0525035	8.74061e-09	1.09202	1
Fam53b	1	1	38	0	45	0	46	1	41	0	20.4785	0.00617598	3.55484e-18	0.806595	1	20.9615	0.0111283	8.69399e-09	0.861781	1	19.94	0	2.59048e-08	0.737356	1
Siva1	3	3	109	10	89	10	149	15	95	7	57.7565	0.102725	4.20809e-18	1.12433	1	62.4873	0.0966274	3.85513e-13	1.15373	1	52.1841	0.11091	6.53559e-08	1.07814	1
Psph	1	1	0	27	0	40	0	34	0	35	17.9206	Inf	5.98537e-18	1.46623	1	18.0711	Inf	7.41311e-09	1.30389	1	17.7045	Inf	1.86311e-06	1.71901	1
Mettl9	1	2	53	0	37	0	42	0	25	0	18.1606	0	7.47559e-18	1.28448	1	15.5835	0	1.89683e-07	1.31742	1	21.2402	0	6.86442e-09	1.25078	1
Cpd	1	2	99	1	86	1	88	0	126	1	48.9199	0.00818141	7.56975e-18	0.718573	1	52.7453	0.0055709	8.23017e-07	0.556302	1	44.503	0.0118456	1.79793e-14	1.00687	1
6330403K07Rik	2	11	18	829	8	478	11	357	4	297	249.486	53.1433	1.28727e-17	0.804291	1	172.542	49.8056	4.66634e-51	1.06797	1	339.731	55.1625	5.82063e-14	0.682134	1
AC099702.12	2	11	11931	3681	8972	2356	10099	3146	6112	1879	5709.51	0.325503	1.40132e-17	1.08502	1	5049.01	0.337782	6.00916e-06	1.13058	1	6492.39	0.312816	1.90344e-07	1.04419	1
Zfp276	1	1	46	0	39	0	32	0	35	0	17.9892	0	1.71556e-17	0.866585	1	16.164	0	1.3911e-07	0.716962	1	20.1913	0	1.87146e-08	1.02991	1
Eml3	1	1	49	0	33	0	34	0	36	0	17.9701	0	1.74101e-17	0.978284	1	16.8548	0	6.45363e-08	0.740612	1	19.3292	0	3.77228e-08	1.29655	1
Rad54l2	2	3	57	3	55	4	60	1	59	2	28.9626	0.04647	2.08232e-17	0.874334	1	29.3406	0.0285752	1.13049e-10	0.822341	1	28.5647	0.0689624	1.43689e-06	0.936433	1
Frmd6	2	15	763	183	523	140	459	116	402	104	318.964	0.277189	2.33721e-17	1.06708	1	262.097	0.278859	1.99253e-13	0.943028	1	386.623	0.274662	1.64815e-07	1.17787	1
AL732590.7	1	1	340	0	110	0	195	1	130	0	88.8276	0.00141709	2.62783e-17	1.78811	1	76.329	0.00303159	3.41572e-32	1.16856	1	103.775	0	0.000285402	2.69894	1
Grasp	1	1	47	0	33	0	39	0	31	0	17.6125	0	3.18262e-17	1.10771	1	16.5646	0	7.53678e-08	0.986546	1	18.8838	0	5.72927e-08	1.24363	1
Ppcs	1	1	30	0	49	0	34	0	35	0	17.7557	0	3.64815e-17	0.643584	1	16.5858	0	8.48531e-08	0.761773	1	19.1785	0	3.17832e-05	0.534603	1
Eif1	1	1	409	32	250	18	455	40	371	35	193.339	0.0927934	3.75762e-17	1.10867	1	215.219	0.0993818	7.40588e-32	0.974134	1	167.603	0.0823652	1.26055e-09	1.34477	1
Pde7a	1	1	35	0	50	0	25	0	35	0	17.3489	0	8.16506e-17	0.588792	1	14.6875	0	2.47222e-05	0.560127	1	20.5471	0	1.67519e-07	0.61123	1
Thumpd1	1	1	73	4	52	2	70	4	53	4	31.0643	0.0627839	8.88053e-17	1.1107	1	31.1125	0.0720736	2.02215e-08	1.04975	1	31.0443	0.0516365	7.85173e-08	1.18204	1
4833409A17Rik	8	12	247	600	202	694	145	506	126	456	374.651	3.47917	1.05581e-16	1.17844	1	314.458	3.87713	2.29941e-16	1.08769	1	445.427	3.18131	1.58021e-05	1.27007	1
H2-Q9	1	1	71	2	53	0	44	3	38	2	24.8935	0.0381787	1.06274e-16	1.02313	1	20.7786	0.0654556	6.18112e-06	0.903964	1	29.812	0.016445	5.91862e-10	1.12944	1
Fam117b	1	1	41	0	50	0	29	0	25	0	16.9635	0	1.15782e-16	0.792287	1	12.8414	0	5.04921e-06	0.909646	1	21.8834	0	4.77309e-09	0.716012	1
H2-T10	3	4	14	128	15	93	16	90	11	65	54.2869	7.21474	1.52387e-16	0.881771	1	46.0902	6.27707	2.09699e-07	0.942959	1	63.8365	8.19357	1.32709e-08	0.839956	1
Fam116a	2	2	58	2	33	0	49	0	34	1	20.6954	0.0187058	1.73192e-16	1.29582	1	19.773	0.015	2.6679e-08	1.16209	1	21.8158	0.0226088	2.92079e-07	1.45151	1
Akap10	2	5	187	22	122	28	140	23	120	19	78.6825	0.178483	1.88822e-16	1.12615	1	72.6655	0.175676	1.12146e-09	0.933436	1	85.9026	0.1806	2.20008e-07	1.35856	1
0610010O12Rik	2	4	216	0	456	0	641	0	645	0	242.483	0	3.07666e-16	0.649707	1	308.697	0	1.20773e-45	0.779315	1	164.407	0	1.49404e-05	0.413614	1
Cdc34	1	1	26	0	34	0	44	0	35	0	16.7471	0	3.2368e-16	0.849543	1	18.6951	0	7.02535e-09	0.985823	1	14.462	0	4.23078e-06	0.66773	1
Rpl3	1	1	56	1	44	0	28	0	24	0	17.6415	0.00632255	4.86616e-16	1.02062	1	12.3615	0	8.65913e-06	0.914874	1	23.9348	0.0101784	8.69879e-09	1.08795	1
Specc1l	1	1	40	0	30	0	34	0	34	0	16.4135	0	5.1003e-16	0.944021	1	16.3169	0	1.11584e-07	0.784178	1	16.5597	0	4.93588e-07	1.16425	1
Gpr109a	1	1	99	1	104	2	190	2	140	1	65.1318	0.012061	5.16259e-16	0.982609	1	78.4871	0.00969478	2.04741e-30	1.05903	1	49.3737	0.016487	6.33557e-15	0.844625	1
Tmem201	1	2	26	0	42	0	34	0	35	0	16.5327	0	5.20222e-16	0.655395	1	16.5858	0	8.48531e-08	0.761773	1	16.5024	0	4.3177e-05	0.540543	1
Cdsn	2	20	1038	16	1689	40	1632	18	1962	36	789.959	0.0191567	6.15151e-16	0.624314	1	886.645	0.0168264	2.68844e-13	0.666968	1	676.997	0.0227387	5.54606e-06	0.557618	1
Abcg1	5	6	592	154	552	119	601	188	535	162	352.91	0.300574	6.56623e-16	0.929825	1	361.381	0.335128	9.51778e-12	0.929678	1	343.067	0.258369	7.45105e-08	0.928143	1
BC057170	2	5	182	37	95	14	132	11	96	9	67.3991	0.148176	1.07543e-15	1.20816	1	58.8321	0.0962943	1.17088e-12	1.07449	1	77.6026	0.198274	0.0103993	1.34076	1
Cttnbp2nl	1	1	58	0	47	4	50	0	47	5	25.256	0.0543949	2.05579e-15	1.05071	1	24.6495	0.0630079	2.10131e-07	0.949803	1	26.0235	0.0449448	2.55839e-07	1.17092	1
Ring1	5	16	1079	307	1290	362	972	257	740	210	625.153	0.304295	2.20261e-15	0.927446	1	524.721	0.298599	1.95847e-16	1.03117	1	744.647	0.307977	9.77977e-05	0.847529	1
Fau	1	2	12	103	16	102	16	76	11	70	51.6111	6.91403	2.62093e-15	1.11221	1	44.3215	5.99781	8.9397e-07	1.16288	1	60.1356	7.90469	4.91643e-08	1.07934	1
Cyth1	1	1	32	0	30	0	45	0	25	0	15.5514	0	2.66842e-15	1.18	1	16.2162	0	8.95109e-08	1.41152	1	14.778	0	2.86643e-06	0.931397	1
Cd63	2	2	28	0	47	0	41	1	27	0	17.0836	0.00741238	2.68525e-15	0.792289	1	16.1412	0.0144998	1.20067e-06	1.15413	1	18.223	0	7.76679e-05	0.520195	1
Ier5	1	1	34	0	30	0	31	0	35	0	15.6042	0	3.34019e-15	0.816868	1	15.9531	0	1.78977e-07	0.694557	1	15.2234	0	1.84405e-06	0.98961	1
Rplp0	4	6	141	22	92	7	111	10	64	17	54.3964	0.154556	4.11708e-15	1.29238	1	47.9023	0.179055	4.85444e-07	1.4538	1	62.1303	0.132403	1.16979e-07	1.15954	1
Ppp1r2	1	1	25	0	32	0	44	0	28	0	15.3939	0	4.69715e-15	0.972751	1	16.8123	0	4.99307e-08	1.23228	1	13.7292	0	8.53619e-06	0.682176	1
Stk17b	1	1	69	0	59	0	33	0	24	0	21.1755	0	5.56523e-15	1.04235	1	13.4161	0	2.46236e-06	1.07824	1	30.4145	0	3.33412e-12	1.02118	1
2810046L04Rik	1	2	122	11	108	19	113	16	82	16	58.0859	0.164193	5.97504e-15	1.09335	1	54.2577	0.182313	1.47812e-07	1.1073	1	62.6848	0.145655	2.06509e-07	1.07579	1
Tpt1	1	1	46	0	31	0	40	1	24	0	16.4996	0.00767675	5.98559e-15	1.28197	1	15.1233	0.0154908	3.45101e-06	1.26187	1	18.1509	0	1.1003e-07	1.29569	1
Mrpl49	3	3	189	43	209	40	196	39	168	40	111.629	0.233267	7.46598e-15	0.909202	1	107.216	0.239057	1.4569e-09	0.978675	1	116.96	0.226037	1.42026e-06	0.836815	1
Jag2	1	1	42	0	42	0	19	0	25	0	14.986	0	7.9714e-15	0.756383	1	10.7321	0	6.24352e-05	0.595975	1	20.0657	0	2.20916e-08	0.873185	1
Hddc3	2	4	91	496	73	438	73	344	42	208	219.383	5.80206	8.97372e-15	0.944285	1	166.835	5.24971	5.22267e-10	0.840279	1	281.067	6.2282	9.93528e-13	1.03325	1
Llgl1	1	1	43	0	21	0	36	0	27	0	14.8808	0	1.01275e-14	1.33399	1	14.8559	0	4.85444e-07	1.04557	1	14.9323	0	2.03958e-05	1.78795	1
4930520K10Rik	1	1	44	0	37	0	31	0	25	1	16.1414	0.0099067	1.43011e-14	1.03048	1	13.5555	0.0220316	2.15601e-05	1.01584	1	19.2358	0	4.41229e-08	1.03838	1
AC153912.8-1	1	5	20	121	16	99	25	117	22	85	64.1982	5.4403	1.77015e-14	0.934631	1	63.0204	4.63148	2.69056e-07	0.914973	1	65.4186	6.66486	2.20008e-07	0.966797	1
Paip2b	1	1	37	0	35	0	37	1	26	0	15.9968	0.00791998	2.14656e-14	1.00269	1	15.0285	0.0155901	4.10698e-06	1.08031	1	17.1668	0	2.9561e-07	0.923081	1
Tcfe3	1	1	29	0	42	0	34	1	29	0	16.0908	0.00787333	2.25195e-14	0.74144	1	15.2027	0.0154087	3.79512e-06	0.892971	1	17.1705	0	8.90168e-07	0.602914	1
Tsc22d2	2	2	32	0	44	1	24	0	33	0	16.0664	0.00801878	2.64185e-14	0.618086	1	13.9386	0	1.82845e-05	0.570311	1	18.6285	0.0152506	9.53361e-07	0.659979	1
Mrps36	1	1	27	0	26	0	40	0	29	0	14.5848	0	2.71305e-14	1.01186	1	16.2375	0	1.01604e-07	1.08162	1	12.6443	0	2.25059e-05	0.906769	1
Serpina3h	4	13	1	43	2	45	6	49	1	33	23.0703	18.7439	3.18976e-14	1.04092	1	22.4818	13.6504	3.81086e-06	0.942567	1	23.6951	31.3349	1.71816e-07	1.17784	1
CR974462.5-1	4	11	391	32	367	22	196	34	205	24	149.305	0.107009	3.65567e-14	0.856575	1	111.34	0.153984	6.82141e-10	0.767726	1	194.554	0.0767844	3.57441e-19	0.92019	1
1110006G06Rik	1	1	34	0	38	0	31	0	19	0	14.2089	0	3.91722e-14	0.975326	1	11.6494	0	1.68168e-05	1.27945	1	17.2638	0	2.84763e-07	0.781271	1
Taf15	2	2	107	21	88	17	101	18	108	6	56.1554	0.159219	5.71629e-14	0.837597	1	56.2594	0.117288	1.42713e-08	0.694437	1	56.0953	0.212248	8.21721e-05	1.03918	1
Gtlf3b	1	1	63	1	59	0	49	0	84	0	31.2397	0.00356063	5.76113e-14	0.626379	1	32.9298	0	0.000158289	0.457437	1	29.3195	0.00829357	1.22479e-10	0.917677	1
Zmiz2	1	1	42	0	25	0	28	0	25	0	14.0368	0	6.12969e-14	1.14272	1	12.6305	0	6.49636e-06	0.878279	1	15.7298	0	1.0254e-06	1.46695	1
2210020M01Rik	3	11	87	304	75	370	132	426	65	350	232.141	4.50214	8.9319e-14	1.20163	1	245.878	4.42463	1.51162e-16	1.124	1	215.354	4.59303	9.04621e-06	1.32961	1
Foxn2	3	14	133	15	90	11	100	18	82	19	55.7639	0.175848	9.00251e-14	1.11671	1	52.8537	0.224908	5.65633e-06	1.01663	1	59.2697	0.127355	8.48694e-08	1.23055	1
Ranbp2	1	1	30	0	34	0	22	0	31	0	14.0492	0	9.21599e-14	0.658155	1	12.9788	0	4.98049e-05	0.556513	1	15.3528	0	1.7417e-06	0.770457	1
Mrap2	2	2	0	57	1	31	0	43	0	16	18.3349	156.311	1.10421e-13	0.548633	1	14.5954	Inf	0.000541118	0.471306	1	22.676	87.9085	4.57166e-08	0.619561	1
Nap1l4	1	1	26	0	29	0	36	0	25	0	13.792	0	1.3676e-13	0.965481	1	14.3179	0	8.60397e-07	1.12922	1	13.1867	0	1.39256e-05	0.782856	1
Sorbs2	1	1	47	0	82	0	40	0	35	0	24.0202	0	1.49314e-13	0.639691	1	17.8514	0	1.89468e-08	0.896203	1	31.3811	0	2.73697e-05	0.500484	1
Scrib	1	1	30	0	29	1	34	0	32	0	15.116	0.00852728	1.89749e-13	0.881143	1	15.7789	0	1.95766e-07	0.833189	1	14.3574	0.0198776	3.81907e-05	0.941128	1
Stim2	2	2	23	0	35	0	32	0	33	1	15.0495	0.0106331	2.67639e-13	0.694701	1	15.9182	0.0187003	2.02425e-06	0.793335	1	14.0489	0	1.54033e-05	0.573807	1
Brpf3	1	1	25	0	20	0	34	0	33	0	13.5758	0	2.99581e-13	0.903493	1	16.0479	0	1.47799e-07	0.807941	1	10.6686	0	0.000151772	1.09148	1
Txnrd3	1	2	30	0	30	1	31	0	32	0	14.8885	0.00865871	3.09144e-13	0.826341	1	15.1461	0	4.16729e-07	0.759672	1	14.6124	0.0195239	3.0637e-05	0.909757	1
Macrod1	1	1	31	0	40	0	22	0	20	0	13.25	0	3.57667e-13	0.749916	1	10.02	0	0.000120052	0.862595	1	17.1058	0	3.42592e-07	0.676718	1
Drg2	1	1	29	0	28	0	29	0	26	0	13.3235	0	3.82139e-13	0.890914	1	13.1104	0	3.8291e-06	0.87466	1	13.5998	0	9.02508e-06	0.90437	1
Mosc1	1	1	35	0	75	0	40	0	54	0	24.7472	0	4.00246e-13	0.491014	1	22.962	0	8.42213e-07	0.580872	1	26.9233	0	0.00179097	0.407486	1
Usp1	1	1	25	0	32	0	34	0	21	0	13.2286	0	4.18274e-13	0.949728	1	12.8201	0	4.45475e-06	1.26962	1	13.7292	0	8.53619e-06	0.682176	1
Chmp1a	1	1	34	0	36	0	27	0	16	0	13.0806	0	4.20909e-13	1.00511	1	9.99873	0	0.000106459	1.3233	1	16.7537	0	4.53127e-07	0.824675	1
2700078E11Rik	2	5	107	20	95	12	113	17	85	17	55.8675	0.181421	4.67718e-13	1.01018	1	55.5876	0.19036	2.1637e-07	1.07531	1	56.2403	0.170232	7.00227e-06	0.935788	1
Tex264	1	1	36	0	25	0	24	0	26	0	13.1129	0	5.38724e-13	0.958193	1	12.0557	0	1.34638e-05	0.723856	1	14.3936	0	3.86232e-06	1.25739	1
Fam13b	1	1	23	0	31	0	30	0	26	0	13.1772	0	5.8181e-13	0.78173	1	13.3213	0	2.99411e-06	0.90482	1	13.0287	0	1.67582e-05	0.647847	1
Sp140	2	2	52	1	32	1	34	0	21	1	16.3736	0.024848	6.08403e-13	1.37447	1	13.1123	0.0227932	3.0326e-05	1.32135	1	20.2632	0.0263897	1.12177e-06	1.4115	1
Ppp2r5a	3	10	815	65	880	121	1384	122	1004	94	543.195	0.107868	6.64924e-13	1.00313	1	617.593	0.0989592	2.4195e-52	1.07106	1	455.483	0.122023	4.02642e-18	0.896906	1
Pigg	1	1	26	0	29	0	27	0	27	0	13.0508	0	7.57816e-13	0.785804	1	12.9575	0	4.74416e-06	0.784178	1	13.1867	0	1.39256e-05	0.782856	1
Rnf19a	1	1	38	0	24	0	30	0	18	0	12.7241	0	9.14433e-13	1.34936	1	11.1695	0	2.84424e-05	1.30696	1	14.584	0	3.13227e-06	1.38254	1
Smarce1	2	5	76	246	48	206	64	182	43	133	124.456	3.62228	9.76081e-13	1.00756	1	105.917	3.2256	1.09316e-06	0.977782	1	146.139	4.01025	2.004e-06	1.04194	1
Bat1a	3	3	1725	539	1443	479	1539	551	1155	436	947.545	0.376671	1.07225e-12	1.03676	1	889.809	0.400635	2.03822e-11	1.03252	1	1016.23	0.351003	8.35948e-06	1.04052	1
Tcf7l2	1	1	37	0	27	0	28	0	17	0	12.5971	0	1.19323e-12	1.24142	1	10.4786	0	6.23845e-05	1.29159	1	15.1264	0	1.91812e-06	1.19659	1
H2-K1	8	29	62397	23891	58682	20796	42520	14898	38708	13312	32984.4	0.391865	1.20072e-12	0.941214	1	26707.2	0.378057	2.72739e-15	0.928509	1	40443.8	0.40124	7.12599e-05	0.951131	1
Spred3	1	1	72	0	105	1	49	0	37	0	30.6963	0.00418105	1.35744e-12	0.74204	1	20.2877	0	1.18277e-09	1.03851	1	43.0947	0.00653578	3.74509e-08	0.609205	1
Thrap3	3	5	119	13	106	9	94	21	55	18	51.3291	0.186851	1.61427e-12	1.10049	1	44.7256	0.291859	0.000678402	1.27744	1	59.1907	0.105601	9.31702e-09	0.961884	1
Stbd1	1	1	33	0	32	0	26	0	16	0	12.3979	0	1.93181e-12	1.04673	1	9.7878	0	0.000135735	1.27429	1	15.5108	0	1.43689e-06	0.900472	1
Tns1	2	2	1985	766	1818	706	2085	678	1654	503	1233.67	0.380456	2.58638e-12	0.981331	1	1188.07	0.342945	5.00687e-16	0.97582	1	1288.04	0.422071	0.000372532	0.986457	1
Eif5a	3	3	74	11	62	7	56	7	62	4	33.8274	0.120103	2.75869e-12	0.843915	1	31.2724	0.0977137	5.08278e-07	0.709658	1	36.9048	0.142804	3.77879e-05	0.998545	1
Ccdc90a	1	1	20	0	35	0	23	0	25	0	12.3898	0	3.45043e-12	0.605632	1	11.5758	0	2.28189e-05	0.721443	1	13.3808	0	0.000540875	0.498963	1
Zfp777	1	1	40	0	28	0	33	0	22	2	14.6365	0.0221146	3.52427e-12	1.26427	1	13.4626	0.0453808	0.000114552	1.27503	1	16.0496	0	7.93579e-07	1.24741	1
Zfc3h1	1	1	24	0	26	0	29	0	24	0	12.2905	0	3.79581e-12	0.884477	1	12.5724	0	6.69523e-06	0.947548	1	11.9762	0	4.39183e-05	0.806017	1
Ankrd35	2	9	38	0	31	0	27	2	25	0	14.4657	0.0176862	5.40915e-12	0.92834	1	12.8809	0.0371509	0.000215178	0.792533	1	16.3693	0	6.07233e-07	1.07036	1
Atxn2	2	3	40	2	26	2	40	1	40	1	18.2696	0.043484	5.68083e-12	0.986448	1	19.7192	0.0272401	2.53877e-07	0.794305	1	16.5815	0.067054	0.00031063	1.33095	1
Wdr20a	1	5	73	7	51	3	51	8	58	7	30.9343	0.118335	6.08868e-12	0.913807	1	30.2492	0.147623	2.91166e-05	0.733836	1	31.7926	0.0863704	2.43012e-06	1.1634	1
Gtf2i	1	1	0	23	0	17	0	38	0	17	12.1903	Inf	8.91713e-12	0.66402	1	13.7341	Inf	9.33998e-06	0.566652	1	10.3038	Inf	0.0001408	0.857635	1
Lamp2	2	2	392	49	488	60	314	47	210	33	187.57	0.148359	1.36014e-11	0.899095	1	143.203	0.166935	9.46248e-17	1.12693	1	240.371	0.135088	1.36078e-07	0.763791	1
Ints1	1	1	91	10	76	16	78	11	66	11	42.9449	0.171208	1.36786e-11	1.04978	1	39.957	0.168163	3.45101e-06	0.969264	1	46.5388	0.173743	2.74905e-05	1.13526	1
Wibg	1	1	37	0	22	0	21	0	19	0	11.5025	0	1.50911e-11	1.15874	1	9.5401	0	0.000202189	0.866723	1	13.8512	0	6.33958e-06	1.46854	1
Cyp4f18	6	8	96	30	99	29	85	1	92	7	52.7079	0.185987	1.51693e-11	0.857604	1	44.9512	0.0533375	1.84424e-11	0.799715	1	61.9794	0.329189	0.00647563	0.907956	1
Fam5b	7	16	1	55	1	123	1	56	0	76	41.2224	122.786	1.57159e-11	2.11071	1	35.3381	166.536	2.96814e-07	1.73533	1	48.1606	99.8064	0.00517929	2.56244	1
Fbxo44	4	7	93	16	87	9	82	19	43	2	40.8941	0.159608	1.73268e-11	0.989247	1	33.8299	0.172118	0.00243843	1.12108	1	49.2779	0.148647	4.81256e-06	0.89182	1
Papd5	1	1	26	0	26	0	23	0	22	0	11.515	0	1.97241e-11	0.848014	1	10.7689	0	5.31372e-05	0.819822	1	12.4216	0	2.81474e-05	0.873185	1
Twist1	1	1	27	0	32	0	14	0	23	0	11.4294	0	2.48971e-11	0.615278	1	9.13952	0	0.00308593	0.477326	1	14.1746	0	5.46697e-06	0.73675	1
Ptk7	2	2	49	3	22	0	30	0	22	0	14.525	0.023429	2.48971e-11	1.38219	1	12.2454	0	9.22312e-06	1.06933	1	17.2471	0.0437851	0.0032496	1.7227	1
Carm1	1	1	22	0	24	0	20	0	29	0	11.5491	0	2.54273e-11	0.64604	1	12.019	0	0.000137188	0.540812	1	11.0207	0	0.000113053	0.80042	1
Fabp5	2	2	24	0	18	0	26	0	27	0	11.4505	0	2.80408e-11	0.900176	1	12.7466	0	6.11878e-06	0.755134	1	9.9358	0	0.000310192	1.16425	1
Slc7a8	4	12	719	337	885	275	802	263	687	208	506.746	0.376082	3.27604e-11	0.852764	1	475.407	0.343135	1.66563e-12	0.936777	1	544.068	0.410075	0.00576455	0.772265	1
Mex3c	2	10	229	60	172	47	196	46	223	47	124.157	0.263355	3.51768e-11	0.912385	1	125.67	0.240279	0.000155985	0.78017	1	122.49	0.29116	6.51304e-05	1.09965	1
Tk2	1	1	32	0	22	0	20	0	20	0	11.0244	0	5.01856e-11	1.01402	1	9.59815	0	0.000196795	0.784178	1	12.7376	0	1.9126e-05	1.27009	1
Adh1	3	4	794	237	847	291	796	313	458	158	465.275	0.378785	6.28352e-11	1.01449	1	409.469	0.40667	0.00717876	1.09553	1	531.44	0.352766	2.07196e-05	0.945369	1
A930041I02Rik	1	4	24	0	27	0	20	0	20	0	10.793	0	9.88466e-11	0.782019	1	9.59815	0	0.000196795	0.784178	1	12.2312	0	3.47773e-05	0.776165	1
Plekha3	1	1	28	0	21	0	20	0	22	0	10.7917	0	9.88466e-11	0.910632	1	10.1361	0	0.000113142	0.712889	1	11.5918	0	5.94859e-05	1.16425	1
Bcl6	1	1	32	0	78	0	40	0	63	0	26.1009	0	1.05439e-10	0.42967	1	25.3828	0	6.23845e-05	0.497891	1	27.0204	0	0.00713776	0.35823	1
Vdac1	4	4	912	372	908	290	990	362	819	296	602.009	0.395667	1.10941e-10	0.931273	1	599.12	0.396183	1.91603e-10	0.972041	1	605.554	0.393067	0.000215665	0.884718	1
Folh1	5	15	140	614	266	926	113	650	96	545	426.582	4.91016	1.11676e-10	1.19065	1	358.866	6.22691	3.0805e-29	1.04161	1	506.217	4.11218	0.044309	1.3445	1
4833420G17Rik	8	21	893	334	529	199	608	185	505	177	409.476	0.384572	1.34851e-10	1.09558	1	358.48	0.357471	1.09212e-10	1.00813	1	470.031	0.408136	0.034951	1.18143	1
Rfwd2	3	19	97	25	147	21	97	23	97	18	63.4382	0.214312	1.43848e-10	0.718858	1	57.1169	0.226974	4.32356e-06	0.819178	1	71.0001	0.201465	0.0146864	0.631387	1
Vcp	2	3	27	0	22	1	28	0	22	0	11.8518	0.0109014	1.53749e-10	1.05589	1	11.8235	0	1.52645e-05	0.998044	1	11.9039	0.0240731	0.000339091	1.12151	1
Fusip1	1	1	23	0	26	0	20	0	20	0	10.5746	0	1.63969e-10	0.780229	1	9.59815	0	0.000196795	0.784178	1	11.7535	0	5.52204e-05	0.772433	1
Rcor1	1	1	31	0	27	2	35	0	20	1	13.6397	0.0312993	2.05678e-10	1.25203	1	13.0543	0.0228968	3.11078e-05	1.42663	1	14.3498	0.0405838	0.0001861	1.08382	1
Fbxo9	1	1	26	0	65	0	32	0	45	0	20.4389	0	2.36436e-10	0.447235	1	18.8538	0	9.48821e-06	0.557637	1	22.3685	0	0.0123784	0.349274	1
Cdh3	1	1	21	0	23	0	28	0	16	0	10.357	0	2.37377e-10	1.0679	1	10.2097	0	8.20202e-05	1.37231	1	10.5429	0	0.000183062	0.797256	1
Cyb561d1	1	1	27	0	42	4	52	2	23	0	17.7156	0.044985	2.37568e-10	1.08597	1	17.6162	0.0268962	0.000122434	1.64987	1	17.8444	0.0669243	0.00144579	0.665824	1
Gpr77	2	14	48	7	24	5	52	0	37	1	20.6024	0.0826757	3.76585e-10	1.30039	1	21.2127	0.0139677	5.94972e-09	1.13145	1	19.8983	0.183647	0.0151368	1.54802	1
Ugdh	1	2	101	26	88	9	107	19	60	17	50.6487	0.219376	3.89934e-10	1.08811	1	48.0589	0.241574	3.26075e-05	1.34182	1	53.7262	0.195576	6.11941e-05	0.871045	1
Hmgxb4	3	4	58	7	37	7	49	2	34	1	22.8619	0.100101	3.98187e-10	1.22258	1	20.2344	0.0386847	6.11324e-07	1.10628	1	26.0006	0.163147	0.00121007	1.33715	1
2610109H07Rik	3	39	8	151	6	74	9	71	4	54	46.797	13.9624	4.25024e-10	0.736922	1	35.1333	10.8124	2.57677e-08	1.01273	1	60.4349	17.2476	9.63744e-05	0.592658	1
Hist1h4i	1	1	0	18	0	21	0	12	0	23	9.82925	Inf	4.721e-10	1.80557	1	9.48924	Inf	0.0114501	2.42772	1	10.2173	Inf	0.000170845	1.35372	1
Igfbp3	1	2	167	2	147	2	61	0	49	0	48.7319	0.00989116	5.53538e-10	0.990392	1	26.0466	0	2.44792e-12	0.976221	1	75.7259	0.0139519	1.15474e-20	0.994124	1
AI451617	4	9	39	1	21	0	19	1	23	0	12.1786	0.019807	5.82061e-10	1.01958	1	10.4249	0.0226305	0.000619883	0.624511	1	14.2827	0.017175	3.50371e-05	1.55176	1
Adarb1	1	1	26	0	26	0	14	0	18	0	9.9009	0	6.81648e-10	0.752657	1	7.79462	0	0.00159839	0.609916	1	12.4216	0	2.81474e-05	0.873185	1
Sod1	1	1	45	150	31	135	52	128	36	105	85.9891	3.43375	7.14527e-10	1.06875	1	80.8631	2.9156	0.000113769	1.06217	1	91.8796	4.12485	1.96985e-05	1.08434	1
Rasl11b	2	10	280	74	247	94	178	43	150	29	129.736	0.303578	7.54646e-10	1.02023	1	96.2863	0.236149	9.43662e-09	0.915497	1	169.504	0.352201	0.000316488	1.09671	1
Rprd2	1	1	0	25	0	13	0	15	0	20	9.48473	Inf	7.81219e-10	1.0369	1	9.3047	Inf	0.000200785	1.68885	1	9.66685	Inf	0.00025408	0.603372	1
Mid1	3	24	634	241	547	199	435	150	410	137	330.511	0.389765	8.15978e-10	0.956039	1	276.673	0.369429	8.50238e-09	0.909585	1	394.513	0.405427	0.000617983	0.996199	1
Acss2	1	1	25	1	38	0	28	1	21	2	13.793	0.0417843	9.76951e-10	0.786499	1	12.3697	0.0705454	0.00123589	1.10395	1	15.5006	0.0158041	5.63429e-05	0.560517	1
Dnajc9	1	1	20	0	34	0	21	0	11	0	10.007	0	1.11043e-09	0.798827	1	7.38826	0	0.00199838	1.49707	1	13.1258	0	0.000330744	0.513638	1
Man2a2	7	14	1209	535	1332	560	1495	558	1296	433	907.872	0.422328	1.21899e-09	0.918441	1	919.192	0.384461	3.03084e-12	0.925705	1	894.702	0.469192	0.00351346	0.908708	1
Clec16a	4	17	300	635	284	713	318	756	294	548	486.184	2.40282	1.50701e-09	1.01499	1	480.695	2.28894	3.16812e-08	0.89632	1	491.902	2.53262	0.000303024	1.18068	1
Ndufb7	1	1	198	491	237	531	188	441	204	427	344.346	2.47773	1.70044e-09	1.06002	1	321.039	2.39629	1.23644e-05	1.04992	1	371.542	2.55399	0.000339091	1.07731	1
Zfp90	1	1	19	0	17	0	26	0	18	0	9.51572	0	1.8224e-09	1.06858	1	10.3258	0	7.70305e-05	1.1327	1	8.56723	0	0.00127725	0.975913	1
Pdcd6ip	2	2	430	167	376	117	429	182	409	122	271.95	0.385438	2.03981e-09	0.87922	1	278.138	0.387215	8.70536e-08	0.829855	1	264.676	0.380954	0.000498021	0.943678	1
Cdc5l	4	6	26	0	15	0	25	0	14	0	9.29843	0	2.29071e-09	1.45661	1	9.03891	0	0.000305354	1.40032	1	9.61606	0	0.000404514	1.51352	1
Serpinb6a	1	1	67	6	52	11	71	12	55	11	34.3452	0.183331	2.37447e-09	1.1154	1	35.7525	0.200966	8.16874e-05	1.03575	1	32.7089	0.160557	0.000194566	1.22365	1
Trp53bp2	1	1	61	4	35	7	57	5	23	3	22.6125	0.121041	2.46417e-09	1.66114	1	20.2395	0.111488	0.0139572	1.75742	1	25.4352	0.129864	0.000256451	1.57145	1
Hspb6	2	12	695	221	941	332	821	279	564	181	487.278	0.366374	2.56554e-09	0.939076	1	442.131	0.360922	3.41375e-11	1.04625	1	540.981	0.370332	0.0596661	0.844476	1
Atad2	2	5	35	0	10	0	28	0	15	0	10.1212	0	3.04052e-09	2.02325	1	9.94067	0	0.000109432	1.4638	1	10.3452	0	0.0563335	3.05615	1
RP23-326E2.2	2	3	31	4	40	1	58	2	23	1	18.796	0.0550599	3.21495e-09	1.15972	1	19.174	0.0409117	0.00213244	1.8842	1	18.3503	0.0727519	0.000264909	0.643318	1
Rab9	1	1	28	0	14	0	17	0	19	0	9.19537	0	3.39973e-09	1.09179	1	8.69639	0	0.00055623	0.701633	1	9.80642	0	0.000329089	1.74637	1
Tspan8	5	7	9	57	4	53	12	44	4	27	26.2379	6.85478	3.41234e-09	1.03447	1	21.6475	5.00144	0.00439328	0.928222	1	31.6018	9.44845	1.11631e-05	1.1401	1
Cd59a	2	3	104	22	148	20	118	19	149	12	72.3277	0.147244	3.63967e-09	0.653066	1	72.8573	0.121442	0.000182616	0.638669	1	71.8107	0.178992	0.00196665	0.667967	1
Arpc2	1	1	27	0	28	0	41	1	48	1	17.9809	0.0160502	3.69719e-09	0.733526	1	22.082	0.0242548	2.64313e-08	0.680295	1	13.1544	0	1.41033e-05	0.842	1
Nipa1	1	1	14	0	19	0	21	0	27	0	9.97587	0	3.99332e-09	0.624051	1	11.6919	0	2.15746e-05	0.609916	1	7.9638	0	0.00250678	0.6434	1
Snx26	5	16	81	203	56	140	88	230	41	136	121.666	2.9466	5.13813e-09	0.90393	1	122.391	3.13626	0.000230884	0.909711	1	120.454	2.7267	0.00202749	0.904747	1
Serpina1b	1	1	54	2	256	2	221	0	253	1	98.1222	0.00652021	5.17801e-09	0.46743	1	114.959	0.00254835	1.27539e-17	0.689287	1	78.3606	0.0134765	0.230216	0.191346	1
Memo1	2	3	56	10	54	5	48	8	40	4	26.704	0.145228	5.43146e-09	0.876974	1	23.8982	0.144344	0.00024681	0.89596	1	30.0549	0.145205	0.00025425	0.857043	1
Znhit3	2	5	109	23	105	29	93	18	88	25	59.2769	0.266597	5.53735e-09	0.985661	1	54.7444	0.264698	3.85171e-05	0.967608	1	64.7168	0.26759	0.000461905	1.00195	1
Hnrnph1	3	3	221	71	154	39	145	43	114	34	97.2992	0.320985	6.3024e-09	1.03517	1	81.1034	0.324176	3.83486e-05	0.998423	1	116.531	0.316806	0.000342433	1.06615	1
Atp1b1	2	5	230	612	178	421	354	563	144	392	360.181	2.40746	7.36824e-09	0.997705	1	357.832	2.15544	0.0105834	1.12216	1	362.02	2.74682	8.34957e-05	0.875846	1
5730596K20Rik	2	2	231	78	156	55	233	70	208	65	133.441	0.352325	7.36824e-09	1.02529	1	140.237	0.334393	3.62796e-07	0.945118	1	125.434	0.374881	0.0025445	1.14057	1
Pip4k2b	1	1	20	0	16	0	23	0	16	0	8.86591	0	7.39769e-09	1.11466	1	9.15502	0	0.000286565	1.12726	1	8.53488	0	0.001296	1.09148	1
Herc1	2	2	85	21	72	14	83	11	53	13	41.8305	0.220527	8.42383e-09	1.11129	1	38.0994	0.199491	2.97454e-05	1.26868	1	46.2755	0.240847	0.00113401	0.975225	1
Arhgap20	1	2	27	0	17	0	17	0	14	0	8.71582	0	8.66864e-09	1.1691	1	7.35149	0	0.00234717	0.952216	1	10.3489	0	0.000199866	1.38682	1
4732429D16Rik	1	1	31	0	17	1	33	0	39	1	14.8812	0.0196058	9.82065e-09	0.943905	1	17.743	0.0167448	3.16306e-07	0.691391	1	11.5195	0.0248965	0.000447893	1.65682	1
Gnal1	2	2	55	4	48	10	35	3	48	8	25.5548	0.151659	9.8677e-09	0.907326	1	23.3233	0.149298	0.00878897	0.714554	1	28.2541	0.153645	0.000389533	1.13932	1
Ptpre	1	1	11	0	34	0	26	0	29	0	12.2832	0	1.08901e-08	0.501279	1	13.2845	0	3.50253e-06	0.703056	1	11.1214	0	0.106098	0.282501	1
1110020G09Rik	1	2	22	0	21	0	19	0	12	0	8.61154	0	1.11773e-08	1.05359	1	7.23539	0	0.00248962	1.24161	1	10.2555	0	0.000237289	0.914765	1
Gucy2e	9	24	2	38	0	26	1	24	3	11	13.0481	16.2892	1.13968e-08	0.702273	1	9.76896	8.59748	0.0183007	0.539944	1	16.8851	36.9092	1.01838e-05	0.842513	1
Slc25a16	1	1	15	0	28	0	17	0	13	0	8.63108	0	1.26568e-08	0.674391	1	7.08251	0	0.00308593	1.02546	1	10.4819	0	0.00311766	0.467778	1
Top3a	1	1	15	0	17	1	28	0	21	0	9.90224	0.0130758	1.28881e-08	0.966069	1	11.5546	0	2.02851e-05	1.04557	1	7.95624	0.0364531	0.0136121	0.834996	1
Slc12a2	3	5	117	36	109	24	172	45	107	27	76.8942	0.283602	1.45715e-08	1.02792	1	83.3316	0.280834	1.97121e-06	1.12785	1	69.2546	0.285902	0.000938933	0.898311	1
Mcm6	9	12	114	18	83	14	107	31	80	32	57.9345	0.282117	1.52891e-08	1.1296	1	60.5901	0.374309	0.00219326	1.11336	1	54.816	0.177384	1.15688e-05	1.1488	1
Gbp3	6	11	272	71	234	55	148	38	131	42	117.314	0.28933	1.75637e-08	0.98913	1	87.4931	0.316603	1.0015e-05	0.988348	1	152.77	0.270363	7.03114e-06	0.989093	1
Wee1	1	1	12	0	14	0	28	0	17	0	8.5375	0	1.87622e-08	1.0798	1	10.4786	0	6.23845e-05	1.29159	1	6.24315	0	0.0140041	0.748444	1
Ptgis	2	2	605	59	478	56	258	31	236	36	204.504	0.128544	2.10329e-08	1.03522	1	135.57	0.149885	8.95992e-18	0.919414	1	286.549	0.116497	9.89936e-17	1.10478	1
Osgepl1	1	1	29	0	13	0	20	1	18	0	9.50487	0.0134019	2.18558e-08	1.2314	1	9.29089	0.0254629	0.00183831	0.83168	1	9.77408	0	0.000732008	1.94787	1
Camk2n2	1	1	11	0	24	0	28	0	16	1	9.6141	0.0167452	2.26903e-08	0.87592	1	10.5019	0.0286211	0.000458411	1.44021	1	8.57093	0	0.0242478	0.40021	1
Gpr27	1	3	84	0	178	1	53	0	67	0	45.2492	0.00283254	2.32673e-08	0.483886	1	29.2008	0	7.77344e-09	0.62032	1	64.3858	0.0043651	0.000605984	0.418229	1
Exoc5	2	5	182	56	154	43	153	51	137	44	99.0311	0.339148	2.5831e-08	0.961089	1	93.7451	0.356223	6.92889e-05	0.928283	1	105.348	0.319983	0.000553159	0.995875	1
Ncf2	1	1	16	0	19	0	13	0	25	0	8.97097	0	2.6472e-08	0.533076	1	9.46655	0	0.015074	0.407772	1	8.40921	0	0.00156688	0.735314	1
Rps3	4	15	1122	2559	884	1599	690	1653	667	1240	1285.52	2.26773	2.99542e-08	0.859068	1	1068.64	2.28862	3.52526e-10	0.905712	1	1539.92	2.23963	0.00495992	0.827583	1
Kpna3	1	1	18	1	37	0	19	2	26	0	12.4683	0.0299219	3.03059e-08	0.47427	1	11.4625	0.041941	0.00101094	0.537585	1	13.6867	0.0179363	0.016668	0.414207	1
Smpd3	1	1	55	2	43	2	36	4	14	2	18.0717	0.0773036	3.18781e-08	1.32494	1	12.8663	0.132688	0.0422182	1.74423	1	24.2579	0.0448824	9.29034e-07	1.1187	1
Taf10	2	2	14	0	40	0	30	0	21	2	12.8994	0.0251677	3.18781e-08	0.6715	1	12.5608	0.0487978	0.00028387	1.22372	1	13.3198	0	0.0610604	0.305615	1
Smc6	1	1	15	0	23	0	20	0	11	0	8.10141	0	3.97831e-08	0.892398	1	7.17733	0	0.00256292	1.42578	1	9.2067	0	0.000724752	0.569469	1
Bad	1	1	40	6	50	7	49	5	35	6	23.7485	0.152265	4.29327e-08	0.944511	1	22.6565	0.14718	0.000295391	1.14392	1	25.0664	0.157233	0.00139369	0.765313	1
Immp1l	1	1	1	27	1	18	2	28	3	23	13.3387	14.0864	4.55101e-08	0.887941	1	14.4092	10.7263	0.000903544	0.982964	1	12.0261	24.1721	0.000773634	0.777309	1
Psmb5	1	3	26	0	21	1	14	0	16	0	9.15497	0.0141582	4.7047e-08	0.917132	1	7.25666	0	0.00281961	0.686155	1	11.4262	0.0251049	0.000526558	1.13333	1
She	1	1	19	0	16	0	20	0	13	0	7.98362	0	5.21998e-08	1.12549	1	7.71529	0	0.00144693	1.20643	1	8.31218	0	0.00164032	1.03691	1
Slain2	2	3	81	20	105	12	61	16	88	17	48.7339	0.209864	5.55477e-08	0.665057	1	45.1956	0.236988	0.0583552	0.651801	1	53.0004	0.182538	0.000114922	0.677049	1
Hnrnpa3	1	3	52	9	44	2	32	7	25	0	19.8608	0.120323	6.42938e-08	0.866121	1	15.0891	0.119851	0.00438288	0.809375	1	25.5329	0.119728	0.000252841	0.906493	1
Golga4	1	1	16	0	22	0	17	0	12	0	7.88806	0	6.7016e-08	0.830193	1	6.81353	0	0.00408474	1.11092	1	9.17436	0	0.000733448	0.635044	1
Zc3h15	2	2	108	22	78	32	112	21	66	18	54.5479	0.28258	6.75762e-08	1.29471	1	51.4811	0.244208	2.09063e-05	1.27819	1	58.2061	0.324492	0.00538938	1.30982	1
Serpina3c	4	8	801	261	1050	367	996	332	918	349	624.512	0.382626	6.88871e-08	0.912189	1	635.581	0.390746	1.8064e-09	0.964609	1	611.829	0.371235	0.0312819	0.849851	1
Brp44l	2	2	20	2	23	1	21	0	23	0	10.8203	0.0333771	7.94781e-08	0.731654	1	10.616	0	6.63205e-05	0.715988	1	11.0824	0.0738506	0.0093173	0.745682	1
1110001D15Rik	17	45	12	77	10	42	9	39	9	32	28.6	5.04857	9.00798e-08	0.797419	1	22.6672	4.24804	0.00785187	0.985202	1	35.5453	5.8056	0.000585319	0.683013	1
2810021B07Rik	2	6	84	24	74	17	78	16	60	11	43.4345	0.246372	9.02561e-08	0.972034	1	39.4967	0.211883	6.76035e-05	0.991767	1	48.1258	0.280595	0.0040693	0.951454	1
Sez6l	4	6	38	2	78	7	93	10	61	7	35.9806	0.107132	9.0826e-08	0.850448	1	40.3765	0.120821	5.29896e-08	1.15747	1	30.7977	0.0860867	0.0643056	0.51146	1
P2rx5	3	11	119	23	149	29	193	13	195	17	90.5633	0.1323	9.28237e-08	0.814198	1	101.127	0.0855159	1.23978e-16	0.823743	1	78.166	0.211797	4.17874e-05	0.794895	1
Nqo2	1	1	42	0	28	5	33	3	21	3	15.8691	0.103711	9.57202e-08	1.37003	1	14.1779	0.124412	0.004221	1.23603	1	17.8941	0.0848224	0.000332108	1.5057	1
Rpl14	1	2	33	0	17	0	23	1	9	1	9.57122	0.0305838	9.94637e-08	1.80151	1	7.79507	0.0719057	0.0232848	1.93985	1	11.6851	0	5.05146e-05	1.69501	1
C530028O21Rik	1	1	8	35	3	31	0	22	2	26	16.1784	10.1204	1.05021e-07	1.22068	1	13.2108	23.5573	0.000108402	1.35347	1	19.6622	6.72039	0.00444571	1.13584	1
Cyb5b	2	8	1404	497	2097	662	1640	617	1467	478	1081.75	0.371364	1.16617e-07	0.831995	1	1022.53	0.38084	1.04209e-12	0.904391	1	1152.62	0.359999	0.134348	0.760543	1
Usp35	2	3	46	7	56	6	43	8	41	9	26.0784	0.179749	1.18066e-07	0.827083	1	24.5736	0.222683	0.0038525	0.90881	1	27.8943	0.137281	0.000276127	0.746571	1
Fermt2	1	1	0	11	0	23	0	9	0	15	7.66519	Inf	1.2823e-07	2.26107	1	6.45946	Inf	0.00634286	2.11106	1	9.08885	Inf	0.0140144	2.42614	1
Mepce	1	5	52	3	37	4	35	6	14	1	17.4119	0.112182	1.39753e-07	1.3416	1	12.8246	0.150375	0.0640421	1.49026	1	22.8603	0.0876796	6.16874e-05	1.24996	1
Rap1a	2	2	17	0	12	0	12	0	22	0	7.70574	0	1.46552e-07	0.675418	1	8.44869	0	0.0125172	0.427733	1	6.84657	0	0.00719454	1.23701	1
Kcne3	2	9	44	116	38	111	38	98	34	105	74.1998	3.07428	1.47228e-07	1.14753	1	70.4512	3.10541	0.000124923	1.21867	1	78.5268	3.0289	0.00262655	1.08478	1
Faah	1	2	28	1	13	1	18	0	20	0	9.57764	0.0255538	1.49532e-07	1.11161	1	9.17629	0	0.000326613	0.70576	1	10.0724	0.0545462	0.00647563	1.83186	1
Phgdh	5	8	27	3	101	3	90	2	88	0	38.6115	0.0256969	1.53748e-07	0.534739	1	43.1151	0.0108173	2.17776e-17	0.786666	1	33.336	0.049192	0.378622	0.258747	1
E330026B02Rik	9	28	259	631	170	366	280	499	210	382	348.764	2.20443	1.57987e-07	0.905519	1	342.289	1.96237	8.58696e-05	0.994639	1	355.63	2.51973	0.0240586	0.81878	1
Dhcr24	1	1	18	0	79	0	63	2	39	0	24.1901	0.0105017	1.65822e-07	0.59851	1	24.2401	0.0194038	1.77549e-09	1.21338	1	24.1576	0	0.137227	0.198954	1
5430411K18Rik	1	1	20	2	26	3	32	0	21	1	12.5545	0.0647476	1.74509e-07	0.990495	1	12.6905	0.0235687	4.86715e-05	1.24667	1	12.4072	0.119239	0.0194894	0.74415	1
Man2b2	2	2	571	229	681	240	434	176	424	172	354.359	0.423438	1.77895e-07	0.879268	1	296.453	0.441963	2.76986e-05	0.916926	1	423.238	0.406794	0.00188444	0.84889	1
Lyar	1	1	17	0	19	0	18	0	9	0	7.31841	0	2.1987e-07	1.07682	1	6.21752	0	0.00728088	1.56836	1	8.63192	0	0.0012408	0.781271	1
Rrs1	1	19	422	168	356	145	387	141	309	133	249.717	0.436962	2.24664e-07	1.03366	1	236.136	0.433355	4.55115e-06	1.04194	1	265.869	0.438852	0.00438996	1.0247	1
Tnip1	3	3	160	327	105	243	108	231	81	197	180.223	2.42027	2.31248e-07	1.01812	1	155.425	2.48739	1.90741e-05	1.07015	1	209.272	2.35302	0.00439829	0.98098	1
Naglu	2	4	293	112	382	154	271	68	271	63	195.469	0.34946	2.31735e-07	0.863196	1	164.152	0.262172	3.25813e-09	0.853126	1	232.785	0.430928	0.0820976	0.870677	1
Pfdn2	2	3	249	93	219	99	229	80	211	62	150.662	0.397243	2.33507e-07	0.967221	1	141.63	0.348125	1.31441e-06	0.883114	1	161.44	0.450378	0.014037	1.06224	1
Mertk	12	17	793	325	704	345	658	267	423	150	437.194	0.458454	2.43251e-07	1.05085	1	357.997	0.417424	1.71014e-05	1.04132	1	531.078	0.491125	0.00961678	1.05898	1
Uimc1	3	4	225	64	174	52	143	70	109	34	103.36	0.370134	2.4727e-07	0.986529	1	85.5656	0.438525	0.00573022	0.881898	1	124.473	0.31735	0.000234221	1.08103	1
Nek1	1	1	23	0	8	0	20	0	11	0	7.16735	0	2.98603e-07	1.82987	1	7.17733	0	0.00256292	1.42578	1	7.16261	0	0.0307419	2.51041	1
Tulp3	1	1	14	0	21	0	12	0	14	0	7.28549	0	3.04562e-07	0.624638	1	6.29685	0	0.00803209	0.672152	1	8.4739	0	0.00151917	0.582123	1
AC116591.4-2	1	2	77	32	82	16	84	14	52	10	43.5279	0.258288	3.10066e-07	0.940689	1	37.8568	0.194036	3.10945e-05	1.19884	1	50.2568	0.320382	0.0135749	0.755313	1
Nnt	6	11	121	337	135	268	146	303	102	173	196.718	2.2988	3.36281e-07	0.855595	1	178.686	2.06854	0.0114689	0.83573	1	217.645	2.54592	0.000934961	0.881057	1
Wisp2	3	3	936	2291	757	1661	482	1265	733	1600	1223.98	2.54354	3.57985e-07	1.01376	1	1058.2	2.54116	0.124794	1.16403	1	1418.82	2.5336	8.12989e-05	0.902989	1
Anapc2	1	1	15	1	26	0	21	1	13	0	9.09325	0.0267071	4.05765e-07	0.762877	1	8.15692	0.0291058	0.00527462	1.18835	1	10.213	0.0241844	0.0047598	0.486083	1
Ppp1r16b	4	19	297	585	236	443	254	509	187	397	362.371	2.17674	4.2387e-07	0.974417	1	337.308	2.24726	1.29433e-06	1.01108	1	391.379	2.09795	0.00879619	0.944531	1
Nr1d2	3	6	83	23	74	14	60	13	49	12	38.955	0.253287	4.32235e-07	0.95391	1	32.3413	0.251808	0.00175598	0.998956	1	46.8225	0.253341	0.00181862	0.917353	1
Exosc6	1	1	8	0	16	0	18	0	17	0	7.21664	0	4.42162e-07	0.663558	1	8.36936	0	0.000768147	0.830306	1	5.86242	0	0.0255167	0.436593	1
Ppp1r10	1	1	13	0	13	0	15	0	18	0	7.1773	0	4.60307e-07	0.736203	1	8.00555	0	0.00123589	0.653481	1	6.2108	0	0.0141474	0.873185	1
Psmd9	2	4	213	84	191	74	213	71	166	57	129.237	0.396873	5.21282e-07	0.999116	1	122.614	0.368791	1.45382e-05	1.00907	1	137.116	0.426051	0.0109002	0.987987	1
Acaa1a	2	4	254	70	361	97	269	62	330	74	186.454	0.270231	5.46873e-07	0.765037	1	181.43	0.246916	0.00352117	0.760316	1	192.665	0.296185	0.0302746	0.768309	1
Fcho2	2	4	78	22	56	14	61	10	43	6	34.152	0.232158	5.66328e-07	1.07256	1	28.493	0.166181	0.000129553	1.05383	1	40.8769	0.291378	0.0109002	1.0868	1
Rpl29	3	4	33	5	36	4	27	2	38	6	18.4463	0.140107	5.80209e-07	0.751807	1	18.1309	0.139145	0.0124356	0.697237	1	18.8562	0.140652	0.00444571	0.81526	1
AC162033.11-3	1	1	14	0	15	0	19	0	11	0	6.95253	0	5.82635e-07	1.07624	1	6.96641	0	0.00328953	1.35449	1	6.9436	0	0.00687131	0.814973	1
Sh3pxd2b	1	2	13	0	23	1	15	0	15	0	8.03417	0.0161652	6.73441e-07	0.652113	1	7.19861	0	0.0029093	0.784178	1	9.04112	0.0319392	0.00893943	0.541242	1
Zcchc14	1	1	37	2	11	1	30	3	20	1	12.283	0.0776374	6.73441e-07	1.56402	1	12.6917	0.0840755	0.00247015	1.09031	1	11.8078	0.0690006	0.213788	2.59132	1
Pnp1	1	1	42	2	40	3	23	0	13	4	14.7043	0.0919706	7.4431e-07	1.17035	1	9.51692	0.140014	0.0366307	1.72166	1	20.8774	0.0675926	3.9526e-05	0.954027	1
Dut	2	2	10	0	10	0	20	0	17	0	6.95026	0	7.91168e-07	0.910059	1	8.79121	0	0.000460494	0.922562	1	4.77754	0	0.0596661	0.873185	1
Tardbp	5	8	818	311	562	235	623	279	449	239	422.947	0.481279	8.15238e-07	1.11088	1	386.383	0.532173	0.000140115	1.08701	1	466.272	0.432433	0.00144736	1.13554	1
E130308A19Rik	1	1	16	0	14	0	19	0	9	0	6.74856	0	8.42645e-07	1.29458	1	6.42845	0	0.00574447	1.65549	1	7.13397	0	0.00549946	0.997926	1
Ubtd1	1	1	20	0	22	0	44	0	51	0	17.0656	0	8.59992e-07	0.709316	1	22.9988	0	9.25392e-11	0.676545	1	10.0652	0	0.000292635	0.793805	1
Mov10	1	1	18	0	11	0	20	0	9	0	6.71715	0	8.69675e-07	1.59206	1	6.63937	0	0.00448229	1.74262	1	6.81423	0	0.0072787	1.42885	1
Ddx50	1	1	18	0	21	1	22	1	16	1	9.54228	0.0451069	9.16288e-07	0.946987	1	9.467	0.0584643	0.00573022	1.08783	1	9.64455	0.0298812	0.00293671	0.80069	1
Mgl2	8	14	1148	523	821	361	666	286	659	243	563.319	0.463982	9.58787e-07	0.973219	1	454.723	0.431136	1.29341e-05	0.86946	1	692.207	0.488423	0.00836392	1.06307	1
H2-gs10	2	3	555	115	687	134	374	77	300	77	274.839	0.231935	9.84944e-07	0.880634	1	199.845	0.252311	1.99257e-13	1.02975	1	364.051	0.218295	1.4216e-05	0.793774	1
Csrp1	2	6	1119	2136	887	1584	1175	2021	933	1742	1456.83	1.98675	9.84944e-07	0.995907	1	1474.07	1.95525	6.56536e-07	1.05531	1	1433.81	2.01578	0.00687131	0.934043	1
Trim37	3	4	28	3	21	2	33	2	21	2	13.2934	0.0952616	1.13931e-06	1.18401	1	13.655	0.0829411	0.00105437	1.23487	1	12.8749	0.110695	0.012773	1.11775	1
Fem1c	1	1	22	1	15	0	18	0	10	0	7.61742	0.0147655	1.16464e-06	1.29858	1	6.4865	0	0.00561103	1.41152	1	8.96641	0.0276397	0.00495992	1.20473	1
Eri3	1	1	104	214	94	218	93	211	74	152	145.144	2.37761	1.16947e-06	1.01691	1	132.614	2.35556	0.000143968	0.933662	1	159.747	2.38908	0.00647563	1.11352	1
Ids	1	1	31	5	22	2	35	0	12	1	12.4472	0.0843403	1.18537e-06	1.55897	1	10.9024	0.0275405	0.0139572	2.37772	1	14.2804	0.141069	0.0193378	1.09486	1
Folr1	5	8	98	13	73	8	88	21	30	8	39.3091	0.193378	1.21203e-06	1.31866	1	33.8134	0.269699	0.33972	1.61834	1	45.8174	0.13287	2.42313e-06	1.10619	1
Akr7a5	3	4	355	701	430	944	442	885	342	828	627.392	2.36051	1.23415e-06	1.1723	1	631.34	2.40858	1.87917e-09	1.13176	1	621.945	2.2954	0.121043	1.23138	1
Rnf166	1	1	13	0	16	0	15	0	12	0	6.65404	0	1.24202e-06	0.842894	1	6.39167	0	0.00667462	0.980222	1	6.97595	0	0.00677111	0.709463	1
Tbc1d14	3	7	333	122	295	125	311	131	274	117	208.295	0.448458	1.24272e-06	0.998334	1	203.709	0.462388	9.04322e-05	0.960213	1	213.801	0.43106	0.00462993	1.04279	1
Xdh	1	1	136	35	148	36	82	19	71	14	63.9105	0.257461	1.26035e-06	0.888234	1	44.8679	0.232849	6.65006e-05	0.91083	1	86.5497	0.272132	0.000144312	0.873858	1
Lrrn1	2	19	43	7	28	6	47	6	45	9	23.2989	0.19012	1.31379e-06	1.05452	1	26.0318	0.182312	0.000488954	0.929956	1	20.0848	0.20141	0.0178965	1.27473	1
Ttc39c	1	1	16	0	20	0	12	0	8	0	6.49959	0	1.46513e-06	0.859726	1	4.68297	0	0.0413119	1.17627	1	8.66426	0	0.00122309	0.698548	1
Itfg2	2	3	59	13	49	14	77	13	35	9	31.928	0.245307	1.73852e-06	1.30062	1	31.2847	0.219405	0.0151004	1.52024	1	32.6897	0.275099	0.0153595	1.09114	1
Sec61a2	2	2	83	21	97	30	79	28	54	8	47.6176	0.298563	1.89691e-06	0.904026	1	39.9855	0.28207	0.00212342	0.905479	1	56.6835	0.311383	0.00476115	0.901866	1
Mtap7	4	5	51	192	71	227	118	298	96	211	162.127	2.95765	1.89988e-06	1.00203	1	181.116	2.5715	1.42818e-06	0.91515	1	139.291	3.7271	5.05146e-05	1.16251	1
Fkrp	1	2	85	32	79	16	107	35	80	21	55.0852	0.31881	1.98661e-06	0.913167	1	58.2985	0.322333	0.000561083	0.970022	1	51.2733	0.312048	0.00954157	0.839988	1
Coq10b	1	1	13	0	16	0	20	0	6	0	6.35456	0	1.99233e-06	1.3211	1	5.83243	0	0.0439606	2.61393	1	6.97595	0	0.00677111	0.709463	1
AC104225.18	1	1	67	149	107	215	68	201	77	163	133.36	2.48278	2.37292e-06	1.03746	1	129.055	2.68156	7.21988e-06	0.923848	1	138.308	2.27655	0.332535	1.1876	1
Ckb	2	3	88	22	77	18	135	37	74	16	56.1027	0.269883	2.46849e-06	1.09107	1	61.591	0.273074	0.00112998	1.16562	1	49.5793	0.263592	0.00180186	0.987596	1
Ero1lb	1	2	12	0	23	0	7	0	15	0	6.8871	0	2.50566e-06	0.416234	1	5.51119	0	0.0769205	0.36595	1	8.53859	0	0.0072787	0.455575	1
Slc38a7	1	1	17	0	15	0	13	0	9	0	6.27878	0	2.51039e-06	1.05347	1	5.16288	0	0.0250844	1.1327	1	7.61172	0	0.00338268	0.98961	1
Nus1	1	1	7	0	13	0	22	0	11	0	6.35104	0	2.69851e-06	1.03852	1	7.59919	0	0.00154342	1.56836	1	4.87457	0	0.0573106	0.470177	1
Ctse	1	1	0	19	0	11	0	10	0	7	5.87718	Inf	3.12872e-06	0.747643	1	4.35247	Inf	0.0493644	0.886644	1	7.66021	Inf	0.00217033	0.67177	1
Tbc1d2b	2	2	142	36	75	22	70	23	69	11	52.695	0.277137	3.30586e-06	1.0535	1	41.8449	0.255679	0.000526625	0.753353	1	65.5909	0.29236	0.0341225	1.35849	1
Tbx4	2	13	19	0	22	1	13	1	12	0	7.98816	0.0327755	3.90081e-06	0.800895	1	6.20052	0.0386442	0.0392045	0.792858	1	10.1223	0.0284307	0.0018777	0.803985	1
Polr2f	1	1	46	128	66	133	62	123	29	94	85.2344	2.59582	4.22559e-06	1.05089	1	76.7217	2.67478	0.000897866	1.12077	1	95.1637	2.51447	0.0105968	0.994959	1
Casq1	4	5	14	66	29	78	31	92	23	44	47.5219	3.05951	4.33238e-06	0.855905	1	46.8069	2.67825	0.0628515	0.707606	1	48.2577	3.58972	0.0028609	1.06997	1
Rnf121	3	6	217	81	239	71	219	101	148	74	139.055	0.439643	4.41738e-06	0.956829	1	130.926	0.522361	0.00877592	1.07459	1	148.686	0.360548	0.000967136	0.847236	1
Myl9	4	6	1282	1912	1022	2100	819	1522	818	1827	1423.45	2.07753	4.81857e-06	1.21942	1	1277.77	2.25318	0.0714835	1.23719	1	1594.91	1.92019	0.0182166	1.20974	1
Rhot1	1	1	8	0	13	0	20	0	10	0	6.07796	0	4.92029e-06	1.04643	1	6.90835	0	0.00339292	1.56836	1	5.09728	0	0.0460889	0.537345	1
B4galt5	1	1	13	0	20	0	7	0	11	0	6.05728	0	5.02579e-06	0.540755	1	4.43527	0	0.0611794	0.499022	1	7.99614	0	0.00247056	0.56757	1
Rps20	1	1	5	37	5	19	4	35	5	21	16.5318	6.25773	5.24294e-06	0.685082	1	16.3995	6.49311	0.00355241	0.741043	1	16.6285	5.96113	0.0145264	0.630525	1
Arl13b	2	2	33	9	22	3	39	2	31	4	17.1713	0.152005	5.38248e-06	1.06308	1	18.1948	0.0984175	0.000170411	1.06765	1	15.9703	0.232243	0.0928905	1.05233	1
Nxnl1	2	14	42	174	32	181	66	286	54	122	121.116	4.16933	5.55177e-06	0.81253	1	130.076	3.5727	0.069269	0.615752	1	110.127	5.28749	9.20878e-08	1.19709	1
Ctsl	4	4	4851	7541	4323	7647	4158	7712	4532	7715	6137.93	1.87656	5.81409e-06	1.06775	1	6129.61	1.92436	0.00809023	1.04445	1	6141.38	1.81338	0.0325036	1.10236	1
Lancl2	1	1	11	0	15	0	10	0	14	0	6.05148	0	5.86689e-06	0.598777	1	5.87499	0	0.0131706	0.560127	1	6.27549	0	0.0138156	0.640336	1
Fndc3b	2	2	484	216	407	175	478	250	378	139	306.251	0.482985	6.10442e-06	0.940809	1	300.79	0.485398	7.18341e-05	0.887617	1	312.655	0.477618	0.0123968	1.00554	1
Clcn6	7	9	134	251	141	300	123	245	104	199	187.777	2.1661	6.32072e-06	1.08223	1	168.589	2.12677	0.000351703	0.995255	1	210.285	2.19561	0.0128623	1.17926	1
Col28a1	5	17	298	55	165	27	139	12	96	7	91.6323	0.153063	6.48737e-06	1.24577	1	59.9549	0.0873009	1.82977e-13	1.09703	1	129.269	0.191973	0.00127543	1.3356	1
Sorl1	25	32	649	992	655	893	296	870	364	729	678.17	1.95758	6.84468e-06	0.945368	1	574.073	2.58028	2.68096e-11	0.922442	1	800.713	1.56974	0.229038	0.970789	1
Pdlim1	2	4	61	130	75	173	56	145	74	132	107.785	2.35381	7.59546e-06	1.06712	1	103.74	2.27085	0.00102957	0.944298	1	112.475	2.43817	0.0774123	1.22812	1
Psat1	3	3	349	77	568	95	665	144	592	136	324.426	0.228351	7.71726e-06	0.812803	1	372.464	0.243608	5.64199e-19	0.935316	1	267.745	0.202852	0.0402088	0.638212	1
Padi2	8	27	154	39	111	31	114	58	82	33	74.4154	0.38796	7.76442e-06	1.03988	1	69.1256	0.499402	0.0539248	0.950669	1	80.687	0.288786	0.000416568	1.13934	1
Ipo4	1	1	11	0	24	0	27	1	8	0	8.30289	0.0153719	8.59555e-06	1.03163	1	8.07759	0.0294	0.0738323	2.39033	1	8.57093	0	0.0242478	0.40021	1
AC133097.3	6	8	9	44	2	21	6	30	2	15	15.8351	6.44065	8.91757e-06	0.726474	1	13.1077	6.26779	0.0191216	0.757312	1	19.002	6.55715	0.0233246	0.708619	1
Fus	1	1	15	0	13	3	28	0	16	1	9.12256	0.0631367	8.99189e-06	1.37385	1	10.5019	0.0286211	0.000458411	1.44021	1	7.4957	0.126121	0.134348	1.26071	1
BC004728	1	1	9	0	14	0	18	0	8	0	5.77595	0	9.14404e-06	1.06608	1	5.94854	0	0.009677	1.7644	1	5.57503	0	0.0284182	0.561333	1
Foxc1	1	1	16	0	16	0	9	0	8	0	5.68932	0	1.00705e-05	0.878464	1	4.05019	0	0.0845865	0.8822	1	7.64406	0	0.00333273	0.873185	1
Igf2	1	1	55	11	34	2	47	8	16	4	20.3923	0.180211	1.02653e-05	1.39477	1	17.2317	0.212026	0.227457	1.80224	1	24.1329	0.153556	0.00179721	1.13104	1
Myl4	3	4	129	33	268	42	224	57	160	45	116.648	0.249813	1.05028e-05	0.785358	1	116.584	0.291294	7.53678e-08	1.07494	1	116.793	0.203036	0.270018	0.53048	1
Mrs2	1	1	14	0	12	0	9	0	13	0	5.74699	0	1.09701e-05	0.746842	1	5.39509	0	0.0221946	0.542892	1	6.17846	0	0.0143433	1.01872	1
Stam2	1	1	27	1	12	2	21	1	16	1	9.53327	0.0732308	1.13652e-05	1.40562	1	9.25607	0.0598764	0.0069939	1.04131	1	9.87444	0.0882581	0.0209468	1.99067	1
Rps2	1	1	10	0	13	0	15	0	10	0	5.70809	0	1.14167e-05	0.921899	1	5.85371	0	0.0116456	1.17627	1	5.54269	0	0.028816	0.671681	1
Nlrp1b	12	41	50	14	41	9	41	5	36	7	24.246	0.224106	1.16526e-05	0.987973	1	21.5303	0.174509	0.0015237	0.986782	1	27.487	0.273003	0.0323057	0.987018	1
F2r	1	6	92	167	96	183	97	208	83	190	141.881	2.24282	1.1837e-05	1.08895	1	146.291	2.41918	5.31372e-05	1.08063	1	136.456	2.03415	0.0580854	1.10714	1
Tbc1d8	1	1	14	0	13	0	11	0	10	0	5.65645	0	1.20361e-05	0.904514	1	5.01	0	0.0307683	0.862595	1	6.43351	0	0.0112445	0.940353	1
A530082C11Rik	5	6	245	104	244	94	232	101	187	83	156.566	0.46068	1.31122e-05	0.960329	1	146.789	0.47921	0.00119047	0.994416	1	168.18	0.439959	0.0109992	0.92617	1
Cbfa2t3	1	2	9	0	15	0	10	0	13	0	5.70244	0	1.33418e-05	0.566783	1	5.60601	0	0.017263	0.603214	1	5.83008	0	0.0219263	0.523911	1
Lin7c	1	1	21	0	8	0	9	0	10	0	5.55677	0	1.34125e-05	1.32767	1	4.58815	0	0.0495268	0.70576	1	6.7172	0	0.0164706	2.29211	1
Sirt1	1	2	16	0	17	0	6	0	22	0	7.49861	0	1.34672e-05	0.447034	1	7.18312	0	0.27572	0.213867	1	7.89911	0	0.00258135	0.821821	1
Ntsr2	2	5	29	10	46	8	38	6	42	7	22.7748	0.212626	1.35721e-05	0.70798	1	22.7421	0.177589	0.00138686	0.79335	1	22.841	0.255639	0.0872396	0.6149	1
Npl	6	7	41	101	22	73	38	107	38	64	60.7317	2.65336	1.4534e-05	0.855137	1	61.6228	2.37909	0.0067841	0.765392	1	59.5269	3.03792	0.00754387	0.986314	1
2310047M10Rik	1	5	244	103	247	85	201	100	165	70	146.613	0.456239	1.46104e-05	0.909526	1	130.303	0.501562	0.00578235	0.931799	1	165.962	0.414406	0.00537182	0.889438	1
Trim16	8	25	606	317	603	292	732	332	572	246	452.265	0.511956	1.48916e-05	0.963244	1	456.731	0.481665	4.06344e-06	0.981925	1	446.912	0.547728	0.0566537	0.941045	1
Ltv1	4	8	496	661	309	691	426	644	253	577	506.051	1.93942	2.67994e-05	1.22894	1	475.083	2.00862	2.08212e-05	1.19314	1	542.042	1.86383	0.0479751	1.2754	1
Ankrd10	1	1	15	0	7	0	12	0	11	0	5.31909	0	2.76793e-05	1.20143	1	5.48991	0	0.0183439	0.855467	1	5.12592	0	0.0399999	1.87111	1
Mgea5	2	5	265	122	196	60	212	104	142	60	138.551	0.461704	3.14888e-05	0.976537	1	124.437	0.500837	0.00666141	1.00099	1	155.218	0.423935	0.0094322	0.954604	1
Adnp	1	1	16	0	32	0	11	1	15	2	9.24429	0.0502591	3.19194e-05	0.531113	1	7.17002	0.128266	0.122607	0.680975	1	11.7248	0	0.0055182	0.436593	1
Atp6v0c	2	3	149	43	155	57	125	55	177	35	97.8234	0.334253	3.40842e-05	0.762714	1	96.8912	0.309776	0.122607	0.606877	1	99.0359	0.361961	0.00308294	0.984584	1
Nlrp1c	6	22	15	0	13	0	9	0	19	2	7.1549	0.0463099	3.44032e-05	0.671944	1	7.59339	0.0833821	0.194205	0.485807	1	6.65621	0	0.00896846	1.00752	1
Fcer1g	1	3	579	293	357	143	500	228	393	200	326.136	0.516512	3.44032e-05	1.03937	1	322.214	0.525832	0.000230884	1.03536	1	330.675	0.503077	0.214121	1.04482	1
Ivns1abp	2	3	2440	1235	2257	1162	3011	1552	2116	1030	1808.13	0.552631	3.45782e-05	1.00264	1	1863.29	0.54724	7.66195e-06	1.00957	1	1742.04	0.556722	0.0397049	0.994367	1
Tsku	3	24	329	139	413	175	315	156	346	156	250.167	0.488343	3.46782e-05	0.874064	1	241.083	0.511406	0.0515482	0.868051	1	261.097	0.461866	0.0611681	0.880331	1
Dgke	4	28	467	228	420	185	456	226	323	143	295.736	0.510629	3.666e-05	0.97655	1	276.988	0.513068	0.000327027	0.992454	1	317.877	0.505644	0.0275045	0.960925	1
Eif4a2	1	1	21	1	20	0	19	2	7	1	8.18636	0.0679088	3.68852e-05	1.20558	1	6.6441	0.127937	0.14073	1.8342	1	10.0189	0.0246644	0.0019567	0.875455	1
Rnasel	3	14	1436	749	977	471	1026	510	706	325	739.186	0.538677	3.78339e-05	1.03236	1	618.937	0.523305	2.23172e-05	1.01244	1	881.418	0.549099	0.0428942	1.0507	1
6030458C11Rik	4	8	80	177	63	129	51	126	49	80	93.0735	2.27002	3.97623e-05	0.864156	1	76.3823	2.19093	0.00778163	0.807947	1	112.668	2.32507	0.0176785	0.917629	1
Csnk1g3	1	1	10	0	13	0	6	0	14	0	5.25786	0	3.98714e-05	0.480267	1	5.03128	0	0.12573	0.336076	1	5.54269	0	0.028816	0.671681	1
Parp3	6	9	1244	725	1371	660	945	486	1042	428	839.947	0.537303	3.98714e-05	0.854862	1	716.79	0.494546	0.0306039	0.826698	1	986.247	0.573672	0.0730458	0.880302	1
Panx1	1	1	9	0	6	0	15	0	13	0	5.2269	0	4.11696e-05	1.01763	1	6.66065	0	0.00510998	0.90482	1	3.53464	0	0.193732	1.30978	1
Habp4	6	11	593	274	528	267	543	252	378	186	364.783	0.525259	4.20936e-05	1.0427	1	328.695	0.520273	0.000172738	1.05678	1	407.523	0.527848	0.0352029	1.03006	1
Zfpm2	1	1	14	0	12	0	13	0	5	0	5.04185	0	4.32633e-05	1.37147	1	4.08696	0	0.07287	2.03886	1	6.17846	0	0.0143433	1.01872	1
Adi1	2	9	332	570	294	595	267	415	208	334	373.212	1.8945	4.47686e-05	1.0749	1	305.604	1.72215	0.00418921	1.01469	1	452.883	2.04107	0.0130783	1.13174	1
Arpc5	1	9	390	191	283	104	346	128	215	142	216.674	0.508471	4.47686e-05	1.13423	1	201.835	0.542944	0.0111646	1.31038	1	234.198	0.472631	0.0177996	0.980685	1
Usp12	1	4	246	92	286	120	210	108	166	79	158.224	0.484199	4.48119e-05	0.947206	1	136.946	0.539658	0.014734	0.968568	1	183.496	0.436598	0.00746036	0.928876	1
Fxr2	2	2	42	10	44	9	46	14	24	1	22.3469	0.229871	4.52256e-05	0.945224	1	19.6802	0.21797	0.0322821	1.03197	1	25.5059	0.239607	0.0188582	0.870783	1
Tceb1	2	2	41	11	37	11	50	9	32	5	23.4232	0.240957	4.65786e-05	1.06947	1	22.6911	0.184682	0.0018486	1.12391	1	24.2986	0.308649	0.08838	1.00988	1
Rhog	1	5	1516	787	1045	557	1198	584	1231	586	917.191	0.5478	4.78331e-05	0.987297	1	889.769	0.524085	0.0124922	0.910024	1	949.807	0.572145	0.0664912	1.08144	1
Serpinb9	1	1	0	14	0	5	0	13	0	6	4.7749	Inf	5.09606e-05	0.498796	1	4.75235	Inf	0.0296178	0.584601	1	4.77543	Inf	0.0456311	0.414404	1
Cux1	3	4	163	66	155	57	162	72	112	46	100.463	0.444914	5.23682e-05	0.980523	1	94.3481	0.467401	0.0067841	1.01874	1	107.7	0.420223	0.0166337	0.942322	1
Gpbp1l1	4	7	41	12	32	5	52	10	36	10	23.9131	0.251757	5.26083e-05	1.06965	1	25.8806	0.253207	0.00635665	1.15847	1	21.5856	0.248264	0.0479751	0.952469	1
Cd247	4	7	66	23	45	18	65	8	38	10	32.384	0.298207	5.2932e-05	1.26017	1	28.6992	0.199223	0.000363859	1.37836	1	36.7594	0.404331	0.140332	1.15928	1
Ssbp2	2	13	118	52	87	31	95	31	81	23	62.0933	0.385109	5.43181e-05	0.965939	1	55.698	0.331676	0.00107976	0.924669	1	69.6836	0.437711	0.0694367	1.00645	1
Vps45	1	1	8	0	8	0	14	0	12	0	5.09806	0	5.44851e-05	0.903513	1	6.18075	0	0.00854516	0.914874	1	3.82203	0	0.149937	0.873185	1
BC049807	3	5	34	6	29	4	27	5	24	4	15.8667	0.181561	5.51628e-05	0.943219	1	14.4729	0.19113	0.0288326	0.902075	1	17.5347	0.171447	0.0165332	0.982799	1
Vps37a	5	31	294	498	222	416	299	517	233	383	357.982	1.88727	5.84778e-05	0.989272	1	356.928	1.83862	0.00041174	0.96175	1	358.604	1.93706	0.0319764	1.02922	1
Sh2b1	1	1	22	0	34	1	8	0	14	1	9.44229	0.0312519	5.99286e-05	0.573833	1	5.74535	0.0535859	0.069269	0.525699	1	13.851	0.0206193	0.000149543	0.597271	1
Gatm	4	6	40	118	25	51	29	76	24	84	56.2532	3.0756	6.01251e-05	0.93726	1	54.6513	3.34692	0.000326806	1.27822	1	58.0129	2.79556	0.352529	0.665437	1
8430406I07Rik	4	16	205	89	194	66	168	88	146	61	123.004	0.464617	6.09179e-05	0.898849	1	112.833	0.510346	0.014054	0.894049	1	135.066	0.419747	0.0103993	0.903869	1
Trim67	1	1	3	0	11	0	17	0	12	0	5.28288	0	6.16381e-05	0.74474	1	6.81353	0	0.00408474	1.11092	1	3.47365	0	0.482624	0.238141	1
2810422J05Rik	3	3	108	51	160	52	96	34	105	27	76.7737	0.372773	6.34383e-05	0.750797	1	64.2254	0.324455	0.000420169	0.779756	1	91.7104	0.413975	0.20288	0.726893	1
Btnl2	5	13	63	20	38	8	43	15	51	9	29.742	0.282413	6.55134e-05	0.864587	1	28.8782	0.267264	0.00860693	0.681074	1	30.7842	0.29769	0.0390213	1.12083	1
Acbd5	1	1	15	0	7	0	11	0	9	0	4.91344	0	6.61195e-05	1.31196	1	4.74102	0	0.0400846	0.958439	1	5.12592	0	0.0399999	1.87111	1
Tbc1d10a	1	1	22	0	7	0	6	0	16	0	6.07085	0	6.6938e-05	0.931161	1	5.56924	0	0.173271	0.294067	1	6.68485	0	0.0599458	2.7443	1
Med10	2	2	70	146	62	124	54	107	35	88	85.0499	2.31764	6.91331e-05	1.02739	1	71.2037	2.42253	0.00482035	1.08814	1	101.311	2.22622	0.0373036	0.9856	1
Ndufc2	3	6	1388	673	1441	628	1547	848	1307	759	1058.42	0.563885	6.93286e-05	0.962621	1	1095.28	0.61579	0.000998565	1.00165	1	1014.68	0.499579	0.0097233	0.915102	1
Dnaja2	4	4	652	370	571	283	722	361	477	180	436.168	0.529825	7.02554e-05	0.96176	1	416.473	0.484261	0.00274423	0.968345	1	459.258	0.579094	0.110256	0.955429	1
Prr5	1	1	5	0	16	0	10	0	10	0	4.97542	0	7.16831e-05	0.498767	1	4.79908	0	0.0392045	0.784178	1	5.19431	0	0.262872	0.27287	1
Dusp23	2	8	436	235	433	203	307	125	296	137	262.511	0.516405	7.57983e-05	0.940359	1	213.243	0.477031	0.000451243	0.966184	1	321.014	0.546791	0.0713847	0.92098	1
Mtap6	4	26	206	401	355	492	207	553	143	376	343.261	2.21146	7.88133e-05	0.948821	1	319.574	2.89126	1.00932e-10	0.924674	1	370.802	1.7181	0.627404	0.980263	1
Bmp7	1	1	11	0	7	0	30	0	16	0	7.70375	0	8.34082e-05	1.45059	1	10.6315	0	4.98839e-05	1.47033	1	4.2351	0	0.0972537	1.37215	1
Scn1b	3	5	706	357	639	352	704	304	618	319	490.261	0.54666	8.37983e-05	1.02446	1	478.07	0.519021	2.67167e-05	1.02262	1	504.801	0.576488	0.0905642	1.02673	1
2610305D13Rik	1	1	0	11	0	7	0	11	0	7	4.60494	Inf	8.68616e-05	0.769831	1	4.58316	Inf	0.0377222	0.80604	1	4.61159	Inf	0.0566537	0.738392	1
As3mt	4	6	183	264	124	243	137	254	95	215	188.9	2.01705	9.32833e-05	1.1115	1	175.873	2.22998	0.000128338	1.08998	1	204.046	1.81906	0.119839	1.14125	1
Rnf144a	3	29	1058	1621	950	1611	1269	1878	813	1504	1341.99	1.78294	9.33089e-05	1.08146	1	1359.09	1.79447	3.72481e-05	1.0847	1	1319.65	1.76124	0.0590678	1.08402	1
Fkbp11	3	4	23	59	30	82	17	47	17	42	39.8382	2.88273	9.81995e-05	1.16311	1	31.2741	2.83335	0.0322049	1.02875	1	49.9483	2.91025	0.0611681	1.28282	1
Orc2l	1	1	8	0	10	0	12	0	10	0	4.81082	0	9.96891e-05	0.835932	1	5.22093	0	0.0243482	0.941013	1	4.33213	0	0.0932315	0.698548	1
Urb1	20	42	636	1115	622	925	513	897	391	610	704.09	1.78358	9.9824e-05	0.925235	1	598.563	1.80519	0.000108559	0.917807	1	828.019	1.75748	0.0609595	0.936718	1
Fndc3a	1	1	10	0	10	0	10	0	10	0	4.785	0	0.000102303	0.82608	1	4.79908	0	0.0392045	0.784178	1	4.77754	0	0.0596661	0.873185	1
AY358078	1	1	0	5	0	12	0	11	0	7	4.57895	Inf	0.000107685	1.36409	1	4.58316	Inf	0.0377222	0.80604	1	4.56376	Inf	0.110899	2.78479	1
Jph1	1	1	7	0	12	0	14	0	7	0	4.73506	0	0.000107914	0.959052	1	4.83585	0	0.0335153	1.56836	1	4.61952	0	0.0721984	0.509358	1
Sc5d	2	13	1036	515	826	394	942	528	791	397	661.494	0.557093	0.000107917	0.975781	1	649.274	0.577987	0.000529635	0.940611	1	675.844	0.531163	0.0295512	1.01823	1
Rfk	2	11	620	350	673	313	595	332	496	197	433.662	0.538136	0.000110723	0.876307	1	393.074	0.518151	0.000144893	0.871726	1	481.718	0.55531	0.0662049	0.881309	1
Use1	3	3	435	206	415	209	370	152	250	141	262.424	0.530639	0.000111566	1.07156	1	221.556	0.524943	0.000835958	1.16551	1	310.886	0.533557	0.0510278	0.998945	1
Mef2c	2	2	1	16	0	6	0	9	0	10	5.35672	51.6316	0.000115129	0.844153	1	4.9984	Inf	0.0263588	1.40737	1	5.76029	24.8651	0.065423	0.49284	1
Smtnl2	4	10	99	22	131	53	79	38	80	27	64.3072	0.39667	0.000117094	0.884622	1	54.8379	0.436237	0.0318778	0.810733	1	75.5957	0.363087	0.117378	0.95252	1
Wbp4	1	1	11	0	12	0	11	0	6	0	4.65263	0	0.00011752	1.04823	1	3.93408	0	0.0895675	1.43766	1	5.51034	0	0.0292696	0.80042	1
Rapgef2	2	2	27	65	27	83	20	53	25	48	43.9006	2.7123	0.000120317	1.12588	1	37.1962	2.39907	0.0558824	0.962703	1	51.8007	3.01576	0.0139413	1.29594	1
Mrpl48	3	6	24	4	20	2	19	0	13	2	9.85968	0.11484	0.000124297	1.11323	1	8.08879	0.0778776	0.020695	1.31324	1	11.9702	0.145924	0.0479003	0.973448	1
Abhd14b	2	7	741	392	743	364	882	414	546	308	533.381	0.55685	0.000124683	1.03954	1	518.412	0.557253	0.00173475	1.13891	1	550.919	0.553961	0.0574044	0.939602	1
Heatr7b1	11	25	123	47	84	32	118	37	61	30	63.4168	0.418197	0.000135357	1.22318	1	58.5994	0.418967	0.0307253	1.34928	1	69.106	0.415619	0.0432007	1.10954	1
Spryd3	1	1	14	0	13	0	12	0	29	0	8.53536	0	0.000136484	0.488489	1	10.3315	0	0.0562335	0.324487	1	6.43351	0	0.0112445	0.940353	1
Rarres2	1	1	909	2130	843	1664	1145	2856	1086	2146	1627.63	2.39032	0.000137622	0.911865	1	1819.58	2.40986	2.47835e-12	0.913363	1	1396.76	2.34597	0.000389533	0.916823	1
Slc25a42	2	5	502	861	544	890	401	656	328	498	578.697	1.77946	0.000140903	1.00232	1	469.667	1.71786	0.00107622	0.960509	1	707.233	1.82279	0.0440566	1.04174	1
Ubiad1	2	16	170	265	156	260	138	274	100	201	194.729	1.95674	0.000151261	1.017	1	177.952	2.17737	0.000158289	0.974842	1	214.311	1.76005	0.146602	1.06673	1
1810029B16Rik	1	3	106	40	78	30	123	45	78	32	64.3247	0.418918	0.000152136	1.10701	1	66.6567	0.420509	0.00671921	1.12541	1	61.5419	0.414739	0.0552576	1.08332	1
Ran	2	3	152	66	168	74	195	83	162	75	120.065	0.482588	0.000152136	0.971584	1	125.769	0.484783	0.0029286	1.00517	1	113.323	0.477502	0.0563335	0.928418	1
Avpr1a	1	1	23	0	9	0	22	0	3	0	6.34939	0	0.000153418	3.27447	1	5.44735	0	0.386063	5.75064	1	7.41766	0	0.0103312	2.23147	1
Arpc4	1	1	12	0	11	1	21	1	7	0	6.1837	0.0427485	0.000157383	1.54876	1	6.54304	0.0365473	0.0520182	2.09575	1	5.75783	0.0510823	0.0918498	1.05231	1
Klhdc7a	1	37	5042	3024	6040	3384	5215	2377	4238	2174	3842.48	0.580106	0.000158239	0.965966	1	3423.56	0.528428	4.23606e-07	1.02781	1	4339.59	0.629358	0.283223	0.911906	1
Dnase1l3	2	12	21	54	21	48	17	58	10	33	32.6252	3.08355	0.000159184	0.899217	1	29.2991	3.66875	0.0057363	0.823178	1	36.4874	2.6368	0.0955896	0.985296	1
Sspn	2	33	2260	1250	2139	1103	2329	1233	1899	978	1612.06	0.57628	0.000162601	0.968055	1	1572.28	0.569071	4.37263e-05	0.977101	1	1658.97	0.581682	0.0734818	0.958632	1
Atp10d	2	2	36	90	30	62	18	59	20	44	44.4173	2.66039	0.000162611	0.866435	1	35.6448	2.88444	0.0137926	0.876949	1	54.7229	2.49246	0.0514245	0.864104	1
2410016O06Rik	1	1	7	0	10	0	11	0	10	0	4.59436	0	0.000168069	0.753324	1	5.01	0	0.0307683	0.862595	1	4.10942	0	0.117378	0.61123	1
Cnksr1	8	10	18	43	12	37	11	38	6	33	24.8618	3.634	0.000171007	1.10441	1	22.3436	4.67949	0.00578235	1.15247	1	27.7929	2.93151	0.108339	1.06938	1
Trim33	2	2	27	7	23	5	24	1	24	3	13.6884	0.172677	0.000175603	0.935058	1	12.6251	0.0961411	0.00322662	0.888231	1	14.9664	0.259891	0.159819	0.981191	1
Cd151	1	1	25	2	18	5	35	6	20	3	13.656	0.180695	0.000177882	1.28228	1	15.0229	0.177152	0.0165571	1.22108	1	12.04	0.185211	0.081863	1.37325	1
Lta4h	5	6	581	336	485	261	625	270	487	234	399.78	0.548393	0.000178205	1.0134	1	393.489	0.497164	1.79927e-05	1.03583	1	407.156	0.608739	0.193732	0.988753	1
Acvr2a	1	1	14	1	9	0	16	0	6	0	5.29257	0.0213902	0.000197266	1.6037	1	4.98872	0	0.0274556	2.09114	1	5.65447	0.04455	0.0947469	1.22915	1
Txnrd1	4	4	190	92	162	91	248	86	164	78	135.509	0.496993	0.000201813	1.12569	1	139.055	0.442142	0.000208129	1.17434	1	131.283	0.569776	0.219383	1.06729	1
Mtap7d1	2	3	365	207	404	171	458	193	356	216	291.814	0.547639	0.000209441	0.997592	1	300.004	0.559584	0.00107622	1.13858	1	282.099	0.530424	0.0597714	0.844257	1
Pdhb	3	5	86	19	144	54	97	25	84	29	65.6235	0.342499	0.000210759	0.915868	1	57.2959	0.330782	0.000619483	1.02018	1	75.5725	0.352415	0.446597	0.829438	1
Gchfr	1	3	8	45	29	102	28	102	5	57	48.0036	4.90244	0.000231633	1.1903	1	47.4382	5.54241	0.000209175	0.906973	1	48.5729	4.29229	0.539758	1.66171	1
Papolg	1	1	10	0	9	0	10	0	8	0	4.37748	0	0.000248291	0.978212	1	4.26112	0	0.0667165	0.980222	1	4.52249	0	0.0757524	0.970206	1
Acp1	1	4	9	0	8	0	13	0	7	0	4.35772	0	0.000253598	1.2338	1	4.62492	0	0.0424912	1.45633	1	4.04474	0	0.12061	0.982333	1
Dus2l	1	1	16	1	14	1	9	0	14	1	6.72612	0.0627236	0.000253765	0.779699	1	5.95628	0.0515903	0.0558824	0.581712	1	7.65496	0.0730297	0.0523544	1.0082	1
Ppp2r5e	2	3	116	50	82	28	94	44	74	19	60.5695	0.411555	0.000256636	0.929224	1	55.4345	0.39522	0.0122478	0.844419	1	66.6411	0.425546	0.0608661	1.02113	1
Serpina3b	5	31	68	0	188	4	67	3	42	0	43.5152	0.0208396	0.000275335	0.532271	1	26.1214	0.0272165	1.66641e-09	1.17874	1	64.2125	0.0177407	0.0428942	0.339177	1
Tns3	1	1	12	0	8	0	24	0	31	0	9.41624	0	0.000276333	0.730146	1	13.4006	0	3.311e-06	0.607105	1	4.71285	0	0.0611681	1.30978	1
Xaf1	1	2	64	135	52	111	59	97	31	74	76.9107	2.22464	0.000279693	1.03863	1	64.7845	2.11717	0.0386708	1.10914	1	91.1337	2.31206	0.0321231	0.988969	1
Cnih	1	4	35	6	20	4	43	6	30	13	19.1782	0.26261	0.000281865	1.36335	1	22.3222	0.302401	0.032096	1.36124	1	15.4619	0.199004	0.05059	1.36134	1
AC156982.8	1	1	7	0	11	0	7	0	11	0	4.39765	0	0.000281865	0.525687	1	4.43527	0	0.0611794	0.499022	1	4.36447	0	0.0922412	0.555663	1
Lyplal1	3	3	56	113	56	111	50	106	36	73	74.7925	2.22406	0.000294733	0.988465	1	66.0151	2.26328	0.0128274	0.93381	1	85.0666	2.17956	0.0647647	1.04811	1
Lpin1	6	21	5206	2169	7046	3552	5638	2760	5177	2618	4206.7	0.529233	0.000297198	0.945979	1	3983.46	0.542947	1.08098e-05	0.963032	1	4473.51	0.513122	0.437082	0.928107	1
Hcn2	2	2	7	0	7	0	11	0	17	0	5.2631	0	0.000306731	0.600158	1	6.89286	0	0.00449447	0.507409	1	3.34428	0	0.235919	0.873185	1
Hebp1	2	5	1611	3350	2776	3861	2698	4338	1709	3154	2955.03	1.82624	0.000306731	0.984875	1	2951.17	1.86864	1.74419e-06	1.02072	1	2955.11	1.77008	0.409601	0.949393	1
Zwint	1	1	16	0	9	0	8	0	4	0	4.17683	0	0.000307961	1.56105	1	2.76334	0	0.282573	1.56836	1	5.85872	0	0.0189506	1.55233	1
Man1c1	3	3	209	109	177	82	188	83	185	77	135.564	0.499982	0.000317135	0.934998	1	131.064	0.465782	0.00134544	0.901979	1	140.922	0.536953	0.131694	0.972853	1
9130008F23Rik	2	11	79	35	63	27	83	11	44	21	43.3414	0.384557	0.000318923	1.28039	1	38.0162	0.29562	0.00831865	1.64501	1	49.6579	0.4752	0.223643	1.02612	1
Clpx	4	9	425	208	412	174	346	210	298	150	269.751	0.547532	0.000322361	0.915506	1	245.415	0.602587	0.0201842	0.908322	1	298.582	0.494929	0.0223011	0.923331	1
Calr	2	2	1613	865	1681	978	2094	1022	1381	777	1273.52	0.589603	0.000326281	1.05017	1	1275.97	0.569176	4.38771e-05	1.10127	1	1270.24	0.612059	0.131799	0.993021	1
Paqr8	2	20	67	78	35	91	19	86	29	67	58.9913	2.41059	0.000360284	1.12551	1	51.2263	3.33825	0.000251842	0.853305	1	68.1231	1.85656	0.367333	1.456	1
C1r	7	9	992	400	643	252	535	215	420	123	421.411	0.412392	0.00036283	1.0318	1	311.36	0.378811	1.31147e-08	0.915217	1	551.902	0.43381	0.00494584	1.11894	1
Tuba1a	1	1	9	0	14	0	10	0	3	0	4.13103	0	0.000375598	0.997426	1	2.91622	0	0.235713	2.61393	1	5.57503	0	0.0284182	0.561333	1
Rfxap	1	1	10	0	7	0	8	0	10	0	4.20598	0	0.000403023	0.85227	1	4.37722	0	0.0628515	0.627342	1	4.01239	0	0.122297	1.24741	1
Frat2	1	2	10	0	11	0	6	0	8	0	4.15184	0	0.000427966	0.697435	1	3.4174	0	0.166786	0.588133	1	5.03259	0	0.0475634	0.793805	1
Stab2	20	23	52	365	23	146	39	116	32	248	130.067	6.60561	0.000433238	1.08529	1	116.063	5.89475	0.30015	2.28154	1	146.326	7.387	0.0602804	0.558476	1
Krt10	4	7	9	34	4	28	10	27	4	16	16.3854	4.26693	0.000434735	0.995663	1	14.0894	3.42341	0.166786	0.928796	1	19.0593	5.30155	0.0173155	1.06723	1
Coro1c	5	7	745	400	690	337	646	338	573	323	494.731	0.57711	0.00043958	0.974146	1	462.745	0.593559	0.00199838	0.993718	1	532.666	0.557964	0.0642915	0.955105	1
Ccdc111	1	3	12	0	9	0	6	0	8	0	4.12229	0	0.000439969	0.862891	1	3.4174	0	0.166786	0.588133	1	4.9679	0	0.0488818	1.16425	1
Bysl	1	3	182	75	149	71	215	104	138	65	121.376	0.505456	0.000439969	1.06321	1	125.455	0.521245	0.0110234	1.05288	1	116.49	0.483291	0.0580854	1.07685	1
Klf9	2	9	878	514	787	438	776	338	493	263	538.888	0.576583	0.000467051	1.04972	1	451.115	0.52256	4.58871e-05	1.14222	1	642.781	0.622126	0.201021	0.97973	1
Hn1l	3	18	116	41	221	55	159	42	163	66	106.817	0.343384	0.000479627	0.801424	1	106.356	0.374448	0.00351362	0.986745	1	107.478	0.307523	0.404935	0.622221	1
Gpnmb	5	8	1101	66	493	31	1131	65	1791	104	595.706	0.064158	0.000487049	0.786172	1	765.687	0.0630088	0.00248617	0.541431	1	395.529	0.0662954	0.00173188	1.79218	1
Pcnxl3	2	3	74	20	69	27	48	23	52	14	39.4192	0.376187	0.000487049	0.902916	1	33.5085	0.389732	0.072635	0.736821	1	46.4572	0.363238	0.0360449	1.07198	1
Jhdm1d	1	1	6	0	4	0	13	0	11	0	4.16812	0	0.000487049	1.01695	1	5.70084	0	0.0143229	0.926755	1	2.35643	0	0.56513	1.30978	1
Zbtb9	1	1	11	0	14	0	10	0	6	1	4.92938	0.0331875	0.000495239	0.968105	1	4.01537	0.0784848	0.263489	1.48802	1	6.02044	0	0.0175848	0.686074	1
Ankrd24	1	1	11	0	14	1	9	0	7	0	4.92965	0.0266165	0.000495239	0.860162	1	3.78121	0	0.109845	1.00823	1	6.30027	0.0464798	0.0596661	0.764442	1
Dnajc17	8	26	90	146	71	137	58	165	67	84	101.567	2.00189	0.000508998	0.848515	1	92.8665	2.06941	0.135195	0.65576	1	111.698	1.92772	0.130634	1.09493	1
Tmem87a	1	6	256	377	149	240	216	378	137	258	248.95	1.82497	0.000519036	0.966466	1	245.005	1.97298	0.00036231	0.974983	1	253.092	1.66371	0.299993	0.96316	1
P4ha2	3	3	73	31	132	37	99	41	87	38	66.1611	0.412923	0.000524263	0.806118	1	64.8458	0.464346	0.0260482	0.973402	1	67.7536	0.357138	0.447177	0.646804	1
Slc26a11	4	4	65	22	44	15	49	8	39	17	31.0903	0.34956	0.000526369	1.18235	1	27.6389	0.327153	0.0233886	1.24054	1	35.201	0.369796	0.0932903	1.12981	1
Tpsab1	4	7	26	52	19	28	11	61	11	37	30.591	2.96124	0.000541563	0.773797	1	30.1634	4.71387	0.000412966	0.771047	1	31.0119	1.91568	0.597757	0.783689	1
Serf1	1	1	7	0	12	0	8	0	7	0	4.04695	0	0.000551961	0.674356	1	3.57028	0	0.137387	0.896203	1	4.61952	0	0.0721984	0.509358	1
Rps18	1	1	17	2	10	1	12	0	18	2	7.55686	0.0966757	0.000560289	0.88642	1	7.95719	0.0792677	0.02818	0.643493	1	7.09863	0.120281	0.165837	1.34061	1
Pank2	2	5	191	81	147	85	163	63	118	54	108.745	0.501299	0.000571671	1.12403	1	96.4343	0.458455	0.00372996	1.084	1	123.348	0.5413	0.144304	1.16301	1
Acaca	8	15	373	516	262	418	307	568	239	379	380.503	1.74773	0.000631292	0.962397	1	370.826	1.87371	0.000171713	0.898526	1	391.3	1.61055	0.241562	1.04588	1
Ccnb2	2	4	16	1	11	1	27	2	10	3	8.42694	0.129332	0.000631785	1.71911	1	9.72288	0.159577	0.0909246	2.08546	1	6.88981	0.0818035	0.0922694	1.2614	1
Fbln7	6	19	63	27	76	25	45	20	46	7	36.9333	0.361691	0.000649133	0.753979	1	28.5243	0.304574	0.0274556	0.679178	1	46.9213	0.404234	0.0905642	0.811973	1
1500003O03Rik	3	10	112	202	126	198	140	309	108	216	178.591	2.08697	0.000666849	0.949078	1	192.983	2.29437	2.18577e-05	0.923375	1	161.2	1.82415	0.128026	0.99379	1
Rem1	3	13	245	420	220	295	223	418	237	361	304.59	1.75318	0.000666849	0.913065	1	312.705	1.82263	0.000683049	0.952209	1	294.511	1.66108	0.183535	0.871111	1
Grem2	2	15	338	989	158	418	208	1109	57	468	461.509	4.43186	0.000666849	0.67379	1	451.805	6.63121	0.0168307	0.666089	1	471.051	3.07582	0.34356	0.689517	1
B3gnt8	1	1	10	1	20	1	10	0	5	0	5.46174	0.0456907	0.000675753	0.723328	1	3.45418	0	0.145305	1.56836	1	7.84902	0.0710957	0.0873964	0.469265	1
Slc25a20	2	3	306	137	360	205	280	144	249	118	219.611	0.552672	0.000676721	0.970133	1	193.737	0.537161	0.00402955	0.933572	1	250.37	0.565149	0.28607	1.00525	1
4930523C07Rik	2	10	178	68	177	87	133	57	106	60	104.742	0.508804	0.00068683	1.06377	1	87.2477	0.542427	0.0489002	1.0942	1	125.529	0.480558	0.0465668	1.03971	1
Pfas	7	18	247	378	192	383	232	372	190	256	279.908	1.7505	0.000792422	1.01842	1	260.667	1.6056	0.0209339	0.903709	1	302.312	1.90747	0.0496652	1.15738	1
Ino80d	3	3	11	1	13	1	11	0	9	0	5.44428	0.0458439	0.000792422	0.854713	1	4.74102	0	0.0400846	0.958439	1	6.28638	0.0903654	0.153201	0.767427	1
D1Bwg0212e	1	1	11	0	8	0	13	0	7	1	4.71962	0.0347137	0.000808377	1.41931	1	4.91713	0.0631819	0.122494	1.61153	1	4.49015	0	0.07678	1.20063	1
Inhbb	1	1	6	0	6	0	8	0	12	0	3.97328	0	0.000813754	0.624977	1	4.91518	0	0.0370156	0.522785	1	2.86652	0	0.366602	0.873185	1
Dhrs9	1	1	13	0	9	0	5	0	6	0	3.81841	0	0.000824294	0.986815	1	2.66852	0	0.33043	0.653481	1	5.19061	0	0.0389748	1.26127	1
Gcc2	1	1	8	0	3	0	9	0	12	0	3.94187	0	0.000840151	0.881132	1	5.12611	0	0.0291303	0.588133	1	2.54679	0	0.463228	2.32849	1
4922501C03Rik	10	13	41	74	22	61	31	76	22	44	46.0113	2.41003	0.000895722	0.956267	1	42.8467	2.43976	0.0301546	0.8271	1	49.6576	2.36845	0.109608	1.11695	1
Pyhin1	3	4	31	4	16	4	13	0	12	2	9.52793	0.153968	0.000918402	1.35025	1	6.55424	0.0978961	0.0845865	1.03059	1	13.0686	0.189716	0.0705608	1.59018	1
Tarsl2	10	16	159	64	173	92	155	85	113	38	106.115	0.503857	0.000924941	0.951322	1	93.8019	0.486831	0.0170618	0.875885	1	120.712	0.517752	0.0996975	1.0268	1
2700038C09Rik	5	11	639	399	663	295	585	322	505	271	448.184	0.584411	0.00094407	0.903573	1	412.702	0.592044	0.0029358	0.964126	1	490.179	0.574085	0.104396	0.847492	1
AC158787.14	1	4	414	232	359	175	388	189	267	147	262.434	0.568453	0.000979964	1.01627	1	240.215	0.563312	0.0039014	1.08123	1	288.682	0.570954	0.125331	0.957004	1
Cyp2s1	1	1	86	13	67	8	34	7	21	3	27.3346	0.162367	0.000996954	1.07317	1	15.3116	0.194345	0.0247003	1.10804	1	41.6147	0.148279	1.8943e-05	1.05775	1
Fam83d	4	10	35	13	110	9	65	15	60	7	38.1516	0.171496	0.00100687	0.533661	1	35.355	0.18446	6.26124e-05	0.803897	1	41.5036	0.157701	0.66533	0.33065	1
Slc26a10	5	7	38	82	25	55	18	45	13	36	38.2118	2.5589	0.00101078	0.95454	1	28.1945	2.86573	0.0473852	1.03157	1	50.005	2.36983	0.0962802	0.912119	1
AB124611	1	1	15	0	4	0	4	0	9	0	3.76098	0	0.00101858	1.11818	1	3.26453	0	0.202774	0.348523	1	4.36077	0	0.214112	3.27444	1
AC159257.2-1	1	1	33	83	26	41	42	89	27	62	50.5778	2.34202	0.00104347	0.849604	1	54.7707	2.39739	0.0158777	0.970549	1	45.47	2.25238	0.283565	0.706334	1
Phtf1	1	1	5	0	7	0	8	0	11	0	3.84257	0	0.00109013	0.590338	1	4.6462	0	0.0480952	0.570311	1	2.89887	0	0.361986	0.623704	1
AU017455	2	11	10	1	10	0	19	3	18	2	7.78567	0.115257	0.00109277	0.822409	1	10.1258	0.144251	0.0499551	0.829829	1	5.0187	0.0504785	0.16732	0.797753	1
Usf2	1	2	43	18	31	7	46	15	40	8	25.1264	0.316589	0.00109895	0.887349	1	26.26	0.283365	0.018735	0.846741	1	23.7826	0.360338	0.219383	0.941838	1
Uap1l1	3	4	303	127	198	78	166	91	137	91	142.778	0.537147	0.00111575	1.08363	1	119.449	0.662148	0.227457	1.06503	1	170.434	0.444606	0.0123968	1.10081	1
Dullard	3	4	333	162	271	150	334	178	248	121	218.523	0.562411	0.00113347	1.02344	1	213.579	0.557186	0.0059457	0.981777	1	224.322	0.565629	0.125331	1.07347	1
Htra4	1	1	14	0	16	0	9	2	4	0	5.15522	0.0512655	0.00116215	0.91064	1	3.43567	0.15513	0.676925	1.23485	1	7.19865	0	0.00534682	0.764037	1
Mmp11	1	1	121	29	51	9	56	5	38	8	36.4699	0.207209	0.00116972	1.38126	1	25.5244	0.158451	0.000151483	1.24396	1	49.467	0.238074	0.227337	1.4732	1
Gpt2	5	7	276	619	455	982	540	1156	341	896	673.958	2.49813	0.00118706	1.12902	1	734.132	2.57028	2.85074e-11	1.0483	1	601.586	2.38895	0.4533	1.26733	1
Lats2	3	7	255	136	233	108	190	99	185	87	156.912	0.541149	0.00120254	0.923187	1	138.099	0.537209	0.0137587	0.90218	1	179.236	0.542262	0.112372	0.943472	1
Stk24	1	1	8	0	10	0	5	0	8	0	3.71705	0	0.00123965	0.595711	1	3.20648	0	0.208066	0.490111	1	4.33213	0	0.0932315	0.698548	1
Shroom2	1	3	18	0	8	0	3	0	5	0	3.83589	0	0.00125248	1.311	1	1.97768	0	0.607559	0.470507	1	6.04908	0	0.0152471	1.96467	1
Rnps1	4	5	14	0	16	2	14	4	13	0	7.54503	0.111751	0.00125594	0.77158	1	7.37252	0.143075	0.175953	0.668168	1	7.75831	0.0777447	0.0508573	0.901182	1
Cdkl3	3	4	30	4	15	3	25	8	21	3	13.0313	0.215162	0.00126931	1.08421	1	13.644	0.249247	0.119783	0.820616	1	12.311	0.17171	0.0640189	1.56994	1
Ocel1	3	9	185	260	161	301	141	242	139	216	205.895	1.78287	0.00126948	1.09617	1	186.076	1.77191	0.0094573	0.99615	1	229.194	1.7861	0.130076	1.20878	1
Gfod1	1	1	16	0	14	1	16	4	14	2	8.07921	0.132822	0.00127838	0.936852	1	8.64778	0.211078	0.228301	0.844462	1	7.41379	0.0392248	0.0213297	1.07629	1
Tmem67	1	1	10	0	6	0	7	0	8	0	3.68377	0	0.00127838	0.977127	1	3.62833	0	0.13409	0.686155	1	3.75734	0	0.154233	1.45531	1
Klhdc9	1	3	23	3	29	2	57	13	45	6	21.9771	0.168693	0.00129194	0.847831	1	28.8793	0.196973	0.000610372	0.912137	1	13.8018	0.102499	0.0072787	0.699746	1
Ptpn4	1	1	15	1	11	0	11	3	19	2	7.63911	0.117728	0.00134922	0.684767	1	8.70734	0.171787	0.190486	0.500564	1	6.38728	0.0392383	0.0516549	1.09646	1
Adra1d	2	9	136	208	146	268	108	172	101	215	170.908	1.94983	0.00134922	1.23746	1	152.453	2.05228	0.192404	1.28062	1	192.681	1.85348	0.22425	1.20461	1
Efhb	1	3	7	0	7	0	12	0	5	0	3.63196	0	0.00134922	1.35339	1	3.87603	0	0.0920224	1.88203	1	3.34428	0	0.235919	0.873185	1
Cacna1a	7	12	24	94	49	73	47	84	47	78	63.0397	2.09295	0.00136897	0.880303	1	64.7268	1.86965	0.105441	1.0214	1	60.9391	2.41543	0.0424606	0.732864	1
Myo7a	26	35	613	323	429	195	703	346	545	257	417.212	0.532157	0.0013786	1.00022	1	449.796	0.525373	7.69913e-05	0.986595	1	378.396	0.538609	0.0548144	1.02014	1
Ifi202a	6	16	104	512	57	221	59	202	35	156	164.174	4.64428	0.00141191	0.748838	1	114.045	4.2173	6.29798e-10	1.03596	1	223.017	4.9157	0.0804191	0.615908	1
Ppp1r1a	2	2	97	45	194	70	146	41	110	28	88.7524	0.360587	0.00145986	0.820346	1	78.0238	0.292143	9.25318e-06	0.998232	1	101.522	0.428243	0.840818	0.682731	1
Rnf111	2	3	57	15	53	23	45	22	69	17	37.2372	0.370128	0.00147483	0.803807	1	38.0943	0.358021	0.309364	0.611777	1	36.2653	0.383549	0.0972537	1.11644	1
Baz2a	1	1	14	1	8	0	9	0	6	0	4.37322	0.0260039	0.00147769	1.28228	1	3.51223	0	0.141116	1.17627	1	5.39942	0.0467528	0.117378	1.36655	1
Zfp709	1	1	5	0	12	0	4	0	9	0	3.67562	0	0.00149601	0.357325	1	3.26453	0	0.202774	0.348523	1	4.17411	0	0.134128	0.363827	1
Fastk	3	3	82	37	93	45	74	25	64	21	53.3028	0.441285	0.00149817	0.945796	1	44.7273	0.362666	0.00971912	0.946172	1	63.4967	0.512497	0.24164	0.94521	1
Bckdhb	15	21	569	875	486	1027	839	1286	501	953	824.453	1.90643	0.00153514	1.12398	1	886.883	1.84506	3.24575e-05	1.05565	1	749.075	1.98825	0.015156	1.23623	1
Rfng	1	1	10	0	17	0	1	0	13	0	5.00515	0	0.00159658	0.292423	1	3.70766	0	0.807044	0.0603214	1	6.56288	0	0.0105997	0.513638	1
Gpr114	1	7	15	38	15	55	8	24	16	33	26.0035	2.98815	0.0015975	1.30024	1	21.1708	2.53372	0.32765	1.15141	1	31.7211	3.42642	0.0478728	1.44198	1
Pdgfrl	3	5	34	55	16	38	17	50	11	43	32.9216	2.70937	0.00160605	1.07757	1	30.6446	3.68246	0.00532275	1.11433	1	35.5502	2.0508	0.423054	1.04962	1
Wdfy1	1	6	100	163	71	156	70	125	63	90	103.614	1.90671	0.00162521	1.02293	1	86.847	1.73873	0.0958313	0.896924	1	123.342	2.05461	0.0652739	1.14814	1
Jak1	1	1	4	0	11	0	9	0	6	0	3.59426	0	0.00162521	0.667887	1	3.51223	0	0.141116	1.17627	1	3.69636	0	0.251937	0.317522	1
Stard4	2	10	79	140	56	99	80	142	72	127	100.346	1.93262	0.00164365	0.992236	1	106.111	1.92794	0.0176317	1.03567	1	93.3423	1.92825	0.155747	0.942787	1
Bai2	8	11	46	81	28	64	24	60	14	36	43.1342	2.3872	0.00167625	0.976814	1	33.1895	2.75958	0.0319363	0.884949	1	54.829	2.15367	0.167223	1.0554	1
2610524H06Rik	1	1	11	0	10	1	7	0	8	0	4.37956	0.0300601	0.00168741	0.880125	1	3.62833	0	0.13409	0.686155	1	5.28007	0.055963	0.135779	1.07022	1
Olr1	5	12	3	18	5	20	1	12	5	18	10.6399	5.14954	0.00170128	1.21036	1	9.58401	5.16008	0.113785	1.33001	1	11.8809	5.11357	0.107202	1.11547	1
Wdr51b	2	2	17	4	16	2	16	2	13	0	8.27169	0.129808	0.00172053	0.858437	1	7.33298	0.0671458	0.039626	0.852636	1	9.39108	0.193766	0.225863	0.861302	1
6430548M08Rik	2	2	5	0	12	0	9	0	4	0	3.52162	0	0.00175317	0.778092	1	2.97427	0	0.22961	1.7644	1	4.17411	0	0.134128	0.363827	1
Hba-a2	1	1	43	6	44	3	107	20	59	12	35.8222	0.179926	0.00180558	1.1208	1	46.5596	0.211257	2.28189e-05	1.273	1	23.0849	0.109934	0.000296704	0.82214	1
Rufy4	4	6	67	159	72	381	56	723	54	488	263.957	7.95091	0.00183486	1.11587	1	335.731	11.7476	9.54175e-46	0.851593	1	178.244	4.35514	0.55024	2.14317	1
Nkiras1	2	4	147	222	161	241	107	197	100	182	169.534	1.80009	0.00183702	1.05043	1	148.097	1.99385	0.00273614	1.04708	1	194.777	1.63924	0.293335	1.05893	1
Paqr4	2	8	209	375	321	642	261	578	242	552	407.499	2.29093	0.0018797	1.18102	1	414.79	2.4524	3.03794e-08	1.09028	1	398.502	2.10321	0.780606	1.31275	1
Chd1	6	8	151	66	124	38	109	56	89	58	83.6646	0.51375	0.00188309	1.0037	1	76.7977	0.636419	0.29618	1.08359	1	91.8048	0.406872	0.0191848	0.930991	1
Camsap1	2	2	17	4	18	2	15	0	14	3	8.75922	0.154773	0.00193006	0.913296	1	7.80627	0.126505	0.0716966	1.07298	1	9.90118	0.181967	0.170207	0.782219	1
Ppt1	1	8	725	1100	459	679	624	924	411	602	678.814	1.62451	0.00195691	0.931964	1	631.246	1.60663	0.0063585	0.949999	1	733.812	1.6346	0.318336	0.91923	1
Spef1	3	10	125	70	103	38	149	66	107	51	86.3689	0.505154	0.00197416	0.979733	1	90.338	0.500404	0.0185615	1.05281	1	81.6231	0.508517	0.185407	0.891548	1
AC133523.2	1	1	6	0	10	0	5	0	8	0	3.51349	0	0.00205561	0.508326	1	3.20648	0	0.208066	0.490111	1	3.88672	0	0.14549	0.523911	1
Wdr47	1	1	8	0	7	0	5	0	9	0	3.51288	0	0.00205561	0.652941	1	3.47546	0	0.16263	0.435654	1	3.56698	0	0.190981	0.997926	1
Atoh8	3	5	150	52	144	57	81	22	67	32	71.968	0.408731	0.00212403	1.05271	1	49.5329	0.410921	0.0152002	1.14456	1	98.6235	0.406239	0.0129901	1.0018	1
Mapk11	1	1	6	0	8	0	8	0	7	0	3.47896	0	0.00213087	0.783342	1	3.57028	0	0.137387	0.896203	1	3.37662	0	0.233088	0.654889	1
Eif3f	1	1	13	1	8	0	4	0	10	0	4.27996	0.0265856	0.00213101	0.713281	1	3.53351	0	0.23193	0.313671	1	5.17672	0.0488624	0.140832	1.26894	1
Armc10	4	12	30	12	25	6	44	8	23	7	18.5703	0.293247	0.00215064	1.16044	1	19.3584	0.251566	0.0244068	1.41013	1	17.6303	0.350218	0.337199	0.901829	1
Ptpmt1	1	1	16	74	20	52	38	50	29	46	40.9532	2.26669	0.00231206	0.946715	1	40.7923	1.57923	0.650115	1.10973	1	41.0614	3.73917	0.0039425	0.789399	1
Gcap14	1	1	3	0	5	0	11	0	9	0	3.459	0	0.00255638	0.828104	1	4.74102	0	0.0400846	0.958439	1	1.94336	0	0.802231	0.523911	1
Uhrf1bp1l	15	29	1804	2365	963	1514	1386	2058	971	1488	1546	1.59367	0.00259333	0.996571	1	1463.11	1.64326	0.000507958	0.988041	1	1641.38	1.53546	0.66661	1.01159	1
Mill2	1	1	13	25	4	30	7	26	8	21	16.9545	3.51398	0.00261024	1.21072	1	15.7629	3.3444	0.119907	0.934101	1	18.3393	3.68394	0.125331	1.60159	1
Duox1	14	14	41	101	90	137	66	119	67	108	92.7425	1.90008	0.0026266	0.999191	1	90.9548	1.84742	0.0467798	1.00012	1	94.7793	1.95398	0.681818	1.00329	1
Amigo1	1	1	15	0	7	0	3	0	4	0	3.26852	0	0.00270032	1.33833	1	1.7087	0	0.721655	0.588133	1	5.12592	0	0.0399999	1.87111	1
Bub1b	14	20	66	22	48	12	68	24	38	25	36.5863	0.426984	0.00272549	1.2069	1	37.4064	0.522793	0.229199	1.3738	1	35.6044	0.321576	0.0397551	1.02898	1
Actl6a	2	4	62	28	47	17	57	18	41	13	33.8873	0.395107	0.00272549	1.01604	1	31.0024	0.344944	0.0307405	1.04222	1	37.3047	0.446197	0.254665	0.990658	1
Cox18	4	4	45	89	47	107	52	77	36	65	64.77	2.0467	0.00276559	1.14053	1	57.409	1.77989	0.226705	1.09163	1	73.4142	2.33564	0.0509664	1.19469	1
Hic2	1	1	12	0	5	0	10	0	2	0	3.24192	0	0.00277507	2.71044	1	2.64724	0	0.384655	3.92089	1	3.9477	0	0.125568	2.09564	1
Ndufa12	1	5	166	262	206	290	187	335	164	241	232.583	1.69785	0.00277811	0.954187	1	231.263	1.76776	0.00419983	0.905019	1	233.844	1.61252	0.292693	1.02069	1
Birc5	1	1	5	0	4	0	12	0	7	0	3.36972	0	0.00279129	1.26978	1	4.41399	0	0.0540834	1.3443	1	2.13372	0	0.685088	1.09148	1
Cdkn2b	1	10	71	137	79	115	73	129	59	108	96.588	1.89277	0.00280515	0.963522	1	92.5865	1.96111	0.0232563	1.02907	1	101.181	1.81363	0.216241	0.902312	1
Ust	4	27	431	265	352	208	302	130	236	110	243.576	0.583084	0.00289041	1.0118	1	189.313	0.488554	0.000458415	1.02539	1	307.876	0.657356	0.423054	1.00328	1
1500011B03Rik	2	9	144	218	161	266	121	186	119	200	177.818	1.75215	0.00290102	1.12649	1	158.883	1.7617	0.0817702	1.12074	1	200.14	1.73669	0.204482	1.13742	1
Usp38	5	19	293	466	283	478	314	420	244	350	355.27	1.64506	0.00290545	1.05445	1	331.03	1.51042	0.0525087	1.0368	1	383.571	1.791	0.0791724	1.07829	1
A530054K11Rik	3	9	16	44	8	32	16	38	7	14	21.3743	2.9478	0.00315666	0.841935	1	18.1152	2.44546	0.564987	0.701053	1	25.1694	3.49158	0.0553612	0.989427	1
Socs7	1	1	11	0	19	0	3	0	5	0	4.40552	0	0.00316726	0.497504	1	1.97768	0	0.607559	0.470507	1	7.29569	0	0.00510407	0.505528	1
Isoc2b	3	3	85	37	109	68	118	41	90	39	72.1027	0.502708	0.00326479	1.05699	1	69.9525	0.424763	0.00573022	1.07779	1	74.6816	0.598143	0.823409	1.03363	1
Rab11b	1	1	8	0	10	0	8	0	2	0	3.18819	0	0.0034162	1.18896	1	2.22538	0	0.448566	3.13671	1	4.33213	0	0.0932315	0.698548	1
Gm71	2	5	32	57	20	67	34	51	14	38	38.8325	2.3697	0.0034221	1.2714	1	33.8069	2.09099	0.240165	1.17669	1	44.7224	2.65751	0.0655931	1.37288	1
Nfs1	1	1	4	0	8	0	7	0	8	0	3.30621	0	0.00349218	0.577166	1	3.62833	0	0.13409	0.686155	1	2.93121	0	0.357145	0.436593	1
Tshz1	1	1	14	0	7	0	3	0	4	0	3.16675	0	0.0034926	1.26552	1	1.7087	0	0.721655	0.588133	1	4.90321	0	0.0504127	1.74637	1
Lrig3	6	9	98	185	63	92	99	167	64	106	108.021	1.84401	0.00351645	0.857607	1	107.598	1.82434	0.0347146	0.9303	1	108.253	1.85678	0.595906	0.783896	1
Fst	1	1	7	0	7	0	4	0	9	0	3.29641	0	0.00351793	0.551087	1	3.26453	0	0.202774	0.348523	1	3.34428	0	0.235919	0.873185	1
Sfn	1	4	23	5	28	4	13	6	22	4	12.7489	0.238247	0.00356099	0.640255	1	11.2127	0.294821	0.383268	0.535613	1	14.5887	0.189596	0.0566537	0.74774	1
Iqck	3	7	149	211	133	189	147	224	80	187	164.472	1.77995	0.00357709	1.0903	1	158.845	2.02419	0.00240816	1.17016	1	170.878	1.54644	0.481086	1.0149	1
Il9r	8	22	22	4	29	7	19	6	14	1	12.0855	0.228832	0.00371375	0.827163	1	9.44975	0.215661	0.211985	0.834935	1	15.2194	0.237758	0.105578	0.820267	1
D730005E14Rik	1	6	13	0	2	1	10	0	8	0	3.99476	0.0330514	0.00371375	1.85956	1	4.26112	0	0.0667165	0.980222	1	3.68509	0.0821754	0.892224	6.22428	1
Mcm7	1	1	2	10	1	20	7	14	0	11	8.28897	6.3817	0.00375936	1.77714	1	7.9206	4.36446	0.36299	1.45236	1	8.70866	11.4328	0.110899	2.26573	1
1110032A03Rik	2	2	79	32	102	40	99	46	63	35	60.4313	0.494044	0.00376757	0.988997	1	58.6671	0.550908	0.160079	1.12887	1	62.5191	0.433638	0.0758227	0.853393	1
Ube2c	2	2	5	0	5	0	11	0	6	0	3.2261	0	0.00377807	1.21623	1	3.93408	0	0.0895675	1.43766	1	2.38877	0	0.557094	0.873185	1
Bzrap1	11	15	24	6	16	2	31	11	26	5	14.7404	0.265773	0.0037955	0.915541	1	17.531	0.295498	0.109806	0.839333	1	11.4323	0.21289	0.175913	1.06817	1
Cpne3	2	3	40	92	33	56	37	74	24	42	48.9587	2.12788	0.00380271	0.824318	1	43.6044	2.05785	0.119798	0.85336	1	55.1822	2.18515	0.129989	0.803128	1
Rbm7	2	4	92	147	70	123	95	151	67	122	108.476	1.84231	0.00381945	1.0398	1	108.545	1.85196	0.0318116	1.05355	1	108.212	1.82227	0.212888	1.03008	1
Adfp	2	2	415	584	366	546	457	655	388	607	506.713	1.61522	0.00387658	1.0584	1	529.238	1.6362	0.00395591	1.07161	1	479.396	1.58058	0.26043	1.04706	1
Trappc1	1	1	72	29	78	34	64	24	53	24	45.8463	0.456844	0.00388633	0.990477	1	40.3051	0.45216	0.0883893	1.03636	1	52.4365	0.459464	0.158269	0.950214	1
Lsm4	2	2	202	118	289	143	217	107	160	89	161.304	0.575131	0.00388633	0.932026	1	139.5	0.570799	0.0278619	1.0599	1	187.168	0.576877	0.656557	0.831995	1
Bcl2l10	1	1	4	0	9	0	10	0	4	0	3.18487	0	0.00392902	0.952825	1	3.1852	0	0.185861	1.96044	1	3.18626	0	0.284626	0.388082	1
Iffo2	5	7	222	107	256	133	229	152	205	92	171.051	0.576225	0.00400525	0.887404	1	165.393	0.598875	0.0563949	0.833481	1	177.755	0.54929	0.117813	0.951269	1
Rps8	5	6	36	9	23	12	39	4	17	7	17.4331	0.311678	0.00400525	1.61983	1	15.7671	0.231917	0.046854	1.86912	1	19.4119	0.3982	0.38649	1.41544	1
Orai1	1	2	7	0	8	0	8	0	4	0	3.14428	0	0.00410495	1.07632	1	2.76334	0	0.282573	1.56836	1	3.59933	0	0.188077	0.764037	1
1700009P17Rik	2	2	30	6	30	6	53	23	30	7	22.4241	0.319625	0.00413432	0.964062	1	26.6001	0.381927	0.11997	0.988725	1	17.4586	0.2181	0.0497824	0.918851	1
Shb	1	1	9	0	8	0	7	0	3	0	3.08767	0	0.00437913	1.25563	1	2.28343	0	0.436638	1.82975	1	4.04474	0	0.12061	0.982333	1
Atad3a	1	1	10	0	7	0	7	0	3	0	3.07289	0	0.00445196	1.45377	1	2.28343	0	0.436638	1.82975	1	4.01239	0	0.122297	1.24741	1
B230120H23Rik	1	1	11	0	7	0	6	0	8	1	3.94575	0.0418066	0.00445305	0.993061	1	3.70962	0.0855067	0.363257	0.723929	1	4.2351	0	0.0972537	1.37215	1
D6Wsu116e	6	6	177	289	197	301	146	234	144	199	210.095	1.67061	0.00445305	0.994135	1	181.662	1.61277	0.0469922	0.959326	1	243.588	1.71669	0.16308	1.0309	1
Ccdc42	3	4	2	16	0	7	3	21	5	10	8.16617	5.40465	0.00454126	0.588591	1	9.74447	3.92722	0.200034	0.574336	1	6.26282	13.0608	0.110899	0.623077	1
EG209380	2	18	0	9	0	9	0	4	1	17	5.48786	36.7211	0.00458517	2.33441	1	6.15936	21.899	0.552425	4.16823	1	4.68893	Inf	0.0550036	1.16033	1
Casz1	11	34	395	196	295	168	283	174	264	141	232.843	0.600853	0.00458517	1.00059	1	212.047	0.622352	0.0470142	0.907713	1	257.487	0.577663	0.138132	1.10181	1
Ccdc28a	4	4	23	56	22	41	27	56	15	36	34.3702	2.37499	0.00459105	0.910254	1	33.1685	2.40898	0.0909246	0.956401	1	35.7114	2.32716	0.202738	0.868122	1
BC026585	7	9	435	164	747	333	658	258	521	274	419.151	0.483204	0.00459736	0.963516	1	418.515	0.500436	1.14214e-05	1.09615	1	420.132	0.461846	0.787234	0.826086	1
Nhlrc1	1	3	7	20	14	19	6	36	7	26	17.3378	3.28021	0.00463252	0.846006	1	19.0511	5.05098	0.00634286	0.869949	1	15.2696	1.97676	0.925762	0.819124	1
Coq5	2	2	335	489	312	456	292	448	244	358	364.925	1.61696	0.00468128	1.00095	1	335.187	1.63466	0.00941249	0.983539	1	399.712	1.59248	0.2558	1.02382	1
Serpina3g	3	6	23	66	15	51	2	24	4	22	25.2343	4.14935	0.0047822	0.992861	1	13.4632	7.9888	0.00516565	1.03596	1	39.136	3.37374	0.0140226	0.982322	1
Tmem179	4	17	1414	438	3675	1047	2533	774	2082	578	1536.81	0.318429	0.00485821	0.752221	1	1441.75	0.317518	8.30769e-19	0.952072	1	1650.82	0.318325	0.873001	0.582861	1
1700008P20Rik	1	1	0	7	1	8	0	9	0	4	3.67953	30.57	0.00490062	0.818211	1	3.24513	Inf	0.155085	0.562949	1	4.18182	15.3961	0.291988	1.15204	1
Entpd2	4	5	727	455	633	336	589	354	503	262	467.856	0.621692	0.00496544	0.934206	1	417.76	0.609659	0.00682722	0.925479	1	527.104	0.630122	0.251252	0.943777	1
Gstz1	1	1	23	3	33	8	18	10	23	4	14.8429	0.279827	0.00509497	0.690178	1	13.4591	0.348167	0.38607	0.584627	1	16.5009	0.218787	0.0567521	0.805335	1
Serpina3f	6	16	19	10	28	6	29	3	19	5	14.3314	0.269685	0.00514799	0.907503	1	13.3807	0.191774	0.0316001	1.30594	1	15.4634	0.359684	0.468852	0.618692	1
Slfn8	5	38	131	52	70	38	84	35	52	27	57.9852	0.498702	0.00524577	1.23994	1	47.669	0.503524	0.125093	1.16074	1	70.2017	0.492772	0.277957	1.30973	1
Brd2	3	8	689	404	686	355	712	426	538	332	506.273	0.633106	0.00541417	0.973376	1	490.183	0.662249	0.0256492	1.01731	1	525.176	0.599162	0.147556	0.928007	1
AC098722.3	1	2	6	0	13	0	4	0	3	0	3.02104	0	0.00543075	0.547957	1	1.65065	0	0.734504	1.04557	1	4.65187	0	0.0712667	0.403009	1
Ppm1m	5	8	1122	676	1745	781	1416	802	1241	683	1044.22	0.580908	0.00544181	0.865788	1	1017.08	0.608086	0.000889721	0.960352	1	1076.51	0.549076	0.723493	0.77032	1
Ctage5	2	2	11	1	8	0	12	1	5	0	4.39216	0.0569198	0.00563157	1.31608	1	4.10673	0.0595193	0.22961	1.60646	1	4.73131	0.0537094	0.208884	1.07372	1
Tssc1	5	9	151	98	210	101	150	73	153	73	123.812	0.561185	0.00572974	0.854214	1	110.965	0.524396	0.0186762	0.913366	1	139.085	0.595222	0.581649	0.801758	1
Bst1	2	4	41	97	30	91	30	49	39	44	52.292	2.1156	0.00574802	1.00498	1	40.9796	1.43664	0.79262	0.880276	1	65.6396	2.91122	0.00836392	1.11439	1
Ep300	1	3	11	0	2	0	9	0	4	0	2.96677	0	0.00575893	2.64001	1	2.97427	0	0.22961	1.7644	1	2.95985	0	0.602429	4.80252	1
Hal	9	10	19	176	32	225	17	55	9	66	74.5507	7.3554	0.00580448	1.3697	1	37.981	5.32321	0.000476248	1.51376	1	117.799	8.50532	1.58861e-06	1.32776	1
Sec22c	5	10	57	26	50	22	82	25	53	28	42.0134	0.461648	0.00599546	1.14764	1	45.5014	0.442108	0.0417541	1.27241	1	37.8731	0.488335	0.381225	0.990944	1
Prune2	6	16	36	69	27	42	14	52	15	31	35.0594	2.30788	0.00599546	0.796687	1	28.0426	3.01314	0.0256056	0.749268	1	43.2968	1.9051	0.431093	0.840334	1
EG216818	1	1	958	1313	1052	1521	839	1148	685	1016	1061.1	1.55075	0.00605103	1.07204	1	922.948	1.55509	0.00573022	1.05514	1	1223.93	1.54105	0.273206	1.09234	1
Hs3st6	2	4	3	0	16	0	14	3	9	1	5.62056	0.105294	0.00632142	0.582682	1	6.35811	0.183168	0.324145	1.0425	1	4.7489	0	0.612184	0.163722	1
Tctex1d2	1	1	18	29	17	37	10	40	6	22	22.2878	2.82088	0.00641477	1.00853	1	19.3798	4.20519	0.0183865	0.787498	1	25.6919	2.0789	0.595745	1.26769	1
Mrpl35	3	24	413	251	356	225	412	218	316	152	284.798	0.611298	0.00645675	0.995939	1	266.608	0.550951	0.00221081	0.970644	1	306.268	0.675659	0.505416	1.02385	1
Tmem159	2	7	641	366	472	250	607	341	389	258	402.693	0.633911	0.00648871	1.06471	1	386.725	0.662145	0.0319363	1.10978	1	421.36	0.601294	0.168388	1.01947	1
Ptprk	6	12	218	306	231	362	189	294	134	195	238.296	1.63948	0.00650155	1.03168	1	200.715	1.64417	0.0289062	0.932394	1	282.56	1.6293	0.2558	1.12912	1
Stox2	1	1	6	0	8	0	5	0	6	0	2.98942	0	0.00650861	0.65589	1	2.66852	0	0.33043	0.653481	1	3.37662	0	0.233088	0.654889	1
2410017P07Rik	1	1	10	0	2	0	5	0	8	0	2.98819	0	0.0065104	1.13903	1	3.20648	0	0.208066	0.490111	1	2.73715	0	0.565716	4.36593	1
Rock2	4	8	304	478	236	303	318	477	270	394	348.248	1.59504	0.00654215	0.937659	1	364.874	1.61185	0.0107794	0.997473	1	327.958	1.5643	0.301496	0.869052	1
Cst3	1	4	5207	2920	5038	3224	6262	3449	5580	3138	4313.22	0.629404	0.00665048	1.0004	1	4534.38	0.606945	0.000158289	0.974398	1	4050.93	0.657117	0.249971	1.03653	1
Yeats2	1	1	5	0	3	0	12	0	5	0	2.9622	0	0.00668564	1.75021	1	3.87603	0	0.0920224	1.88203	1	1.87867	0	0.813298	1.45531	1
Slfn9	2	21	21	11	25	10	49	6	23	4	17.9017	0.277155	0.00679934	1.17429	1	19.075	0.154524	0.00266557	1.51958	1	16.5041	0.493175	0.899001	0.827896	1
H2-DMb2	4	4	61	22	85	18	27	8	45	9	32.9283	0.278339	0.00682753	0.654875	1	22.2746	0.251444	0.227843	0.596785	1	45.6067	0.293286	0.0187808	0.690091	1
Rbx1	1	1	20	2	17	3	14	4	16	4	9.69155	0.219017	0.00693441	0.925365	1	9.3483	0.288237	0.377666	0.788646	1	10.1117	0.150378	0.0860213	1.09867	1
4930453N24Rik	2	5	84	40	78	34	78	34	79	38	57.1488	0.50079	0.00702186	0.951027	1	56.6495	0.50257	0.0853812	0.947178	1	57.7617	0.496378	0.234926	0.955351	1
Cops4	1	1	100	165	127	176	87	163	52	86	117.411	1.76114	0.00711743	0.920226	1	95.0717	1.93997	0.142042	0.842802	1	143.703	1.62896	0.364981	0.990818	1
Atp6v1c2	6	6	1	19	1	11	2	7	1	3	5.45992	8.20439	0.00723404	0.681081	1	3.18236	3.60654	0.928481	0.689266	1	8.13797	16.0338	0.0242478	0.68239	1
Gm525	1	1	2	9	3	16	1	9	0	8	6.10837	8.1457	0.00725154	1.46456	1	4.62491	20.9265	0.136965	1.22749	1	7.85828	5.49146	0.283223	1.67688	1
Ckap5	2	2	5	29	13	12	10	30	6	30	17.313	3.28133	0.00727334	0.84704	1	19.4105	4.21344	0.0235396	1.27426	1	14.7808	2.33716	0.802231	0.433729	1
Nt5c2	2	2	37	11	27	9	32	13	35	10	21.2616	0.356435	0.00742352	0.916806	1	22.0852	0.36632	0.150713	0.779144	1	20.2977	0.341869	0.21834	1.12783	1
Otub2	1	1	9	0	5	0	8	0	3	0	2.8527	0	0.00752084	1.79892	1	2.49436	0	0.356963	2.09114	1	3.27959	0	0.242346	1.57173	1
Myrip	6	7	112	48	92	38	71	42	55	24	57.5227	0.503223	0.00752179	0.961622	1	46.4722	0.561053	0.3277	0.898123	1	70.6168	0.458799	0.0940748	1.0153	1
Cdc2l5	3	9	138	185	75	177	138	172	83	146	138.553	1.73342	0.00755916	1.20129	1	133.776	1.60097	0.140612	1.15749	1	144.007	1.88811	0.129095	1.25915	1
Tnfrsf11b	3	9	228	368	125	220	113	223	114	157	189.115	1.80924	0.00755916	0.891653	1	151.821	1.78579	0.012094	0.849012	1	232.968	1.81846	0.310526	0.931276	1
Steap3	5	15	2169	3222	1615	2638	1006	1679	1123	1937	1899.77	1.76234	0.00756057	1.06546	1	1467.61	1.85385	0.190065	1.1288	1	2410.17	1.69307	0.0863052	1.02717	1
Peci	1	2	8	0	4	0	11	0	2	0	2.83294	0	0.00765881	2.74145	1	2.85817	0	0.417992	4.31298	1	2.80184	0	0.376605	1.74637	1
Gramd4	1	1	97	48	87	50	127	59	112	51	78.074	0.534719	0.00782206	0.993168	1	85.4276	0.501005	0.0250949	0.953212	1	69.3589	0.583839	0.468852	1.05416	1
Sass6	2	2	8	0	9	0	7	0	1	0	2.81147	0	0.007843	1.35378	1	1.74547	0	0.686437	5.48924	1	4.07708	0	0.119115	0.776165	1
Gbp4	3	5	61	25	40	12	52	26	51	19	34.8352	0.436271	0.00787477	0.922371	1	36.2364	0.46788	0.1758	0.837906	1	33.174	0.394629	0.165837	1.04386	1
Atp6v1g1	1	1	5	0	3	0	8	0	8	0	2.93991	0	0.00791402	0.942411	1	3.83926	0	0.106936	0.784178	1	1.87867	0	0.813298	1.45531	1
Amdhd1	7	14	11	118	34	81	7	34	9	34	40.2832	4.59918	0.00806244	0.780485	1	21.6762	4.56185	0.00639445	1.11175	1	62.2448	4.59684	2.686e-05	0.676451	1
Glrx	1	4	29	55	16	30	18	45	14	37	30.3629	2.40486	0.00807235	0.939601	1	28.7557	2.80244	0.0505618	1.03261	1	32.1981	2.05507	0.44483	0.856357	1
Tmem56	5	33	49	55	47	91	37	129	24	83	65.284	2.58702	0.0080929	1.08703	1	68.2735	3.78782	4.32356e-06	0.885193	1	61.6282	1.69121	0.987976	1.4406	1
H2-T22	5	9	225	128	119	68	189	94	140	66	123.957	0.572802	0.00814292	1.05771	1	118.494	0.528512	0.0170557	0.996772	1	130.357	0.620154	0.914093	1.12933	1
Ciita	3	11	142	180	114	189	108	192	133	207	160.492	1.69848	0.00840654	1.09188	1	163.336	1.78948	0.170432	1.03996	1	156.997	1.58645	0.453421	1.16592	1
Serbp1	1	1	12	0	12	0	4	0	2	1	3.528	0.0469895	0.00855498	1.08808	1	1.67388	0.211491	1	2.11154	1	5.73305	0	0.0230075	0.873185	1
Phlppl	1	1	23	2	8	1	9	1	5	1	5.66642	0.125876	0.00861606	1.82302	1	3.76616	0.16123	0.590351	1.39031	1	7.92476	0.106407	0.206221	2.14136	1
Gsta4	1	1	6	0	6	0	7	0	5	0	2.8402	0	0.00878984	0.990699	1	2.82139	0	0.27603	1.09785	1	2.86652	0	0.366602	0.873185	1
Ercc6	1	1	6	0	9	0	6	1	8	0	3.63733	0.035795	0.00894743	0.555379	1	3.6481	0.067507	0.370221	0.531185	1	3.63167	0	0.185407	0.582123	1
Cpne8	1	6	120	47	57	18	108	45	51	24	55.6291	0.438836	0.00971135	1.2315	1	53.8927	0.476586	0.282453	1.23627	1	57.634	0.396768	0.463162	1.22762	1
2410025L10Rik	3	4	97	37	83	52	102	49	63	26	61.4328	0.520248	0.0098564	1.11112	1	57.3621	0.49146	0.0751001	1.03052	1	66.2456	0.548827	0.321069	1.20143	1
Irgm2	2	21	610	351	506	323	435	229	305	178	352.476	0.636983	0.00993248	1.06081	1	278.636	0.603269	0.0107697	1.06598	1	439.938	0.660739	0.373426	1.05864	1
Hdgf	2	2	239	114	207	123	213	111	130	82	147.085	0.602364	0.00994365	1.11245	1	129.464	0.620425	0.0978777	1.13725	1	167.933	0.583952	0.210627	1.09164	1
Il3ra	9	13	880	1131	831	1168	697	965	613	933	899.205	1.52915	0.010432	1.07815	1	807.159	1.58787	0.00717876	1.08294	1	1007.52	1.46986	0.430795	1.07864	1
Sobp	1	1	3	0	2	0	11	0	8	0	2.96386	0	0.010818	1.12161	1	4.47204	0	0.052519	1.07824	1	1.17821	0	1	1.30978	1
St8sia6	1	1	6	0	9	0	1	0	7	0	2.79271	0	0.010843	0.350858	1	2.09379	0	0.845572	0.112025	1	3.63167	0	0.185407	0.582123	1
Fbxo34	3	12	20	38	15	33	21	36	11	41	27.2391	2.49553	0.0109161	1.25385	1	27.6741	2.74568	0.0874342	1.45687	1	26.6784	2.22209	0.427166	1.05377	1
Xkr6	1	1	4	0	3	0	10	0	6	0	2.77653	0	0.0110202	1.27107	1	3.72316	0	0.113083	1.30696	1	1.65597	0	0.940253	1.16425	1
Nrcam	7	10	11	23	2	16	5	23	6	15	12.6594	3.52282	0.0113989	0.9338	1	12.3578	3.63094	0.158097	0.785816	1	12.9839	3.38666	0.344298	1.14367	1
Cxcl14	1	1	32	62	17	55	16	27	19	30	31.8829	2.24097	0.0114388	1.12391	1	23.4807	1.76716	0.665905	1.0707	1	41.8051	2.64715	0.0762354	1.16742	1
Abhd11	1	1	8	0	5	0	4	0	6	0	2.72863	0	0.0116057	0.874486	1	2.45759	0	0.404628	0.522785	1	3.05688	0	0.300022	1.3971	1
Atr	2	2	22	3	11	3	15	3	18	5	9.74493	0.239782	0.0116723	1.11368	1	10.1587	0.268957	0.261043	0.835779	1	9.26802	0.202851	0.230564	1.62623	1
Pde10a	1	1	7	0	6	0	6	0	4	0	2.68181	0	0.0122313	1.09312	1	2.34149	0	0.425956	1.17627	1	3.08923	0	0.296555	1.01872	1
Tnfrsf12a	1	1	13	32	27	38	15	43	11	32	26.6661	2.42284	0.0126744	0.946555	1	25.3935	3.14744	0.0363748	0.971725	1	28.1322	1.87607	0.700916	0.926396	1
Zc3h8	3	5	53	19	45	16	64	24	29	19	32.3741	0.458423	0.0129937	1.21944	1	32.3886	0.520605	0.363559	1.42844	1	32.3399	0.389138	0.152879	1.01378	1
Coq3	1	1	7	0	8	0	6	0	2	0	2.62394	0	0.0130599	1.14482	1	1.80353	0	0.642175	2.35253	1	3.59933	0	0.188077	0.764037	1
Cyld	2	32	668	413	464	237	497	323	389	223	387.637	0.6449	0.0133678	0.967195	1	349.143	0.666838	0.0590997	0.948899	1	433.029	0.621167	0.240523	0.986892	1
Slc35a4	1	5	11	0	6	0	7	0	4	1	3.36194	0.0494252	0.0133681	1.62395	1	2.84462	0.114484	0.627211	1.6439	1	3.98005	0	0.124184	1.60084	1
Ppil3	4	4	119	195	85	128	93	140	82	124	119.819	1.68568	0.0133717	0.962698	1	110.205	1.64453	0.121757	1.02753	1	131.026	1.71945	0.257967	0.907053	1
Fgfbp1	1	1	0	25	1	15	0	6	0	1	5.71717	48.0527	0.0135054	0.569915	1	1.6764	Inf	0.658131	0.211106	1	10.4816	40.0962	0.000773634	0.667942	1
Idh1	1	1	139	206	125	190	129	207	126	174	162.529	1.62814	0.013897	0.988057	1	159.701	1.61371	0.0620901	0.956009	1	165.684	1.63672	0.330528	1.03142	1
AI646023	1	1	0	4	0	2	0	15	0	6	3.53448	Inf	0.0139255	0.517706	1	5.21375	Inf	0.0169418	0.506654	1	1.52431	Inf	0.971417	0.580165	1
Tpmt	3	4	36	37	6	43	29	46	15	48	32.8507	2.32784	0.014295	1.57354	1	34.7899	2.42703	0.0972751	1.37525	1	30.5033	2.19485	0.789365	1.91805	1
Gjc1	1	2	126	230	108	153	118	189	112	129	144.469	1.61535	0.0143091	0.849043	1	136.313	1.47772	0.210632	0.848862	1	153.887	1.76745	0.168738	0.85378	1
9030425E11Rik	3	9	390	571	443	639	283	463	275	331	419.357	1.56033	0.0143906	0.967629	1	337.197	1.52276	0.028939	0.865206	1	516.356	1.58383	0.247684	1.05973	1
Dlgap4	8	18	643	367	645	412	661	389	485	293	475.611	0.65726	0.014412	1.02121	1	445.238	0.649773	0.0200814	1.022	1	511.502	0.662309	0.36081	1.02164	1
C4a	20	25	6773	4078	4207	2167	5444	3327	5427	3007	4216.85	0.625888	0.0145668	0.961255	1	4254.26	0.631206	0.0372868	0.910062	1	4171.22	0.615894	0.571697	1.02836	1
Poldip3	3	6	328	503	280	414	294	397	228	285	336.599	1.53261	0.0146608	0.963144	1	298.208	1.41777	0.145469	0.950156	1	381.615	1.64165	0.193659	0.980166	1
Hes1	1	1	4	0	4	0	9	0	5	0	2.63292	0	0.0149761	1.2058	1	3.24325	0	0.180233	1.41152	1	1.91102	0	0.809309	0.873185	1
AL513352.12-1	6	13	38	63	13	43	27	46	17	35	34.7551	2.17326	0.0152649	1.07451	1	31.1072	2.02962	0.290512	1.04858	1	39.0043	2.31151	0.209761	1.10733	1
Ankrd28	1	1	6	0	6	0	5	0	5	0	2.61083	0	0.0153159	0.829932	1	2.39954	0	0.415001	0.784178	1	2.86652	0	0.366602	0.873185	1
Pih1d1	1	1	72	123	73	96	61	97	44	90	81.5794	1.79062	0.0153159	1.00266	1	73.3785	1.97058	0.0533627	1.14476	1	91.1799	1.6312	0.483442	0.888502	1
Mtus1	8	61	2332	3150	1882	2553	2701	3729	2056	2866	2663.54	1.49962	0.0153438	0.993165	1	2820.49	1.51215	0.00408474	0.99568	1	2473.42	1.47502	0.36966	0.995229	1
Ndufs6	3	4	172	90	201	105	150	94	160	87	130.4	0.601703	0.0155673	0.903765	1	121.784	0.630833	0.178003	0.881635	1	140.657	0.570354	0.214286	0.92761	1
Arntl2	9	10	66	29	38	12	36	16	38	15	29.9377	0.439076	0.0156551	0.971803	1	25.889	0.453242	0.27164	0.860855	1	34.7421	0.424416	0.226199	1.08216	1
Orc6l	5	6	111	52	73	36	90	42	83	47	65.2885	0.547028	0.0157117	1.06436	1	64.7321	0.567028	0.165486	1.02195	1	65.9531	0.521803	0.26043	1.11666	1
Cyb5d2	2	4	69	133	65	125	81	89	53	83	86.6456	1.74206	0.0158785	1.10227	1	76.1268	1.42898	0.662186	1.1883	1	98.9981	2.09903	0.0694367	1.03478	1
Esd	3	3	4	16	2	10	1	5	1	12	6.48044	6.19742	0.0162164	1.33068	1	5.13993	9.71026	0.385488	2.61338	1	8.05781	4.75181	0.345649	0.844439	1
Got1l1	3	5	9	0	17	5	12	1	18	5	8.44877	0.225821	0.0162164	0.787793	1	9.06452	0.22946	0.212938	0.787052	1	7.73932	0.220679	0.446597	0.784968	1
Mef2d	1	1	133	87	109	57	147	65	97	46	89.5935	0.566006	0.0162164	1.00749	1	85.5346	0.498046	0.0213131	1.08182	1	94.3515	0.643179	0.686024	0.934165	1
Atp5g1	1	1	4	15	12	28	2	15	3	11	11.34	3.58819	0.0163229	1.10658	1	7.9036	5.43199	0.167765	0.852078	1	15.4041	2.89837	0.685088	1.30668	1
Dtwd1	4	9	73	147	71	114	72	102	62	80	89.3342	1.70854	0.0163697	0.9249	1	78.7717	1.47216	0.475221	0.959105	1	101.717	1.95983	0.114746	0.899149	1
Kcnd1	1	1	7	0	7	0	5	0	3	0	2.53819	0	0.0164849	1.02679	1	1.86158	0	0.632392	1.30696	1	3.34428	0	0.235919	0.873185	1
Gtf2ird1	1	1	4	0	9	0	8	0	1	0	2.51905	0	0.0168481	1.10896	1	1.9564	0	0.702681	6.27342	1	3.18626	0	0.284626	0.388082	1
Vstm2b	4	4	8	19	18	47	16	65	13	59	32.2638	3.86015	0.0171339	1.26165	1	39.1075	4.69119	6.94423e-05	1.11481	1	24.1066	2.78289	0.971417	1.628	1
Zkscan3	3	3	52	73	33	77	45	67	39	73	57.8864	1.89817	0.0179986	1.22357	1	56.7702	1.84107	0.184192	1.18793	1	59.149	1.95785	0.295451	1.27308	1
Dnajc10	3	7	280	392	247	316	218	345	169	243	272.553	1.55022	0.0180705	0.944168	1	242.038	1.64697	0.0169588	0.935552	1	308.316	1.45955	0.554651	0.957154	1
CR974466.14-2	2	3	1318	1786	1054	1496	805	1073	707	944	1125.67	1.4895	0.0182149	1.0154	1	883.353	1.45399	0.028637	1.01813	1	1411.69	1.51035	0.316043	1.01803	1
Fbxo4	2	3	108	162	116	190	141	193	118	173	151.742	1.62303	0.0184364	1.08142	1	156.558	1.54647	0.134403	1.05283	1	145.874	1.7196	0.253957	1.12476	1
Trim6	5	20	46	66	20	35	31	76	20	41	41.3114	2.06515	0.0184459	0.868518	1	41.4321	2.47633	0.0302026	0.80826	1	41.0562	1.67547	0.954587	0.953406	1
Zfp296	3	5	44	19	25	6	19	4	16	4	15.9077	0.336919	0.0192114	1.02639	1	10.4029	0.251662	0.209431	0.990434	1	22.4363	0.387077	0.324563	1.04742	1
Mup3	1	2	27	0	11	0	2	0	4	0	4.84138	0	0.0193496	1.59729	1	1.49777	0	0.837856	0.392089	1	8.81857	0	0.00432156	2.14327	1
Rffl	1	1	5	0	8	0	3	0	5	0	2.51278	0	0.0197694	0.513872	1	1.97768	0	0.607559	0.470507	1	3.15392	0	0.288699	0.545741	1
Slc16a11	3	10	75	139	59	98	103	152	43	71	90.8584	1.78892	0.0200682	0.90698	1	89.1049	1.67649	0.769781	0.910796	1	92.6956	1.91948	0.158491	0.908513	1
Mrap	2	7	1828	1089	2762	1449	2457	1187	2451	1253	1799.83	0.570079	0.020182	0.897742	1	1817.5	0.543499	0.0126158	0.947789	1	1779.65	0.601051	0.888629	0.840244	1
Kctd21	1	8	100	50	122	57	114	58	81	52	77.6067	0.575593	0.020659	0.998315	1	74.4086	0.623468	0.265458	1.11581	1	81.3949	0.524635	0.211812	0.885269	1
Bmp4	2	7	259	417	201	298	213	277	171	199	249.728	1.52013	0.0223316	0.93074	1	212.977	1.34238	0.380411	0.93793	1	292.899	1.6885	0.164224	0.929129	1
Rmcs2	5	19	21038	12776	21383	12846	19344	10819	22494	13072	16612.1	0.640789	0.0228753	0.945032	1	16446.3	0.623428	0.520664	0.924367	1	16814.8	0.658427	0.257967	0.970138	1
Klk10	3	6	21	4	11	3	35	9	16	6	12.6693	0.297926	0.0230758	1.44369	1	15.5157	0.3277	0.179091	1.43194	1	9.28648	0.241119	0.352529	1.46313	1
Katna1	3	4	212	299	156	229	227	317	146	208	222.223	1.55331	0.0231342	0.976897	1	221.063	1.53653	0.0750048	0.966709	1	223.19	1.56537	0.387533	0.994628	1
CR974457.17	1	3	1	7	0	6	0	10	1	3	3.52199	13.2439	0.0232462	0.61682	1	3.4526	11.8359	0.342207	0.340312	1	3.58982	15.1192	0.446901	1.12649	1
Snhg11	5	20	1461	1860	1015	1295	1151	1632	749	1053	1251.51	1.46376	0.0233695	0.959871	1	1128.44	1.54014	0.0263588	0.952437	1	1395.19	1.38801	0.631099	0.97217	1
Astn1	12	28	10	10	4	13	4	20	0	18	10.0767	4.18688	0.0234901	1.4646	1	10.7175	11.7028	0.00898485	1.32283	1	9.29665	1.86293	1	1.70895	1
Guk1	2	2	224	310	210	247	215	341	162	247	243.402	1.54871	0.0234907	0.943053	1	239.769	1.69633	0.0105707	0.96141	1	247.324	1.39085	0.786416	0.927391	1
Accn1	1	1	27	0	18	0	3	0	1	0	5.33547	0	0.0239215	1.37828	1	0.901763	0	1	2.35253	1	10.6039	0	0.000156406	1.30978	1
Ccnb1	1	4	4	0	5	0	4	0	7	0	2.46701	0	0.0242806	0.540768	1	2.72657	0	0.323876	0.448102	1	2.16606	0	0.680434	0.698548	1
Nphp3	18	29	539	315	430	272	447	284	401	233	356.849	0.663015	0.0248092	0.992797	1	335.749	0.660928	0.0517198	0.936501	1	381.789	0.662054	0.39994	1.05664	1
Slc25a3	3	3	1942	1192	2305	1531	1853	1193	1667	987	1555.37	0.688164	0.0253062	0.960752	1	1402.87	0.671604	0.0117839	0.938709	1	1736.26	0.701585	0.787203	0.9835	1
Zfp69	1	3	8	1	12	4	14	1	10	1	6.1794	0.17183	0.0253935	0.9998	1	6.1657	0.0926687	0.108299	1.11118	1	6.20271	0.280961	0.802327	0.878611	1
F11r	3	9	802	1259	723	1071	860	984	577	651	851.662	1.44402	0.0255358	0.973975	1	753.836	1.23957	0.467308	0.972315	1	966.331	1.662	0.120237	0.980086	1
Pygl	5	7	646	835	544	893	730	857	561	753	728.126	1.4725	0.0255358	1.10871	1	722.619	1.37021	0.130602	1.07288	1	733.872	1.59673	0.224225	1.1577	1
Ap1m1	3	3	245	143	219	122	145	83	134	75	140.336	0.62079	0.0255963	0.968167	1	107.692	0.616317	0.149508	0.951244	1	179.044	0.621503	0.359032	0.981844	1
Mtvr2	1	1	60	107	71	107	70	110	56	80	82.5862	1.70269	0.0256505	0.961251	1	78.5816	1.63451	0.223437	0.943177	1	87.2169	1.77136	0.311047	0.986133	1
Gapvd1	3	3	193	94	152	88	143	77	143	95	120.95	0.622114	0.0258667	1.06337	1	114.151	0.663354	0.385946	1.03014	1	129.044	0.578526	0.249747	1.10043	1
Phc3	1	2	22	12	26	4	21	8	25	6	15.1119	0.335566	0.0261915	0.678517	1	14.7528	0.322652	0.231833	0.721434	1	15.5441	0.348048	0.440172	0.631882	1
Isg15	1	1	7	0	8	2	9	0	5	0	3.66007	0.075083	0.0262441	1.20508	1	3.24325	0	0.180233	1.41152	1	4.15898	0.155489	0.672517	1.03833	1
Tmc5	13	27	51	9	43	3	105	41	81	17	43.2551	0.271135	0.0263609	0.884981	1	58.361	0.328356	0.000972621	0.867791	1	25.335	0.134824	0.000542429	0.928439	1
Itpripl2	1	6	334	224	268	132	286	209	224	93	213.313	0.633104	0.0269138	0.856136	1	195.968	0.625258	0.283508	0.806702	1	233.694	0.637243	0.404192	0.90968	1
Ifngr1	2	3	849	472	820	529	783	516	626	398	610.66	0.682935	0.0270527	1.00992	1	568.878	0.705589	0.0799776	0.979245	1	660.075	0.657577	0.312799	1.04377	1
Pgm5	6	47	823	1000	459	707	614	845	426	561	665.896	1.46945	0.0277662	1.00253	1	602.966	1.47021	0.031709	0.948031	1	739.356	1.46162	0.55606	1.06391	1
U2af2	2	2	12	1	6	1	7	0	10	2	4.73362	0.132907	0.02782	1.0899	1	4.75071	0.140274	0.351716	0.766198	1	4.72375	0.123964	0.438716	1.66659	1
Ttc9	2	12	145	34	68	27	65	36	44	23	51.9255	0.42109	0.0279588	1.2955	1	40.5714	0.588208	0.469014	1.01444	1	65.3905	0.317412	0.152156	1.56003	1
Als2cr12	1	1	3	0	5	0	10	0	2	0	2.32592	0	0.0280686	1.66206	1	2.64724	0	0.384655	3.92089	1	1.94336	0	0.802231	0.523911	1
Hsf2	1	1	6	0	3	0	8	0	3	0	2.31426	0	0.0284302	1.94394	1	2.49436	0	0.356963	2.09114	1	2.10138	0	0.691184	1.74637	1
Lrtomt	2	3	52	93	43	60	51	80	28	56	57.1261	1.82429	0.0287177	0.939818	1	53.1085	1.90389	0.160075	1.04363	1	61.7656	1.73932	0.467858	0.849533	1
D4Wsu114e	6	11	393	269	362	255	376	196	322	159	284.378	0.651839	0.0287177	0.981859	1	257.599	0.552545	0.00252329	0.954046	1	316.08	0.757457	0.950174	1.01068	1
Vps52	10	25	1566	965	1591	1032	1458	907	1202	775	1162.48	0.692352	0.0288761	0.999882	1	1066.55	0.690671	0.0253463	1.0027	1	1276.04	0.691158	0.446597	0.998487	1
Map3k7	9	23	445	565	301	442	383	529	253	343	401.025	1.48921	0.0293563	0.99507	1	371.105	1.49336	0.0478951	0.952245	1	435.815	1.478	0.479332	1.04582	1
Ihpk1	2	3	283	161	223	123	209	127	183	115	173.125	0.642755	0.0299003	1.00322	1	156.21	0.67415	0.204307	0.989381	1	193.148	0.610887	0.298422	1.01819	1
Aox3	8	9	66	8	21	3	18	1	14	2	14.9786	0.12909	0.0299003	1.72497	1	8.37754	0.107786	0.0418831	1.09626	1	22.8233	0.138063	0.304813	2.13278	1
Prdx3	2	4	559	327	653	466	659	389	487	280	468.466	0.676498	0.0299005	1.01837	1	441.555	0.635424	0.0134186	1.00039	1	500.3	0.719012	0.95654	1.03865	1
Rrp7a	4	5	2	18	9	21	4	12	8	17	11.7544	3.08827	0.0301041	1.05628	1	10.7315	2.58249	0.557636	1.1811	1	12.9582	3.7278	0.216724	0.9526	1
Tcte2	2	2	5	4	14	3	19	3	19	2	8.60441	0.21465	0.0301041	0.649495	1	10.3948	0.139996	0.0415324	0.791363	1	6.48835	0.385153	1	0.430621	1
Rab11fip1	5	26	81	158	83	142	70	104	73	63	95.2755	1.60556	0.0302673	0.872576	1	76.8024	1.2326	0.919638	0.760386	1	117.048	1.98529	0.0863052	0.974726	1
Ociad2	2	8	63	77	36	64	35	60	16	54	49.7561	1.93553	0.0304959	1.20159	1	41.3075	2.53474	0.0392045	1.27645	1	59.6908	1.57153	0.834008	1.15092	1
Alox15	4	7	208	373	187	316	62	155	82	202	195.203	2.14817	0.0311799	1.06453	1	129.919	2.69782	0.106936	1.24716	1	272.396	1.89732	0.05059	0.978936	1
Pcmtd1	1	1	4	1	10	0	3	0	7	0	3.04592	0.0377634	0.0311799	0.327341	1	2.51564	0	0.395355	0.336076	1	3.68247	0.0700788	0.492466	0.319101	1
Srm	3	3	189	114	224	142	267	135	206	130	174.272	0.645094	0.0311987	1.03393	1	180.859	0.618753	0.0435608	1.08955	1	166.45	0.677552	0.649261	0.966952	1
Ang	2	6	125	40	89	57	72	38	48	36	60.5313	0.57897	0.0313323	1.27848	1	47.384	0.686393	0.701319	1.18585	1	76.1342	0.506491	0.145945	1.35375	1
Ppp4r2	1	2	49	15	33	12	49	15	27	24	27.2629	0.48321	0.0313894	1.40788	1	28.0715	0.595158	0.559629	1.61789	1	26.3045	0.360874	0.156337	1.18584	1
Adra2c	1	1	9	0	5	0	5	0	1	0	2.21767	0	0.0313894	2.04523	1	1.32362	0	0.870976	3.92089	1	3.27959	0	0.242346	1.57173	1
Rwdd3	4	6	25	61	34	54	58	101	31	73	55.5861	2.14597	0.0313894	0.990229	1	65.2042	2.16953	0.0277674	1.06088	1	44.061	2.09432	0.24994	0.884348	1
Gdf1	6	6	6	24	10	24	6	12	2	10	11.5746	3.20089	0.0316912	1.0577	1	7.49402	3.15521	0.632228	1.26656	1	16.3905	3.21706	0.223667	0.965667	1
Epn2	2	2	107	71	161	77	137	65	86	57	92.7852	0.603098	0.032245	0.960948	1	83.6808	0.608338	0.170432	1.19475	1	103.562	0.595901	0.809428	0.779855	1
Rpap3	2	3	45	16	45	19	45	18	33	19	29.2595	0.478746	0.0322607	1.07782	1	28.0727	0.52834	0.410211	1.15465	1	30.6743	0.426782	0.261325	1.00017	1
Msh5	6	6	7	32	7	20	8	13	5	10	12.4937	2.93723	0.0323155	0.858017	1	8.95352	1.95269	0.945863	1.06113	1	16.6581	3.98107	0.0911621	0.753009	1
Cd164l2	3	4	63	12	52	16	16	8	22	3	22.3639	0.277331	0.0325256	0.928421	1	12.0146	0.292952	0.297363	0.547649	1	34.6642	0.270078	0.0100818	1.14552	1
Myh10	15	30	1501	1250	1398	853	1471	824	1087	537	1078.72	0.678812	0.0326812	0.915331	1	949.669	0.575807	0.00020411	0.968321	1	1230.99	0.781872	1	0.870765	1
Hfe	3	5	355	209	640	333	486	204	505	209	364.392	0.518735	0.0327131	0.85092	1	346.48	0.453688	0.00291731	0.894398	1	385.878	0.592617	1	0.806252	1
Prr13	1	1	216	350	153	324	74	180	102	150	189.723	2.00467	0.0331699	1.01637	1	128.402	1.983	0.00336845	0.861932	1	262.198	2.00939	0.0296392	1.12428	1
Lrrc27	9	14	147	235	131	225	142	180	132	147	166.424	1.53236	0.0331699	1.00161	1	149.938	1.29063	0.65797	0.946459	1	185.784	1.80856	0.128146	1.06232	1
Mxra8	5	15	3862	4875	4004	5432	2553	3592	2877	3933	3879.94	1.46958	0.0332988	1.06701	1	3290.29	1.50717	0.478831	1.05319	1	4577	1.43289	0.476402	1.0834	1
Ccr5	1	28	312	446	189	255	235	440	261	384	316.84	1.66913	0.0336361	0.92326	1	333.488	1.78437	0.00090254	0.942147	1	296.603	1.52025	0.789037	0.904196	1
Gtf2h4	6	7	141	76	151	82	132	73	128	79	106.299	0.61769	0.0337108	0.975048	1	102.198	0.641151	0.223437	0.993305	1	111.188	0.59036	0.343935	0.956133	1
Rbm18	2	3	75	131	71	85	59	116	60	76	83.4024	1.65578	0.0337734	0.80896	1	77.5526	1.71319	0.12544	0.80776	1	90.1891	1.5908	0.553278	0.814641	1
Ptdss1	5	12	720	519	693	412	757	431	601	376	552.198	0.681971	0.0338271	0.972781	1	530.632	0.651365	0.0142208	1.03239	1	577.55	0.713306	0.681818	0.91297	1
Spaca1	2	2	22	7	52	15	43	19	28	15	24.7612	0.430882	0.0338271	0.861967	1	25.3678	0.528057	0.488607	1.12911	1	24.0476	0.324059	0.826402	0.608463	1
Sh3bgrl2	1	7	47	29	55	27	88	40	52	20	43.7113	0.515047	0.0339704	0.967398	1	47.6208	0.463067	0.0763466	1.0513	1	39.0439	0.593966	0.82749	0.85734	1
1600014K23Rik	2	2	531	327	643	479	687	369	552	331	484.341	0.681251	0.0339704	1.03609	1	475.234	0.619835	0.00537981	1.03435	1	495.151	0.754282	1	1.03886	1
Prkaa2	1	1	0	1	0	2	0	9	0	8	2.76445	Inf	0.0341375	1.22558	1	4.41398	Inf	0.0479388	1.1259	1	0.80082	Inf	1	2.32066	1
Eif5b	6	8	212	134	170	83	216	125	105	63	132.587	0.628057	0.0345946	1.01947	1	121.05	0.64017	0.741008	1.1207	1	146.113	0.613233	0.393972	0.930823	1
Lpl	7	19	66774	94893	90467	107135	76427	102928	56384	70473	82615.4	1.40803	0.0348465	0.957579	1	75625.1	1.41716	0.0141658	0.943514	1	90808.5	1.3932	0.85011	0.975894	1
1110004F10Rik	2	2	55	77	28	69	42	76	35	44	52.6433	1.80465	0.0350313	0.990816	1	48.6637	1.66311	0.358645	0.805876	1	57.2679	1.95345	0.311855	1.22738	1
Rbm28	5	8	266	461	417	1342	380	804	362	901	638.261	2.71252	0.0351656	1.51853	1	626.287	2.52792	0.00566385	1.21418	1	652.301	2.93914	1	1.99865	1
Lemd2	2	3	189	116	181	85	180	114	123	72	128.321	0.626995	0.0351661	0.939043	1	118.39	0.666261	0.279475	0.993635	1	140.015	0.586486	0.2924	0.888559	1
Ccdc123	7	10	192	84	152	101	192	121	107	62	122.089	0.631257	0.0355815	1.11217	1	115.311	0.664439	0.616448	1.03386	1	130.047	0.595147	0.287634	1.20325	1
Dsel	2	13	107	225	64	97	82	121	59	95	103.925	1.86001	0.0358596	0.849494	1	88.8405	1.67867	0.155109	1.02905	1	121.558	2.02739	0.760869	0.72215	1
Dsn1	1	5	35	62	39	60	40	59	18	46	44.5542	1.9094	0.0362894	1.07688	1	40.3317	2.03731	0.198985	1.18566	1	49.4834	1.78912	0.521319	0.987364	1
Mall	2	14	306	160	326	136	438	258	284	195	259.112	0.612499	0.0368626	1.00121	1	285.278	0.69027	0.108207	1.09901	1	227.936	0.506583	0.0428942	0.872444	1
Stac2	2	3	19	36	20	25	11	37	18	38	25.9982	2.19189	0.0374646	0.912926	1	26.8017	2.74229	0.0628515	1.00349	1	25.01	1.67991	0.981225	0.814571	1
Dbi	2	3	1433	793	2049	1170	1829	903	2034	946	1391.06	0.562398	0.0384142	0.889693	1	1417.64	0.519624	0.0817702	0.876617	1	1360.37	0.616161	0.897999	0.905718	1
Ucp2	3	3	2465	2984	1762	2853	2626	3067	2080	2691	2567.01	1.42166	0.0385267	1.09683	1	2607.27	1.34177	0.101859	1.05778	1	2516.35	1.52047	0.305404	1.15251	1
1100001H23Rik	7	10	497	668	534	685	601	813	473	621	612.673	1.44519	0.0393346	0.993818	1	623.016	1.45287	0.0400846	0.979177	1	599.66	1.42895	0.565006	1.01707	1
Acap1	8	11	72	118	40	76	26	48	19	58	55.7457	2.14306	0.03958	1.10054	1	38.6165	2.64488	0.0334051	1.38607	1	75.9609	1.89521	0.240168	0.964887	1
Cript	1	3	92	55	64	25	88	29	52	42	54.0672	0.568056	0.0398052	1.18313	1	51.5117	0.58261	0.263489	1.49123	1	57.0717	0.550355	0.46054	0.928938	1
Nfkbid	5	11	45	24	39	17	45	11	28	15	26.9506	0.467901	0.0398294	1.12848	1	23.944	0.406555	0.146599	1.37797	1	30.5136	0.528078	0.685088	0.939242	1
Ifi205	4	9	620	94	409	68	193	117	129	60	194.991	0.285592	0.0400518	1.12958	1	119.932	0.590451	0.0867935	0.944101	1	284.09	0.172026	3.21001e-10	1.2372	1
Mapk1ip1l	2	3	129	83	179	89	109	70	125	65	104.344	0.613272	0.040089	0.82909	1	91.7562	0.620746	0.345697	0.843554	1	119.304	0.603921	0.629795	0.816712	1
Ddx39	1	2	123	189	76	127	92	149	100	104	118.853	1.55728	0.0403767	0.884037	1	111.067	1.39869	0.413335	0.812692	1	127.894	1.73416	0.257722	0.968712	1
Tpm1	3	6	1333	760	934	546	907	683	636	437	750.144	0.700709	0.0405881	1.01935	1	647.646	0.787189	0.403458	0.970696	1	871.152	0.628073	0.201364	1.06679	1
Hsd11b1	1	1	67	220	68	139	182	256	80	130	142.169	2.00847	0.0406669	0.867507	1	156.954	1.61994	0.708407	0.947864	1	124.217	2.84994	0.000776016	0.764461	1
Dfna5	5	8	72	33	105	45	64	45	87	42	61.2787	0.548889	0.041628	0.791291	1	59.5549	0.613928	0.72517	0.762884	1	63.3656	0.479989	0.405477	0.824072	1
Creg1	2	4	456	706	439	516	341	446	327	412	449.757	1.4409	0.041628	0.929843	1	383.165	1.39654	0.143593	1.0077	1	528.173	1.47365	0.423054	0.871442	1
Ccbp2	1	1	43	83	23	37	21	57	27	30	39.2371	1.92954	0.041628	0.707951	1	33.6081	1.87447	0.276499	0.646465	1	45.8126	1.96667	0.80205	0.770013	1
Tmem53	1	1	16	36	20	22	16	36	7	28	22.5735	2.31337	0.041628	0.902562	1	21.7448	3.13579	0.0771262	1.13435	1	23.5024	1.71256	0.951593	0.705189	1
BC048403	3	7	80	46	73	29	68	41	70	33	53.8169	0.553917	0.0421282	0.859317	1	52.2733	0.575841	0.319363	0.847947	1	55.6435	0.5272	0.375025	0.872757	1
Zbtb7c	3	16	213	122	197	118	120	92	135	54	126.76	0.624256	0.042164	0.872722	1	98.6273	0.600479	0.367902	0.714168	1	160.122	0.639242	0.453421	1.00991	1
Snrpb2	3	5	21	5	18	6	16	7	19	4	11.6687	0.320822	0.0422148	0.853289	1	11.2692	0.32806	0.410211	0.675591	1	12.1525	0.311274	0.406814	1.09645	1
Fes	2	3	229	133	169	96	159	91	137	85	133.079	0.639497	0.0422994	1.02221	1	116.219	0.651129	0.21423	1.00919	1	153.041	0.626318	0.418555	1.03572	1
Gtpbp1	1	6	257	361	203	305	248	317	181	228	259.534	1.4814	0.0426296	0.998688	1	240.751	1.38378	0.262071	0.976337	1	281.418	1.58157	0.322013	1.027	1
Pafah1b1	2	10	922	617	928	541	815	555	710	439	675.567	0.694161	0.0426296	0.932376	1	619.2	0.706342	0.0799776	0.940985	1	742.204	0.679121	0.443661	0.925388	1
Slco3a1	3	9	137	190	103	201	190	226	138	222	178.124	1.62659	0.042749	1.18425	1	194.204	1.51575	0.145305	1.17578	1	158.847	1.79756	0.17247	1.20343	1
Glo1	1	1	33	17	32	0	22	11	16	9	16.6312	0.392992	0.0435737	0.783625	1	14.1117	0.577766	0.90923	1.0627	1	19.6106	0.264317	0.110256	0.599385	1
Cux2	1	1	0	0	6	0	9	0	3	0	2.16794	0	0.0437267	0.908789	1	2.70529	0	0.290355	2.35253	1	1.53029	0	1	0	1
Plxnd1	4	4	282	415	303	402	306	415	300	365	350.091	1.45238	0.044814	0.976537	1	347.635	1.39356	0.153893	0.970341	1	352.656	1.51749	0.398336	0.988337	1
Agrn	6	8	313	439	320	423	325	394	233	339	346.247	1.46749	0.0454995	1.04423	1	321.179	1.44756	0.123869	1.09145	1	375.56	1.48186	0.47003	1.00314	1
Rabl4	3	6	90	108	74	118	99	149	56	96	98.2674	1.63551	0.045943	1.07002	1	98.3711	1.73673	0.0894393	0.989828	1	97.9825	1.51772	0.766124	1.1813	1
Jmjd1c	2	2	96	44	47	34	85	38	43	21	48.5768	0.554321	0.0466499	1.2713	1	44.398	0.505272	0.225695	1.18358	1	53.4923	0.603152	0.828172	1.36708	1
Ldha	1	1	3	0	5	0	8	0	2	0	2.09655	0	0.0472877	1.39954	1	2.22538	0	0.448566	3.13671	1	1.94336	0	0.802231	0.523911	1
Mll2	3	3	253	142	182	110	203	122	137	86	148.925	0.651516	0.0473612	1.06216	1	132.944	0.668713	0.23193	1.04543	1	167.79	0.632778	0.414913	1.0801	1
Prdx6	2	2	661	474	819	500	570	360	583	344	529.081	0.69079	0.0481247	0.902741	1	460.616	0.66261	0.163353	0.920301	1	610.319	0.71393	0.760007	0.888384	1
Lyrm7	1	3	1	12	8	9	5	22	1	8	8.26552	3.71479	0.0482534	0.597718	1	8.73668	5.6006	0.183223	0.63475	1	7.67551	2.3916	1	0.555527	1
Cpsf3	3	3	224	307	178	242	252	416	186	234	253.804	1.55066	0.0484787	0.892304	1	267.532	1.59277	0.162513	0.8324	1	237.04	1.48771	0.542211	0.984667	1
Pold3	5	13	156	192	123	143	102	173	92	161	142.092	1.56967	0.0485401	1.00844	1	133.218	1.87971	0.0121459	1.06037	1	152.432	1.30563	1	0.962448	1
Cacybp	3	5	95	130	58	98	80	119	52	78	87.4118	1.63535	0.0487728	1.00062	1	81.1068	1.62812	0.227843	0.957206	1	94.7242	1.6349	0.508887	1.05279	1
Igsf21	3	3	17	44	19	31	10	19	10	22	21.2571	2.24714	0.0487874	0.944038	1	15.611	2.25292	0.531094	1.2071	1	27.9178	2.23425	0.359032	0.806146	1
Hdac1	7	11	20	5	20	9	23	12	25	4	14.4877	0.361435	0.048924	0.80403	1	15.5131	0.340125	0.282457	0.634179	1	13.2794	0.389769	0.627807	1.10556	1
Sft2d2	2	44	4388	2951	4031	2697	4379	2788	3632	2322	3336.93	0.713853	0.0494276	0.991297	1	3222.29	0.695418	0.0160005	0.988917	1	3471.7	0.731236	0.675736	0.99549	1
Uchl1	2	3	37	6	20	8	36	14	19	15	18.8121	0.448229	0.049455	1.50158	1	20.317	0.599255	0.766287	1.43597	1	17.0267	0.27626	0.124283	1.6003	1
Rps6ka5	2	2	25	11	17	7	20	6	26	6	14.4203	0.360126	0.049455	0.863706	1	14.3495	0.27983	0.145469	0.712827	1	14.5151	0.465655	0.870161	1.07695	1
Serac1	4	12	73	115	62	89	61	83	52	89	77.8635	1.66501	0.0495564	1.05061	1	72.0083	1.68152	0.240005	1.17318	1	84.709	1.64134	0.511969	0.945241	1
Npm1	2	2	9	0	3	0	3	0	3	0	2.04617	0	0.0496167	1.6029	1	1.43972	0	0.847144	0.784178	1	2.76949	0	0.381269	2.61956	1
Glul	2	2	4809	5924	3646	4527	3286	4535	2564	3268	3986.97	1.39562	0.0508531	0.96924	1	3383.94	1.44721	0.0114506	0.949404	1	4696.33	1.34711	0.742938	0.991187	1
Cadm1	1	7	81	116	55	80	101	125	39	91	85.1146	1.66721	0.0509771	1.09364	1	87.2225	1.74337	0.276499	1.21785	1	82.428	1.57051	0.678187	0.96245	1
Dhrs3	4	6	2270	3026	2245	2942	2772	3451	1940	2394	2617.1	1.39476	0.0510884	0.993097	1	2602.21	1.35172	0.0743274	0.974417	1	2631.14	1.44048	0.453119	1.02031	1
Olfr520	1	7	1	24	6	4	1	8	1	11	6.97993	5.57703	0.0514911	0.547482	1	5.53982	10.5435	0.160075	1.61983	1	8.66023	3.94023	1	0.183381	1
Cdc42se2	1	3	97	158	79	121	104	134	81	109	109.871	1.56759	0.0516457	0.985103	1	106.488	1.43548	0.442404	1.02062	1	113.714	1.72361	0.293716	0.952089	1
Olfml1	2	2	261	330	165	246	263	342	189	267	256.737	1.48165	0.0518617	1.03286	1	263.231	1.47604	0.110427	1.02897	1	248.631	1.48112	0.568322	1.04354	1
Rpgrip1l	11	24	61	30	41	27	78	31	52	27	42.4456	0.5436	0.0522918	1.16939	1	45.4807	0.494143	0.11997	1.15155	1	38.8323	0.615184	0.870161	1.19492	1
Ddx6	2	3	30	53	25	52	25	55	36	39	39.6808	1.8199	0.0524671	0.895057	1	39.0411	1.61032	0.507587	0.745112	1	40.3901	2.09328	0.317022	1.10828	1
Scoc	4	8	29	8	27	15	31	17	36	10	21.4153	0.438119	0.0531549	0.877224	1	23.066	0.421895	0.281597	0.695389	1	19.4715	0.459111	0.619154	1.20875	1
Tjp2	8	15	351	259	379	252	385	216	304	160	281.679	0.673883	0.053647	0.952593	1	259.562	0.592628	0.0110715	0.972342	1	307.811	0.7606	0.98398	0.934401	1
Hsd17b11	2	3	768	438	393	255	620	343	374	244	412.374	0.652892	0.053647	1.14915	1	381.803	0.650157	0.0698859	1.12434	1	448.257	0.65243	1	1.17745	1
Gpr116	2	22	2691	4297	1687	2367	2071	3016	1174	1679	2302.57	1.62007	0.0537961	0.883029	1	1939.02	1.57639	0.373141	0.916846	1	2728.2	1.64985	0.613089	0.86029	1
Atg10	3	3	33	23	37	14	38	13	31	9	23.9369	0.447286	0.0543499	0.840476	1	21.9826	0.344204	0.105382	0.938937	1	26.2504	0.563821	0.925492	0.751948	1
Park7	1	1	501	294	489	293	336	235	421	284	352.31	0.695688	0.0553173	0.953275	1	321.314	0.745209	0.978128	0.918814	1	389.186	0.64704	0.330623	0.989491	1
Gns	4	10	2452	2974	2122	2832	2357	3013	1936	2494	2514.07	1.39697	0.0554187	1.03182	1	2441.77	1.39883	0.0361768	1.0083	1	2596.98	1.3885	0.631099	1.06366	1
Manba	3	3	76	44	64	42	99	29	62	44	56.4254	0.586392	0.055609	1.25688	1	57.1061	0.520455	0.0808981	1.44388	1	55.6127	0.672627	0.960791	1.06475	1
Ifltd1	2	3	10	0	6	0	2	1	4	0	2.6541	0.0497147	0.0564454	0.886419	1	1.72847	0.154028	1	0.322861	1	3.75734	0	0.154233	1.45531	1
Tm2d3	5	9	460	311	367	269	457	240	326	196	319.485	0.686544	0.0575621	1.06331	1	296.722	0.611909	0.0117664	1.07418	1	346.323	0.766527	0.981225	1.05405	1
Jtb	1	2	78	124	66	73	76	125	50	79	82.9165	1.62216	0.057615	0.866523	1	81.4015	1.76129	0.107713	0.925008	1	84.5359	1.47151	0.82634	0.808741	1
Sos1	1	1	5	0	2	0	5	0	5	0	2.04285	0	0.057615	1.12679	1	2.39954	0	0.415001	0.784178	1	1.62362	0	0.945276	2.18296	1
Herpud1	1	2	218	115	205	131	233	109	148	131	158.267	0.677727	0.0578143	1.20205	1	152.381	0.713009	0.43352	1.34594	1	165.226	0.638583	0.428759	1.06484	1
Tox	1	1	1	0	5	0	8	0	3	0	2.03848	0	0.0578143	1.00005	1	2.49436	0	0.356963	2.09114	1	1.49795	0	1	0.174637	1
Rbmx2	1	4	26	5	7	3	19	6	10	3	9.26279	0.305361	0.0578795	1.58802	1	8.95825	0.337566	0.540865	1.19889	1	9.62097	0.269983	0.862923	2.21647	1
Cd97	10	13	2679	3428	2330	2910	2167	2763	2135	2736	2635.76	1.38884	0.059494	1.0129	1	2468.26	1.39323	0.271349	1.03704	1	2831.9	1.37797	0.643971	0.992932	1
6330409N04Rik	2	2	4	2	12	3	12	0	6	0	4.65997	0.149228	0.0596042	0.869067	1	4.14501	0	0.0708582	1.56836	1	5.27322	0.334517	1	0.488385	1
Hsd17b14	3	7	32	24	28	69	8	53	15	41	34.2529	2.56056	0.0596628	1.31942	1	29.9298	4.23055	0.00102957	0.840506	1	39.364	1.75892	1	2.04456	1
Rrbp1	13	20	6617	4382	6748	4258	7547	5078	5820	3987	5471.71	0.724888	0.0600459	0.984511	1	5493.87	0.740034	0.0641052	1.0073	1	5443	0.703753	0.492167	0.95943	1
Mef2b	5	8	4	39	1	19	4	11	5	5	10.6353	5.22007	0.0600867	0.623863	1	6.18735	1.82707	1	0.593617	1	15.868	12.848	0.00167868	0.642578	1
Ptp4a2	2	3	397	492	268	355	293	429	272	345	353.273	1.43945	0.0602364	0.970671	1	334.747	1.48026	0.0589362	0.944708	1	374.758	1.39054	0.748605	1.004	1
Batf3	2	2	60	24	58	44	61	28	70	32	46.9165	0.561467	0.0620775	1.02894	1	47.5055	0.498824	0.132353	0.878568	1	46.2555	0.64288	0.870161	1.24751	1
9130227C08Rik	2	5	159	256	148	170	128	176	103	140	157.49	1.49599	0.0621656	0.903605	1	136.216	1.49007	0.233542	0.99415	1	182.466	1.49416	0.543124	0.834106	1
AC165141.4-1	1	1	4	0	5	0	6	1	6	0	2.67659	0.0492763	0.0638329	0.69258	1	3.11014	0.0801192	0.535116	0.686102	1	2.16606	0	0.680434	0.698548	1
Thrsp	2	8	1768	452	3711	1171	5235	2206	3913	1429	2485.45	0.394651	0.0640085	0.869888	1	3083.22	0.429582	1.87049e-11	0.974599	1	1776.91	0.325829	0.672517	0.683493	1
G630016D24Rik	2	3	8	26	11	16	11	21	8	23	15.7299	2.47875	0.0648884	0.974279	1	16.0376	2.58618	0.351716	1.29222	1	15.3347	2.34294	0.646299	0.689627	1
Tmtc1	2	3	68	25	49	18	34	24	31	19	32.138	0.527379	0.0650853	1.00752	1	26.5987	0.714948	1	0.917004	1	38.7073	0.400342	0.122643	1.0893	1
BC043301	2	15	57	69	32	65	26	69	34	37	47.9464	1.74618	0.0653031	0.918071	1	41.3595	1.82714	0.245269	0.650185	1	55.6849	1.67	0.711461	1.24519	1
BC020535	5	8	537	354	504	355	610	394	442	242	420.111	0.696328	0.0655834	0.983448	1	409.165	0.652826	0.0321662	0.95041	1	432.848	0.74439	0.842531	1.02345	1
Tapt1	1	1	81	125	50	83	80	102	50	76	79.8386	1.61588	0.0656798	1.00711	1	76.0625	1.50839	0.465159	1.05684	1	84.1627	1.73331	0.382182	0.961934	1
Agpat9	4	6	468	610	683	902	471	795	509	727	653.243	1.55867	0.0659668	1.03377	1	632.101	1.67547	0.00668369	0.973365	1	677.939	1.43491	1	1.10994	1
9330171B17Rik	1	2	48	20	23	9	43	23	31	12	25.1657	0.47968	0.0666286	1.04623	1	26.2209	0.506231	0.444958	0.921726	1	23.8977	0.443449	0.580198	1.23565	1
Litaf	1	3	356	462	252	335	358	487	277	345	356.826	1.42804	0.0668589	0.959581	1	363.183	1.4209	0.109845	0.943633	1	348.715	1.42913	0.636086	0.984837	1
Zfp319	2	3	53	11	31	25	40	17	29	16	26.8985	0.509982	0.0674781	1.40417	1	24.8348	0.529468	0.499692	1.11859	1	29.3584	0.489527	0.478967	1.78033	1
5830433M19Rik	3	4	19	6	18	10	22	4	15	4	11.8163	0.352437	0.0681803	1.16892	1	10.7667	0.241108	0.163338	1.17181	1	13.0675	0.481198	0.941464	1.16427	1
Flrt1	1	1	8	0	3	0	5	0	1	0	1.88279	0	0.0681833	2.80254	1	1.32362	0	0.870976	3.92089	1	2.54679	0	0.463228	2.32849	1
Scd4	2	3	3	1	6	1	24	2	14	0	6.28394	0.0845794	0.0685103	1.02816	1	9.28938	0.0522653	0.00613007	1.19757	1	2.7194	0.236986	1	0.535121	1
1700034H15Rik	2	16	10	24	5	14	10	23	6	14	13.1776	2.6399	0.0686795	0.880664	1	13.1202	2.52394	0.46727	0.895994	1	13.2078	2.77119	0.535694	0.869958	1
Nudt19	2	5	137	74	127	81	144	80	116	72	102.147	0.643917	0.0693875	1.04556	1	101.07	0.641412	0.227065	1.03535	1	103.414	0.644054	0.606074	1.05851	1
Vamp4	1	11	131	215	90	106	82	136	65	88	111.09	1.60266	0.0693875	0.824994	1	91.8694	1.64146	0.151928	0.880307	1	133.641	1.56366	0.922441	0.786533	1
2410018C20Rik	1	1	110	71	107	52	75	53	87	36	71.803	0.598279	0.0695676	0.810473	1	61.9675	0.579963	0.293032	0.739278	1	83.4615	0.611605	0.574532	0.87922	1
Otub1	1	1	47	93	66	100	52	64	44	60	65.4748	1.63576	0.0702137	1.01793	1	55.1007	1.41634	0.774442	1.07147	1	77.7114	1.84653	0.26043	0.979334	1
Ubxn8	3	7	341	201	405	233	364	238	223	171	265.149	0.698598	0.0702223	1.01112	1	241.635	0.766849	0.453275	1.1032	1	292.911	0.634209	0.315962	0.929985	1
Mphosph10	6	12	121	174	96	149	110	163	104	115	128.277	1.50297	0.0707219	0.940823	1	122.384	1.39144	0.417992	0.866244	1	135.089	1.62655	0.401159	1.03303	1
Parp9	4	10	514	387	516	310	399	255	393	218	364.476	0.692169	0.0714583	0.895704	1	312.399	0.64534	0.0401818	0.898655	1	426.153	0.731795	0.818828	0.894556	1
Nek3	6	9	55	89	28	52	24	44	20	33	41.79	1.87743	0.0726709	0.937544	1	30.2356	1.89561	0.386063	0.946871	1	55.4047	1.85737	0.398336	0.936898	1
Got1	3	4	99	154	67	108	100	122	73	99	101.857	1.54809	0.0729364	1.00373	1	97.8024	1.40134	0.572433	1.0469	1	106.497	1.72119	0.320126	0.963891	1
Prrx2	1	1	6	0	3	0	1	0	6	0	1.94792	0	0.0735084	0.593302	1	1.82481	0	0.847123	0.130696	1	2.10138	0	0.691184	1.74637	1
Smarcal1	1	7	118	178	85	135	117	152	83	99	119.175	1.51371	0.0736315	0.959552	1	110.999	1.36149	0.578723	0.934066	1	128.662	1.68279	0.322098	0.991485	1
Pgp	1	1	47	77	76	108	39	64	44	71	66.1402	1.69789	0.0741798	1.07736	1	55.573	1.77016	0.22961	1.08922	1	78.6419	1.63449	0.941615	1.07207	1
Plekhm2	1	1	32	44	22	42	22	51	30	43	36.1727	1.8463	0.0747397	0.985742	1	37.0405	1.91433	0.240935	0.867429	1	35.1016	1.75574	0.791907	1.16379	1
AA388235	1	5	3	0	5	0	4	0	4	0	1.92878	0	0.0748641	0.656028	1	1.91963	0	0.61927	0.784178	1	1.94336	0	0.802231	0.523911	1
Arrdc1	3	4	123	58	96	74	106	48	78	49	76.8907	0.628622	0.0751759	1.19694	1	68.7307	0.585893	0.179091	1.14422	1	86.5722	0.668784	0.764088	1.25026	1
Ctsg	2	4	1	24	5	9	0	7	0	3	5.84984	7.54571	0.0755221	0.418909	1	2.49152	Inf	0.328625	0.542843	1	9.80432	5.54516	0.250007	0.388093	1
Ankrd44	1	1	4	0	5	0	3	0	4	0	1.91587	0	0.0757815	0.644945	1	1.7087	0	0.721655	0.588133	1	2.16606	0	0.680434	0.698548	1
Dmwd	3	5	417	261	421	250	339	218	258	186	285.657	0.70112	0.0762449	0.998518	1	245.545	0.742673	0.330285	1.05152	1	333.144	0.663695	0.440172	0.956	1
Col5a2	5	16	661	788	533	731	538	679	588	800	669.432	1.41984	0.0763442	1.08964	1	662.053	1.43725	0.738621	1.10306	1	677.74	1.39358	0.686024	1.0791	1
Cd200	3	9	323	413	242	280	249	364	179	246	281.947	1.43733	0.0770282	0.934082	1	256.527	1.54823	0.0466753	0.941594	1	311.608	1.33142	0.91194	0.931588	1
Fam55b	4	12	21	2	9	3	13	5	14	6	8.89763	0.325235	0.077306	1.26062	1	9.41454	0.446659	0.802844	0.913831	1	8.29406	0.189582	0.24561	1.98587	1
Osbpl2	4	4	41	14	22	15	29	12	24	7	19.6402	0.448972	0.0775097	1.15449	1	17.3863	0.382891	0.294042	0.884917	1	22.3157	0.513751	0.750929	1.48301	1
Fmo4	5	8	13	25	7	23	3	13	4	7	11.518	2.75794	0.0775267	0.984883	1	6.75326	2.95228	0.658209	0.657241	1	17.1456	2.6632	0.437167	1.1941	1
Lrfn4	1	1	2	0	7	0	5	0	2	0	1.88382	0	0.0781726	0.701989	1	1.5926	0	0.744317	1.96044	1	2.23075	0	0.66661	0.249481	1
1200011M11Rik	1	2	24	7	29	12	27	10	23	12	17.732	0.445697	0.078448	1.02442	1	17.6951	0.489288	0.559421	1.08337	1	17.7874	0.39604	0.452062	0.957984	1
Tbcb	3	4	468	321	546	341	515	328	481	315	410.578	0.708532	0.0787795	0.951196	1	405.723	0.704667	0.106494	0.978668	1	416.318	0.709845	0.679892	0.921436	1
Gda	1	1	69	97	33	66	54	78	31	45	57.6884	1.67423	0.0790748	0.995303	1	50.8725	1.57863	0.509118	0.9319	1	65.6448	1.76012	0.459889	1.06369	1
Ap4e1	9	16	590	228	331	162	286	143	175	122	240.156	0.530752	0.0791516	1.23849	1	176.036	0.639122	0.0682787	1.19877	1	316.135	0.464826	0.125568	1.26772	1
Ext2	3	4	340	409	229	314	281	376	226	306	307.58	1.43337	0.0792749	1.02135	1	296.219	1.46726	0.0960822	1.00783	1	320.628	1.3905	0.780015	1.04167	1
Pptc7	1	1	2	0	3	0	4	0	10	0	2.46681	0	0.0793314	0.367024	1	3.53351	0	0.23193	0.313671	1	1.21056	0	1	0.582123	1
Pigm	1	14	116	163	72	132	131	186	110	113	127.435	1.48774	0.0794704	0.935471	1	133.149	1.327	0.548098	0.836597	1	120.444	1.72515	0.299975	1.0884	1
Dpagt1	1	1	29	42	29	52	25	35	14	38	32.9531	1.93295	0.0796014	1.27711	1	28.2174	2.12177	0.319363	1.38319	1	38.5348	1.78132	0.701551	1.19881	1
Cited4	1	2	4	0	1	0	12	1	5	0	2.75302	0.047843	0.0796582	1.83911	1	4.10673	0.0595193	0.22961	1.60646	1	1.14587	0	1	3.49274	1
Pibf1	9	12	131	72	57	30	91	38	57	31	60.205	0.55547	0.080217	1.17401	1	52.3514	0.516276	0.119798	1.1724	1	69.4707	0.589278	1	1.17766	1
Dctn6	1	5	740	428	600	398	611	428	398	277	469.188	0.717238	0.0802276	1.04821	1	415.612	0.761586	0.322048	1.01957	1	532.421	0.675169	0.420005	1.07776	1
Slc5a7	2	2	3	0	48	6	27	9	39	5	17.3601	0.183353	0.080246	0.400042	1	19.7226	0.218553	0.0668364	0.569459	1	14.5894	0.130047	1	0.191719	1
Nek9	1	1	61	76	44	63	67	105	38	71	65.4652	1.6667	0.0804785	1.02812	1	69.3238	1.84657	0.111278	1.01262	1	60.7648	1.44948	1	1.0563	1
Kank4	5	11	30	71	52	74	34	54	54	75	56.86	1.72455	0.0807656	0.989911	1	56.07	1.58429	0.908948	1.078	1	57.7736	1.89683	0.302976	0.901378	1
Synpo2	4	34	2444	1586	3976	2111	2553	1487	2780	1444	2270.54	0.611005	0.0807656	0.845127	1	2051.26	0.594748	0.151486	0.880492	1	2531.57	0.624502	1	0.812718	1
Cfh	5	5	318	146	186	76	124	61	123	60	129.223	0.499814	0.08127	1.03747	1	90.8448	0.533517	0.0438403	0.926429	1	174.736	0.477567	0.195258	1.1142	1
Igfn1	3	8	1	15	7	26	4	12	5	5	9.38948	3.46309	0.0813017	0.991723	1	6.41805	1.93248	0.99014	0.560323	1	12.901	5.42467	0.152167	1.38785	1
Zfp369	3	7	41	50	21	32	19	48	11	30	30.8153	1.96306	0.0821963	0.972385	1	26.8063	2.84794	0.0569642	0.910324	1	35.4996	1.45046	1	1.03855	1
Rlf	1	1	3	1	9	0	4	0	4	0	2.50582	0.0462795	0.0831075	0.438684	1	1.91963	0	0.61927	0.784178	1	3.20472	0.0813762	0.696307	0.26339	1
Col4a3bp	4	4	182	96	118	87	140	87	122	66	109.228	0.652917	0.0832992	1.05785	1	101.702	0.631269	0.223437	0.923033	1	118.125	0.672491	0.691184	1.21841	1
Npepps	2	2	107	72	97	61	99	51	98	46	77.2781	0.616454	0.0832992	0.934172	1	72.4492	0.533581	0.0868465	0.900275	1	83.0025	0.708953	1	0.971392	1
Nr2c2ap	3	11	195	121	202	139	217	117	143	89	149.057	0.67327	0.0834971	1.05692	1	137.234	0.629172	0.106936	1.09659	1	163.024	0.716996	0.85011	1.02011	1
Phlda1	2	4	110	140	58	107	59	122	107	110	102.234	1.53753	0.0835353	0.922437	1	101.514	1.4624	0.796154	0.783261	1	102.995	1.62138	0.520555	1.12117	1
Enpp5	1	7	727	882	615	714	715	946	444	629	699.788	1.39434	0.0836749	0.98271	1	672.282	1.48772	0.045809	0.990956	1	731.265	1.29408	0.955185	0.978741	1
Ube2j2	2	22	87	52	92	50	95	45	45	29	59.4217	0.60515	0.0843475	1.07119	1	50.9978	0.586629	0.495992	1.26803	1	69.3717	0.619328	0.675736	0.926726	1
Pdxdc1	4	4	412	265	401	257	522	329	414	284	357.308	0.711523	0.0848622	1.01079	1	380.35	0.71745	0.143581	1.03116	1	329.853	0.70002	0.643971	0.984882	1
Zbtb4	2	11	973	663	1060	739	841	512	591	353	693.194	0.711562	0.084872	0.995549	1	557.626	0.657837	0.0192163	1.01247	1	853.728	0.752878	0.836876	0.984293	1
Fah	1	1	374	440	386	518	289	400	267	339	373.972	1.41206	0.0855694	1.04488	1	324.115	1.44107	0.103447	0.97514	1	432.804	1.38144	0.778769	1.11577	1
Clec2i	1	1	9	0	3	0	2	0	2	0	1.786	0	0.0856559	1.78789	1	0.959815	0	1	0.784178	1	2.76949	0	0.381269	2.61956	1
Snapin	1	2	124	89	117	65	115	68	92	39	85.7254	0.62265	0.0856559	0.886839	1	76.0866	0.552698	0.123452	0.881764	1	97.1085	0.690133	0.899661	0.892797	1
Coq2	4	12	224	160	277	163	235	165	226	117	192.747	0.677315	0.085855	0.85979	1	182.611	0.654727	0.146472	0.847271	1	204.733	0.69854	0.752154	0.874246	1
6330578E17Rik	2	2	268	163	289	161	234	158	217	154	202.255	0.694402	0.0859925	0.9602	1	189.177	0.756095	0.503146	0.995134	1	217.756	0.632427	0.367481	0.926726	1
Klrb1b	3	16	29	4	17	7	21	10	14	8	13.2398	0.411779	0.0865065	1.31526	1	12.8399	0.566756	0.914222	1.11436	1	13.7177	0.270834	0.196633	1.58801	1
Jund	1	1	409	511	308	392	330	432	279	373	376.063	1.41125	0.0865065	1.00643	1	353.308	1.44248	0.100451	1.02229	1	402.569	1.37306	0.786972	0.994994	1
Pogk	3	5	64	83	52	67	50	88	37	66	62.9663	1.65774	0.0875005	0.986023	1	60.0861	1.93122	0.0973253	0.986071	1	66.2807	1.40884	1	0.991663	1
Tcp11l1	2	7	33	54	25	54	21	36	14	17	30.8215	1.87577	0.0880049	0.993497	1	21.4679	1.61958	0.821788	0.778492	1	41.859	2.04973	0.344003	1.15779	1
C130074G19Rik	2	3	662	908	882	1305	628	883	693	857	857.139	1.49881	0.0880049	1.06414	1	772.998	1.42421	0.319363	0.981486	1	956.536	1.56868	0.954587	1.1547	1
Gnptab	9	15	304	186	293	210	362	203	254	176	244.4	0.702428	0.0880425	1.08469	1	242.938	0.679176	0.102565	1.1097	1	246.052	0.727509	0.815558	1.05754	1
Polr2i	2	2	112	81	157	86	131	69	119	74	102.394	0.650603	0.0896576	0.922441	1	97.182	0.629473	0.197202	1.02772	1	108.585	0.670909	0.912296	0.822605	1
Lig4	1	1	8	0	4	0	4	0	0	0	1.73917	0	0.0900208	2.73047	1	0.843711	0	1	Inf	1	2.80184	0	0.376605	1.74637	1
Apba2	6	10	1	11	0	14	4	4	2	3	4.83784	4.68161	0.0900923	1.40331	1	3.1811	1.30236	1	1.17771	1	6.7931	29.5027	0.029778	1.56073	1
Rassf8	2	7	287	176	281	155	231	177	243	153	209.599	0.692955	0.0904338	0.90787	1	199.628	0.7498	0.544069	0.879815	1	221.403	0.632947	0.36966	0.940203	1
Mfsd11	2	6	777	911	742	1031	611	787	634	755	779.088	1.37619	0.0911878	1.05772	1	701.589	1.34324	0.383738	0.992625	1	870.491	1.40276	0.649261	1.12862	1
Mrpl41	2	5	85	45	89	68	65	29	68	28	58.1292	0.598196	0.0915044	1.01145	1	46.8731	0.464742	0.081131	0.876359	1	71.51	0.71778	1	1.13134	1
BC018465	9	12	4	38	10	21	0	10	1	5	10.6626	5.20602	0.0916233	0.572694	1	4.03702	14.0087	0.222014	0.567187	1	18.4819	4.3706	0.0369712	0.57767	1
Bbs12	1	8	29	37	12	36	31	43	11	30	28.3631	1.98378	0.091777	1.26814	1	28.1839	1.9675	0.433316	1.18839	1	28.5159	1.99567	0.649261	1.37957	1
4921516M08Rik	1	1	3	0	5	0	2	0	5	0	1.84489	0	0.0928951	0.408114	1	1.76675	0	0.712518	0.313671	1	1.94336	0	0.802231	0.523911	1
Sdf4	1	1	585	754	443	633	548	648	370	431	542.021	1.37886	0.093288	1.00387	1	490.547	1.28044	0.37948	0.969946	1	602.238	1.4756	0.449894	1.0427	1
Myl1	3	5	33	22	35	20	36	12	31	7	23.6881	0.473441	0.094144	0.889576	1	20.7456	0.302155	0.0679763	0.867839	1	27.1781	0.669831	1	0.90961	1
Gimap1	1	1	15	34	12	31	17	24	14	22	21.1425	2.05893	0.0955174	1.0686	1	19.3169	1.62762	0.893487	1.07653	1	23.2754	2.63612	0.259315	1.06706	1
Nanog	3	5	3	0	7	0	1	0	4	0	1.81782	0	0.0955174	0.300485	1	1.28685	0	0.929878	0.196044	1	2.45346	0	0.543124	0.374222	1
RP23-298F22.2	1	4	10	22	9	12	3	12	2	15	10.5574	2.90758	0.0976388	0.996945	1	8.32229	6.10856	0.137387	1.51707	1	13.186	1.91565	1	0.734768	1
Repin1	2	2	44	23	50	25	55	29	40	18	34.6728	0.54562	0.0978113	0.943374	1	34.3103	0.534434	0.375873	0.966267	1	35.0939	0.556171	0.710972	0.917785	1
4930444A02Rik	2	6	65	83	50	103	49	73	56	64	67.8834	1.58999	0.0982264	1.09838	1	60.9408	1.3994	0.710403	0.910139	1	76.0672	1.79368	0.381225	1.32132	1
Alpl	6	12	384	259	287	197	414	248	244	154	264.954	0.703762	0.0996584	1.05663	1	255.169	0.66826	0.261856	1.07717	1	276.305	0.740859	0.89349	1.03674	1
EG545477	6	13	0	12	0	3	0	2	0	1	2.12322	Inf	0.0997488	0.342572	1	0.753609	Inf	1	0.633317	1	3.73344	Inf	0.254157	0.290083	1
Polr3h	2	3	108	145	104	136	100	144	109	150	125.745	1.49297	0.100659	1.0232	1	127.464	1.52846	0.290783	1.03814	1	123.603	1.44384	0.815461	1.01	1
Tox4	4	8	47	54	24	68	46	67	23	31	44.209	1.72853	0.100911	1.15124	1	40.4046	1.54289	0.838978	0.866835	1	48.6395	1.93215	0.432658	1.54072	1
1500010J02Rik	11	17	280	331	184	261	236	282	154	237	242.433	1.43862	0.101059	1.09021	1	225.513	1.47268	0.16188	1.11789	1	262.147	1.39871	0.792564	1.06815	1
Mapk8ip3	7	13	1007	1249	987	1199	911	1099	667	908	992.638	1.36882	0.102045	1.03137	1	890.43	1.39643	0.0769205	1.05667	1	1112.72	1.33767	0.809428	1.01236	1
Dpy19l4	2	2	45	18	21	13	47	20	29	15	25.1825	0.513658	0.102566	1.25332	1	26.7112	0.507911	0.386063	1.15163	1	23.3565	0.518847	0.764035	1.40864	1
Srgap3	2	2	10	33	8	22	20	22	7	15	16.8722	2.20624	0.102646	1.01487	1	15.56	1.55022	1	1.23619	1	18.3821	3.30751	0.155872	0.838431	1
Mga	8	29	270	374	215	278	238	301	179	216	254.896	1.40751	0.102646	0.954887	1	230.906	1.34784	0.355217	0.963693	1	282.953	1.46119	0.566632	0.950991	1
Ccdc88c	7	10	271	182	239	143	280	187	198	117	196.836	0.691677	0.103136	0.961688	1	189.647	0.688487	0.223301	0.967322	1	205.217	0.691677	0.702471	0.957273	1
Dpy19l1	1	1	4	0	4	0	8	0	3	1	2.3856	0.0710914	0.104435	1.64285	1	2.78657	0.117149	0.63476	2.45326	1	1.91102	0	0.809309	0.873185	1
Slc36a1	4	33	877	557	795	534	797	537	639	446	634.393	0.731956	0.104533	1.01484	1	594.199	0.747708	0.190113	1.00904	1	681.833	0.712819	0.622237	1.02269	1
1810022C23Rik	2	2	21	6	26	7	19	10	8	3	11.8023	0.386776	0.105667	0.929661	1	9.34309	0.516866	0.944389	1.09541	1	14.7139	0.301181	0.271524	0.821416	1
AC119204.7-2	1	7	102	154	55	95	83	102	60	71	88.3139	1.5204	0.105701	0.961231	1	77.9241	1.31601	0.829601	0.964304	1	100.466	1.73426	0.369466	0.963508	1
Ncstn	7	7	782	520	677	442	729	512	620	397	573.648	0.726283	0.105829	0.970621	1	554.659	0.730424	0.156412	0.946958	1	595.912	0.718201	0.681818	0.999217	1
9630025I21Rik	2	5	23	55	17	28	25	30	18	31	28.1624	1.87132	0.105994	0.946636	1	26.0943	1.57981	0.863549	1.21842	1	30.5572	2.23082	0.314453	0.736225	1
5730469M10Rik	3	4	2421	2664	1923	2672	2279	2740	1991	2562	2408.42	1.35758	0.106431	1.08796	1	2397	1.35869	0.0769205	1.05284	1	2419.79	1.35016	0.786572	1.13589	1
Mgmt	2	6	120	74	188	129	166	73	149	79	121.214	0.619642	0.106472	0.988192	1	115.018	0.53169	0.0169303	1.02073	1	128.618	0.722395	1	0.954818	1
Pitpnb	2	2	386	273	323	225	449	264	298	187	293.59	0.709099	0.106618	1.03255	1	290.41	0.660793	0.0562953	1.05877	1	297.144	0.76509	1	1.00477	1
Api5	1	4	48	22	37	17	43	22	25	12	27.043	0.522146	0.107236	1.05597	1	24.3763	0.543352	0.587476	1.06581	1	30.1893	0.499968	0.55024	1.04779	1
Serpine2	4	4	155	90	299	86	272	147	275	153	185.498	0.522629	0.107236	0.795537	1	209.963	0.598599	0.0653111	0.946224	1	156.549	0.413165	0.713681	0.598019	1
Ncapd2	8	10	126	84	104	57	115	68	94	51	85.0281	0.641158	0.107236	0.947732	1	80.1311	0.617477	0.256776	0.955771	1	90.7938	0.66332	0.799433	0.940753	1
Samsn1	4	10	46	13	19	15	25	9	17	8	17.9927	0.470392	0.107973	1.47836	1	14.2598	0.448308	0.564461	1.14468	1	22.4229	0.48591	0.809428	1.80952	1
Ube2j1	2	2	166	82	86	65	109	70	96	55	88.2897	0.653803	0.107973	1.10828	1	81.0337	0.660078	0.415942	0.930709	1	96.8675	0.644519	0.832489	1.32243	1
Vcl	1	2	49	84	60	79	53	68	37	63	61.3717	1.61808	0.107974	1.02989	1	55.2282	1.61356	0.459532	1.15401	1	68.5796	1.616	0.643971	0.928527	1
Pkd2l2	3	4	12	2	13	4	10	0	7	4	6.26802	0.27873	0.108949	1.27494	1	5.16098	0.292787	0.669084	1.74104	1	7.58974	0.267471	0.599227	0.998371	1
Tirap	2	4	86	150	59	84	67	100	74	69	84.9362	1.49231	0.110692	0.8134	1	77.2691	1.27017	0.861483	0.798027	1	93.8806	1.745	0.384524	0.832805	1
Zbtb45	1	3	51	33	74	26	81	43	32	18	42.9964	0.54883	0.110692	0.924373	1	40.8724	0.590828	0.899898	1.20605	1	45.4655	0.503908	0.39994	0.694451	1
Wdr43	1	1	7	0	4	0	3	0	1	0	1.66819	0	0.110978	1.72718	1	0.901763	0	1	2.35253	1	2.57913	0	0.458231	1.52807	1
Xpa	1	1	155	192	81	129	134	173	69	99	125.812	1.4853	0.111084	1.0128	1	115.664	1.47018	0.627092	0.978155	1	137.579	1.49336	0.717119	1.05458	1
1700008O03Rik	2	2	1	7	2	8	0	3	0	4	3.14367	8.38742	0.111664	1.26805	1	1.86094	Inf	0.62433	1.68885	1	4.65957	5.35856	0.695501	1.11968	1
Fam132a	3	3	196	246	185	247	259	326	172	234	233.102	1.42215	0.111739	1.02998	1	244.48	1.42312	0.197202	1.01264	1	219.278	1.41405	0.77768	1.05875	1
Armc6	2	2	8	25	11	26	12	15	10	19	15.9153	2.22997	0.111819	1.15264	1	14.2334	1.72622	0.937693	1.31427	1	17.8918	2.90039	0.280196	1.02519	1
Junb	1	4	214	286	220	275	145	185	140	192	204.922	1.42743	0.111995	1.02966	1	167.025	1.44756	0.294874	1.07908	1	249.695	1.40624	0.758665	0.996229	1
St14	1	1	1	0	7	0	1	0	8	0	2.19621	0	0.114754	0.109339	1	2.36277	0	0.839666	0.0980222	1	2.00805	0	1	0.124741	1
Igsf8	6	15	949	1157	879	1053	694	915	692	864	893.945	1.35681	0.114958	1.00266	1	796.078	1.39409	0.158075	1.00411	1	1009.22	1.3172	0.875601	1.00555	1
Rab24	1	2	283	315	215	303	257	357	228	286	280.306	1.40592	0.114958	1.03094	1	281.468	1.43619	0.128675	0.958897	1	278.615	1.36393	0.886638	1.13006	1
D2hgdh	2	2	65	81	82	120	66	83	51	90	80.1602	1.57239	0.116365	1.20294	1	73.0862	1.64429	0.29064	1.22377	1	88.5035	1.50082	1	1.18807	1
Macrod2	4	9	9	29	17	36	17	19	11	19	19.6595	2.04923	0.116923	1.14055	1	16.4798	1.5181	1	1.24458	1	23.4077	2.69197	0.223667	1.06608	1
2410002F23Rik	3	7	156	107	131	69	110	79	95	42	94.841	0.647057	0.116923	0.86404	1	79.2532	0.625536	0.34134	0.810332	1	113.266	0.661928	0.724881	0.912765	1
Mark2	3	3	70	54	93	44	65	39	64	27	55.5156	0.598521	0.116923	0.78864	1	47.812	0.546061	0.273065	0.824052	1	64.6442	0.644517	0.853783	0.759391	1
Rab8b	2	2	146	81	92	72	115	66	91	46	85.7701	0.649099	0.116923	1.07998	1	77.4017	0.588253	0.186432	0.949504	1	95.6613	0.708865	0.922441	1.22475	1
Fbxo28	1	2	48	67	40	49	37	78	44	60	53.1857	1.63399	0.116923	0.879747	1	55.1666	1.80897	0.163849	0.849391	1	50.7613	1.42973	1	0.925704	1
Tgif2	1	7	32	11	23	8	32	12	12	10	16.6868	0.46977	0.117436	1.33247	1	15.6679	0.570336	0.808083	1.613	1	17.8841	0.376475	0.396906	1.09934	1
Pcyox1	2	7	1056	1323	1275	1524	1040	1231	946	1252	1207.38	1.35364	0.118665	1.05474	1	1123.66	1.37149	0.31987	1.08686	1	1305.88	1.33042	0.91295	1.02699	1
Hebp2	2	7	62	104	63	61	37	61	26	52	56.9037	1.62484	0.118665	0.876759	1	44.0654	1.97783	0.179039	1.09177	1	72.0263	1.41086	0.980932	0.750376	1
Lrch2	1	1	2	0	3	0	4	0	5	0	1.73938	0	0.118665	0.614901	1	2.18861	0	0.508052	0.627342	1	1.21056	0	1	0.582123	1
Marveld1	1	1	2	0	4	0	3	0	5	0	1.74125	0	0.118665	0.458778	1	1.97768	0	0.607559	0.470507	1	1.46561	0	1	0.436593	1
Tmem132c	5	10	25	7	26	4	10	6	5	1	9.6487	0.29529	0.119898	0.824699	1	5.13058	0.485327	1	0.879959	1	15.0064	0.23014	0.108702	0.803775	1
2810025M15Rik	2	7	188	92	127	88	171	99	119	96	119.949	0.692758	0.119898	1.19061	1	118.969	0.747554	0.567055	1.16907	1	121.072	0.630381	0.46054	1.21832	1
5830417I10Rik	1	2	13	4	8	0	10	1	2	1	4.42074	0.196946	0.119898	1.46633	1	3.17015	0.19753	0.759761	3.12426	1	5.90021	0.195449	0.592167	0.963435	1
Hsp90ab1	6	9	4073	5179	3606	4327	3656	4416	2540	3034	3786.19	1.3319	0.119898	0.973069	1	3359.69	1.31008	0.13276	0.973999	1	4286.59	1.34652	0.738199	0.976579	1
Slc7a7	7	9	94	147	97	108	95	119	64	106	102.917	1.50537	0.119898	0.984219	1	95.6804	1.5684	0.278203	1.14204	1	111.346	1.43785	0.81904	0.849895	1
Cd14	1	1	149	225	85	112	104	119	78	124	122.192	1.52741	0.120636	0.998188	1	106.604	1.48397	0.389351	1.20104	1	140.465	1.56032	0.998307	0.84966	1
Mxd3	1	1	1	0	2	0	7	0	4	0	1.71962	0	0.120636	1.10985	1	2.55241	0	0.349368	1.37231	1	0.732803	0	1	0.436593	1
D030056L22Rik	1	3	15	4	8	1	7	1	3	0	4.39519	0.188426	0.120989	1.26799	1	2.51413	0.101032	0.727135	1.42294	1	6.62545	0.231275	0.606943	1.20478	1
Pea15a	3	5	1022	1182	1184	1441	1192	1549	1040	1321	1249.08	1.35665	0.120989	1.03096	1	1274.53	1.3995	0.0479388	1.00054	1	1217.87	1.29968	1	1.07462	1
Atp12a	6	10	3	23	2	11	0	3	0	3	5.34573	8.92825	0.12136	0.691961	1	1.56873	Inf	0.753044	1.26663	1	9.80308	7.32029	0.066973	0.618512	1
Wnt5b	2	11	92	41	75	40	65	40	50	37	53.3769	0.625673	0.121616	1.08602	1	47.1991	0.73786	0.891646	1.08137	1	60.6984	0.532109	0.317022	1.09187	1
Tlr1	2	6	19	10	6	0	17	5	10	0	7.77447	0.287677	0.122034	0.998044	1	7.42906	0.183807	0.262486	0.932996	1	8.17332	0.418563	1	1.07343	1
Lysmd2	2	3	64	90	60	95	45	54	46	72	65.6654	1.58933	0.122636	1.1566	1	55.3617	1.532	0.81291	1.22956	1	77.8445	1.63379	0.593881	1.10347	1
Dynll1	1	1	3	0	4	0	3	0	4	0	1.69754	0	0.122997	0.61956	1	1.7087	0	0.721655	0.588133	1	1.68831	0	0.929312	0.654889	1
Clns1a	4	6	95	54	107	38	79	49	46	47	62.3356	0.645068	0.123411	0.991051	1	54.0745	0.862304	1	1.28381	1	72.1035	0.48829	0.164851	0.78859	1
Rusc2	11	39	1834	2150	1893	2274	1507	1926	952	1225	1683.63	1.34284	0.124599	1.00543	1	1376.22	1.39786	0.213647	0.964923	1	2046.08	1.29574	0.926834	1.04341	1
Pdhx	4	7	302	232	333	208	306	188	277	168	247.473	0.707394	0.124711	0.926502	1	231.514	0.664955	0.0984616	0.964002	1	266.342	0.750086	0.963102	0.890547	1
Sgcb	3	5	492	559	460	616	359	490	306	359	448.504	1.36829	0.126282	1.02317	1	375.977	1.37914	0.157434	0.924631	1	534.078	1.35387	0.835098	1.11824	1
Mgll	3	3	449	633	681	893	689	1138	582	839	748.946	1.59365	0.126662	0.985277	1	809.576	1.68182	0.000469598	0.931786	1	676.226	1.47084	1	1.07212	1
Ufc1	2	3	400	275	398	268	441	261	297	211	311.834	0.723944	0.12674	1.03967	1	294.775	0.704827	0.136965	1.10404	1	331.905	0.741449	0.870161	0.977637	1
Cntnap3	12	23	4	31	5	25	0	6	0	2	8.69194	7.7809	0.127239	0.821085	1	1.96861	Inf	0.532009	0.422212	1	16.6378	6.68113	0.0093173	0.901185	1
Zdhhc24	3	5	126	145	139	208	107	152	87	107	132.657	1.45875	0.127239	1.07162	1	112.303	1.44294	0.367242	0.920784	1	156.686	1.467	1	1.225	1
Suclg1	1	1	42	68	55	80	49	74	62	79	64.8968	1.56259	0.128149	1.01111	1	67.1686	1.4866	0.59981	0.990272	1	62.1667	1.65882	0.629252	1.04316	1
Smndc1	1	1	2	0	5	0	5	0	2	0	1.65071	0	0.128783	0.889274	1	1.5926	0	0.744317	1.96044	1	1.72065	0	0.922441	0.349274	1
Mrm1	3	11	244	282	222	327	202	249	133	171	224.649	1.40977	0.128986	1.08434	1	185.794	1.37037	0.381456	0.993105	1	270.473	1.43755	0.692307	1.17023	1
Prkd3	6	12	478	585	335	415	315	403	243	318	378.063	1.37516	0.129952	0.990906	1	317.699	1.41038	0.158526	1.00652	1	449.104	1.34037	0.862418	0.982607	1
Igsf3	4	5	31	58	22	35	20	28	20	33	30.5693	1.79871	0.131254	0.982185	1	25.7007	1.67767	0.740118	1.17082	1	36.2964	1.90025	0.533049	0.851995	1
Fxyd1	2	2	421	280	361	236	340	224	268	176	280.128	0.719563	0.131254	0.997258	1	246.908	0.716997	0.240005	0.995003	1	319.397	0.718744	0.76532	1.00125	1
Pldn	4	16	212	239	151	212	142	229	140	158	183.218	1.41618	0.131344	0.964957	1	166.608	1.46429	0.170432	0.841236	1	202.687	1.36437	0.927063	1.10803	1
Tmem181a	1	1	4	0	7	0	1	0	2	0	1.62863	0	0.131542	0.471432	1	0.748887	0	1	0.392089	1	2.67616	0	0.443661	0.498963	1
Sox6	3	25	218	298	187	243	238	297	154	183	224.078	1.39189	0.136313	0.955953	1	213.616	1.33145	0.424927	0.943015	1	236.109	1.45324	0.631743	0.974802	1
Poli	4	5	57	41	52	22	60	39	60	23	43.3725	0.578773	0.136326	0.789557	1	44.5126	0.545873	0.323899	0.770866	1	42.0006	0.618102	0.916139	0.814265	1
Ssx2ip	1	1	4	0	4	0	5	0	1	0	1.59223	0	0.137049	1.60299	1	1.32362	0	0.870976	3.92089	1	1.91102	0	0.809309	0.873185	1
Dync2li1	3	7	227	350	186	225	126	212	93	126	186.912	1.56879	0.137197	0.857041	1	137.319	1.66163	0.0541834	0.857585	1	245.362	1.50387	0.46054	0.860969	1
Fbxl14	1	4	96	145	93	130	93	119	76	91	104.386	1.46586	0.137862	0.972309	1	94.1031	1.34913	0.678257	0.964754	1	116.446	1.58199	0.514003	0.98414	1
Atg16l2	3	3	40	58	28	52	21	39	23	29	35.6579	1.72424	0.138012	0.987563	1	28.0874	1.64576	0.669084	0.849828	1	44.5881	1.77815	0.627575	1.1103	1
Gdpd5	12	20	643	751	673	811	459	615	387	494	595.242	1.35436	0.139854	1.01581	1	487.143	1.42467	0.0771262	0.980458	1	722.902	1.29604	0.967589	1.04927	1
Chi3l1	2	2	12	10	3	15	3	11	1	14	8.68547	3.21517	0.140064	1.90852	1	7.5304	7.35076	0.132353	1.68304	1	10.0467	1.92258	1	2.16253	1
Umps	2	2	137	164	139	187	121	182	120	146	149.552	1.43255	0.140123	1.00167	1	142.45	1.46454	0.232922	0.918135	1	157.841	1.3929	0.899295	1.10448	1
Slc6a15	2	8	10	2	2	1	6	0	6	0	3.16139	0.124288	0.140123	1.38112	1	2.87945	0	0.268524	0.784178	1	3.4993	0.278449	1	2.52602	1
Mat2a	1	3	367	244	361	281	386	251	440	217	316.578	0.686531	0.141939	0.922343	1	321.084	0.607277	0.262585	0.821689	1	311.281	0.790974	1	1.06261	1
Il11ra1	1	2	6	2	6	1	13	1	4	1	4.01635	0.187276	0.143533	1.4661	1	4.34089	0.13696	0.386063	2.32224	1	3.62868	0.265881	1	0.802963	1
Gpc3	1	1	7	0	1	0	5	0	1	0	1.54791	0	0.143542	4.90722	1	1.32362	0	0.870976	3.92089	1	1.81398	0	0.907771	6.1123	1
Abcg3	7	8	34	6	8	7	15	6	25	9	13.4892	0.38347	0.144589	1.25242	1	13.9025	0.405939	0.609111	0.71452	1	13.0181	0.354312	1	2.73294	1
Pip4k2a	3	5	97	70	82	51	78	38	86	43	66.7489	0.632527	0.145341	0.928925	1	60.9163	0.538887	0.136965	0.909672	1	73.6691	0.732721	1	0.949153	1
Wdr25	1	2	13	22	13	16	11	30	11	24	17.7546	2.11476	0.145404	0.903999	1	19.213	2.63953	0.2003	0.944688	1	15.9936	1.57513	1	0.855148	1
Stc2	3	7	208	406	309	456	177	248	165	199	267.452	1.63529	0.145554	0.963771	1	197.079	1.41176	0.23864	0.939852	1	350.647	1.8022	0.178337	0.984168	1
Pcdh20	2	11	7	17	1	14	5	7	1	4	6.73473	3.35085	0.145554	1.22549	1	4.10735	2.10312	1	1.18027	1	9.83136	4.41976	0.298496	1.25758	1
2810426N06Rik	2	3	53	76	41	46	33	61	29	50	48.064	1.64429	0.145596	0.915737	1	43.4442	1.94317	0.187249	0.986199	1	53.4609	1.40162	1	0.857222	1
D730040F13Rik	2	4	73	54	101	54	71	33	85	53	65.1374	0.640309	0.147348	0.900639	1	60.9394	0.610485	0.71313	0.999565	1	70.151	0.669569	0.912418	0.808819	1
Nol10	5	9	101	152	84	118	85	122	68	66	97.4256	1.45336	0.14782	0.878409	1	83.6507	1.30955	0.752011	0.801424	1	113.594	1.58654	0.510617	0.955788	1
AC171681.1	1	2	204	265	141	197	167	222	159	179	190.279	1.39402	0.148695	0.964817	1	181.514	1.32732	0.470876	0.931347	1	200.428	1.46245	0.658939	1.00689	1
Aasdh	5	8	102	56	76	52	99	55	90	56	72.3202	0.655424	0.148764	1.06205	1	74.1423	0.644317	0.357845	1.00946	1	70.1558	0.666424	0.85011	1.13312	1
Ica1	7	7	49	32	35	15	50	28	40	15	31.9787	0.550851	0.148764	0.884969	1	32.1483	0.508915	0.350959	0.867052	1	31.7539	0.600559	0.95654	0.907837	1
Prdm5	1	1	2	0	2	0	3	0	6	0	1.65363	0	0.148764	0.495122	1	2.24666	0	0.498973	0.392089	1	0.955508	0	1	0.873185	1
Prrx1	5	44	977	1331	474	965	349	553	331	616	680.772	1.80311	0.149097	1.1245	1	470.225	1.89109	0.0709293	1.17085	1	929.499	1.74613	0.196899	1.1035	1
Usf1	3	5	31	6	17	7	11	7	13	7	11.8373	0.428014	0.149097	1.18497	1	9.47731	0.62926	1	0.854069	1	14.6455	0.303014	0.252799	1.53259	1
E2f2	3	10	12	5	22	6	21	14	15	1	11.6153	0.386713	0.149097	0.645137	1	11.9862	0.416106	0.698109	0.64997	1	11.1683	0.348255	0.648622	0.638331	1
CT030732.13	5	6	8	1	8	2	8	3	7	0	4.42607	0.201914	0.149097	0.814896	1	4.26238	0.193849	0.678774	0.655322	1	4.62285	0.209527	0.796485	1.02618	1
Scfd2	4	9	76	84	53	85	50	92	48	60	67.8687	1.54859	0.149097	0.99407	1	62.2144	1.65223	0.260461	0.822581	1	74.4863	1.44673	0.991195	1.20535	1
Stx12	2	2	148	101	137	87	160	93	113	68	110.591	0.680202	0.14911	1.00013	1	105.468	0.644267	0.229395	1.03412	1	116.605	0.717247	0.95134	0.966378	1
Bst2	1	1	87	211	103	131	64	96	50	64	97.8042	1.7571	0.14938	0.78693	1	67.797	1.51581	0.449493	0.904619	1	133.188	1.91789	0.0827062	0.726234	1
Dmrt2	4	21	1549	2332	1546	1666	1038	1263	1071	1219	1435.88	1.34352	0.149965	0.906277	1	1154.6	1.27722	0.607559	0.992577	1	1767.86	1.39134	0.559405	0.84788	1
Kcnc2	1	2	20	7	9	2	23	9	11	4	10.1188	0.381848	0.150457	1.22075	1	11.0553	0.415504	0.638148	1.19565	1	8.99734	0.33303	0.749759	1.25861	1
Tmem195	2	4	103	60	96	57	83	39	53	41	64.2312	0.651116	0.151234	1.10924	1	52.7408	0.660452	0.531368	1.26811	1	77.8433	0.641457	0.720341	0.998315	1
Isg20	1	2	46	21	51	14	38	28	32	23	30.9178	0.574265	0.15268	0.879862	1	29.803	0.792921	1	0.978044	1	32.234	0.386292	0.16308	0.783648	1
Larp1	7	8	176	113	157	111	159	95	105	57	117.401	0.683828	0.153054	1.02273	1	100.353	0.624347	0.198985	1.00068	1	137.551	0.735908	0.977635	1.04403	1
RP23-286H14.2	5	5	54	61	34	39	31	71	18	37	42.1616	1.697	0.153098	0.893434	1	38.5718	2.38932	0.0537794	0.817604	1	46.322	1.23802	1	0.981045	1
Dirc2	3	11	400	499	364	460	383	467	352	434	419.792	1.35479	0.153234	1.02168	1	410.022	1.33676	0.25932	1.02563	1	430.981	1.36907	0.791631	1.0217	1
Gaa	9	14	3140	2197	3376	2257	2549	1857	2359	1612	2369.23	0.756818	0.15387	0.952216	1	2071.63	0.767334	0.179091	0.948979	1	2721.75	0.744331	0.76532	0.956852	1
Amigo2	1	1	35	45	22	44	28	46	9	18	29.8905	1.80743	0.15387	1.04123	1	24.1987	1.90613	0.857126	0.856734	1	36.5705	1.72797	0.813298	1.22132	1
Pnp2	4	7	27	3	9	2	9	3	4	3	6.85132	0.266166	0.155173	1.92727	1	4.543	0.527434	1	1.56955	1	9.59162	0.154438	0.332535	2.17716	1
Ddx59	2	2	4	14	8	17	9	13	8	20	12.0609	2.4113	0.155173	1.28335	1	12.8935	2.18343	0.712518	1.50314	1	11.0646	2.77475	0.658939	1.04269	1
Angptl7	3	9	12	55	8	26	52	58	14	38	32.8807	2.23814	0.155728	1.01033	1	39.2185	1.66178	0.847144	1.28729	1	25.2524	4.35819	0.0519496	0.650011	1
Lgals3	3	5	1036	655	869	435	1267	637	1367	716	872.547	0.583828	0.15789	0.92687	1	991.119	0.560963	0.129302	0.925811	1	732.047	0.618285	0.195258	0.928473	1
AL773540.18	2	4	38	64	48	75	69	99	62	77	67.711	1.56525	0.15789	0.982613	1	76.5702	1.45176	0.522851	0.937705	1	57.1267	1.75906	0.502634	1.06407	1
Ing5	1	2	69	33	40	27	54	24	33	21	36.1291	0.593083	0.15951	1.23883	1	31.9396	0.575987	0.504155	1.21601	1	41.0824	0.60675	0.812718	1.2622	1
Nov	2	2	73	112	67	95	76	100	76	92	86.7045	1.47644	0.159784	0.977314	1	86.4263	1.3696	0.664296	0.986248	1	86.9397	1.60722	0.571697	0.971488	1
Cyp51	5	8	89	69	107	65	143	69	79	52	82.2849	0.664923	0.159884	1.04255	1	82.5253	0.605173	0.169211	1.22035	1	81.9401	0.739299	1	0.865222	1
Klf13	2	4	189	287	271	343	223	250	176	205	241.535	1.36795	0.160008	1.00567	1	211.955	1.24583	0.73493	1.01833	1	276.405	1.48544	0.818828	0.998124	1
Slc24a3	2	7	330	246	482	312	399	264	337	219	319.556	0.731515	0.162563	0.929019	1	299.705	0.714497	0.190208	0.97759	1	343.059	0.746502	1	0.882253	1
Rftn1	3	6	214	241	174	219	144	198	127	185	185.935	1.41312	0.162617	1.05778	1	164.271	1.5455	0.124212	1.05754	1	211.44	1.29733	1	1.06285	1
Prickle1	6	13	245	257	161	275	155	181	120	156	190.02	1.4073	0.163075	1.17265	1	152.313	1.34431	0.548098	1.05733	1	234.557	1.45287	0.709053	1.27633	1
Rasgrp1	1	1	0	6	0	3	1	3	0	3	2.01525	16.572	0.163224	0.933789	1	1.77966	7.43728	0.981243	1.5714	1	2.28646	Inf	0.548145	0.580165	1
Mpdu1	3	5	438	271	462	323	461	298	332	250	347.959	0.74331	0.163224	1.05112	1	328.34	0.760168	0.330285	1.07745	1	371.117	0.723102	0.740638	1.02588	1
Wtip	4	6	267	271	169	273	171	207	129	184	205.334	1.40859	0.163431	1.17234	1	172.289	1.43459	0.284982	1.08954	1	244.314	1.38203	0.885569	1.2526	1
Pwwp2a	1	1	3	0	2	0	5	0	3	0	1.54832	0	0.163431	1.31245	1	1.86158	0	0.632392	1.30696	1	1.17821	0	1	1.30978	1
Cdc42ep1	2	11	1731	1223	2214	1450	1700	1273	1596	1081	1513.44	0.756988	0.16351	0.925961	1	1397.43	0.773682	0.238538	0.932897	1	1650.87	0.737432	1	0.920469	1
Sh3d19	1	1	56	96	37	50	38	44	28	44	47.9722	1.60102	0.165848	0.953484	1	38.5547	1.47993	0.838731	1.18043	1	59.0514	1.69539	0.678168	0.812033	1
Alox12b	6	9	0	2	1	3	3	13	0	7	3.80817	7.26767	0.16843	0.930814	1	5.67735	7.97202	0.231406	0.893026	1	1.57686	5.18258	1	1.13848	1
Gabrr2	4	7	83	73	120	330	125	247	90	216	165.38	2.31668	0.169047	1.49748	1	170.674	2.37473	3.34564e-05	1.10214	1	159.039	2.23971	1	2.29882	1
Ncbp2	1	4	300	346	310	367	253	347	197	262	294.698	1.37009	0.169047	1.00804	1	262.966	1.47256	0.104093	0.976568	1	332.016	1.27601	1	1.04308	1
Ttll7	5	13	29	16	40	15	18	14	22	5	19.1207	0.48468	0.169411	0.677848	1	14.4051	0.482882	0.774648	0.574786	1	24.7164	0.483544	0.636097	0.757855	1
Atp6v0a4	8	15	90	28	73	33	60	66	48	29	51.7418	0.640893	0.169482	0.924119	1	49.2669	0.926997	1	0.750957	1	54.6489	0.413504	0.0633489	1.15398	1
D14Ertd500e	6	10	240	285	170	244	141	168	101	143	181.639	1.41847	0.169623	1.08268	1	137.451	1.41534	0.407636	1.08499	1	233.817	1.41528	0.77382	1.08598	1
Prss34	4	8	43	3	21	1	7	2	1	0	8.48403	0.0915714	0.170152	1.67047	1	2.20687	0.264339	1	2.02155	1	15.9357	0.0671909	0.00157586	1.6212	1
Zfp260	2	18	312	360	208	284	224	263	184	255	258.091	1.37968	0.172686	1.08184	1	231.928	1.39743	0.277679	1.10526	1	288.824	1.35709	0.886911	1.06496	1
B630019K06Rik	1	2	5	0	2	0	4	0	2	0	1.4917	0	0.173094	1.84636	1	1.38167	0	0.861124	1.56836	1	1.62362	0	0.945276	2.18296	1
Mrpl22	1	1	2	8	1	8	0	4	3	6	4.11857	4.44379	0.173867	1.12023	1	3.483	3.31631	0.914222	1.0136	1	4.86839	5.95029	0.606943	1.22876	1
Nr2f6	2	4	196	100	157	120	158	109	130	82	128.386	0.705439	0.173867	1.07086	1	117.401	0.71906	0.524387	0.952995	1	141.389	0.689375	0.713681	1.20372	1
Tmem221	2	2	17	39	14	31	7	20	5	6	16.6409	2.40155	0.173989	0.809618	1	9.18864	2.25677	0.784988	0.542009	1	25.4367	2.45764	0.293136	0.960283	1
Adamts7	5	7	64	118	51	80	77	83	54	59	72.2235	1.47808	0.174801	0.93565	1	67.1548	1.18274	1	0.994328	1	78.1041	1.86509	0.242346	0.883628	1
Cstl1	1	4	0	6	0	2	1	7	0	0	1.91522	15.6998	0.174801	0.23969	1	1.82582	7.65613	1	0.130614	1	2.00664	Inf	0.691184	0.386777	1
AC121268.7	7	9	28	34	16	37	20	23	11	32	25.064	1.91149	0.174801	1.47552	1	21.8342	2.0421	0.555464	1.64181	1	28.8697	1.7984	0.854607	1.35089	1
Slamf9	4	5	55	96	73	103	84	103	84	122	92.0295	1.55919	0.17513	1.07664	1	99.724	1.47379	0.657727	1.15125	1	82.8414	1.68379	0.446597	0.983263	1
Srpr	5	5	214	276	206	243	199	250	144	194	213.354	1.38218	0.175649	0.994414	1	195.071	1.41701	0.265121	1.0234	1	234.758	1.34292	0.925492	0.971085	1
Asph	6	10	203	255	217	259	260	383	166	201	241.256	1.41446	0.175649	0.917035	1	246.584	1.47843	0.561056	0.853899	1	234.527	1.33233	0.960791	1.00721	1
Mamdc2	9	24	370	530	214	258	251	359	196	231	293.322	1.44637	0.176351	0.864405	1	255.985	1.42265	0.151487	0.888615	1	336.994	1.46014	1	0.847584	1
Stk11	1	1	7	0	2	0	2	0	2	0	1.46589	0	0.177106	1.7971	1	0.959815	0	1	0.784178	1	2.06903	0	0.700161	3.05615	1
Igj	1	1	20	1	3	0	1	0	10	2	4.38226	0.108102	0.177233	1.28797	1	3.48515	0.201475	1	0.295691	1	5.46041	0.0462065	0.766124	4.42617	1
Tpm3	1	1	5	0	3	0	4	0	1	0	1.46277	0	0.177517	1.95426	1	1.11269	0	0.961342	3.13671	1	1.87867	0	0.813298	1.45531	1
Arl5c	1	5	134	153	47	95	39	80	32	83	80.5425	1.85163	0.178109	1.16817	1	59.543	2.53716	0.00663777	1.20014	1	105.311	1.51762	1	1.15426	1
Dusp15	2	2	2	0	10	2	8	0	7	3	4.03559	0.221072	0.178109	0.84787	1	4.44691	0.245536	0.664296	1.36179	1	3.55556	0.186808	1	0.394068	1
Pla2g2e	2	2	21	18	33	18	47	19	41	17	26.7143	0.540738	0.178544	0.882025	1	30.2926	0.446517	0.177102	0.965594	1	22.4713	0.716226	1	0.76141	1
Fbxw4	1	2	112	152	101	160	122	136	85	102	120.071	1.42427	0.179401	1.06732	1	109.777	1.25895	0.882337	1.02398	1	132.132	1.60601	0.453421	1.11694	1
Echdc2	5	5	324	429	311	390	362	394	253	330	346.72	1.34988	0.180231	1.03796	1	331.733	1.29719	0.470271	1.08706	1	364.069	1.40346	0.696668	0.991851	1
Fut10	5	47	390	157	174	104	215	132	130	106	167.614	0.618771	0.180231	1.29021	1	141.743	0.764804	0.599153	1.16668	1	198.198	0.510272	0.749828	1.40997	1
Parp4	11	15	270	331	218	288	198	257	160	184	233.809	1.36472	0.180231	0.986853	1	197.857	1.33321	0.43031	0.933587	1	276.147	1.38611	0.80719	1.0391	1
1110036O03Rik	1	2	41	15	53	33	35	19	26	13	28.4737	0.569079	0.180441	1.03228	1	22.558	0.569147	0.711848	0.982813	1	35.5003	0.567446	0.85011	1.0718	1
Zdhhc2	4	7	24	39	47	57	39	61	26	46	42.7349	1.64188	0.181692	1.01097	1	42.734	1.80782	0.318426	1.02857	1	42.6878	1.46292	1	0.995442	1
Rpp14	1	9	87	51	101	57	80	48	71	48	66.7023	0.662128	0.182063	0.974173	1	61.0715	0.69776	0.668492	1.02417	1	73.3848	0.625886	0.675736	0.928173	1
Kcns3	1	9	503	323	424	319	502	303	260	201	342.495	0.74733	0.182063	1.12556	1	304.457	0.731633	0.744601	1.17723	1	387.322	0.759266	0.922079	1.08197	1
Tmem62	6	9	116	56	74	47	87	52	61	48	65.6338	0.670783	0.182893	1.17024	1	60.781	0.748665	0.838721	1.13987	1	71.3645	0.596256	0.506945	1.20405	1
Nrip1	1	1	44	73	72	72	45	78	47	69	62.8919	1.52897	0.182919	0.89861	1	60.2909	1.72393	0.226368	0.967939	1	65.9151	1.34052	1	0.832583	1
Neu3	3	16	94	47	67	39	60	38	31	20	46.9045	0.630483	0.183759	1.10287	1	35.6048	0.695949	0.886765	1.08155	1	60.2705	0.585126	0.544433	1.12049	1
Mcam	1	2	416	271	460	328	537	346	375	274	370.931	0.748881	0.183759	1.04145	1	374.023	0.746665	0.24512	1.06998	1	367.107	0.748396	0.875601	1.00959	1
Impdh1	1	1	50	77	70	85	53	97	58	61	69.0137	1.48573	0.183948	0.849039	1	66.9827	1.50122	0.417248	0.763695	1	71.3437	1.46109	0.924626	0.958754	1
Galnt10	8	32	891	767	879	575	841	545	727	422	689.179	0.743207	0.183948	0.905201	1	621.982	0.667788	0.0259853	0.935957	1	768.492	0.818407	1	0.878218	1
Itgav	10	12	398	298	341	226	367	236	309	196	289.91	0.732915	0.184676	0.966908	1	272.244	0.695955	0.14862	0.979095	1	310.716	0.769371	1	0.956179	1
1100001G20Rik	2	3	341	173	494	283	362	262	415	256	322.988	0.663383	0.185232	0.899247	1	323.232	0.719477	0.717946	0.878493	1	322.849	0.598766	0.912418	0.924983	1
Rap1gap	6	11	73	9	31	11	76	38	18	8	30.8244	0.37746	0.1853	1.56743	1	31.9764	0.532012	1	1.34979	1	29.4126	0.217207	0.128894	1.91879	1
Zfand6	2	2	220	266	152	208	180	236	126	147	188.089	1.37842	0.186088	0.975834	1	169.258	1.35544	0.419248	0.916067	1	210.116	1.39415	0.832489	1.04161	1
Tuft1	3	5	15	39	25	41	16	22	12	14	22.5662	1.8133	0.186157	0.920906	1	15.7689	1.38829	1	0.899155	1	30.5951	2.14868	0.379896	0.938661	1
Cd244	8	27	53	17	39	21	12	5	24	9	21.4294	0.447187	0.187032	1.03124	1	12.77	0.421002	0.837028	0.67828	1	31.7264	0.458669	0.330528	1.25864	1
Khsrp	1	1	1	0	6	0	9	0	0	0	1.83326	0	0.187152	1.62153	1	1.89835	0	0.961342	Inf	1	1.753	0	1	0.145531	1
Ube2e2	1	3	199	265	267	311	202	248	150	200	228.324	1.36943	0.187309	1.01189	1	198.61	1.39421	0.31358	1.03577	1	263.351	1.34264	1	0.994991	1
Gpr175	3	3	115	192	160	202	115	128	110	122	142.05	1.38559	0.187312	0.972312	1	119.024	1.21051	0.955053	1.01335	1	169.248	1.54818	0.455503	0.942893	1
Pik3c2g	7	13	0	0	0	5	0	11	0	1	2.18006	Inf	0.187312	0.57669	1	2.8299	Inf	0.67056	0.115149	1	1.39914	Inf	1	Inf	1
Arhgap1	1	1	67	46	57	36	63	32	63	30	48.3255	0.618765	0.187595	0.938452	1	46.3829	0.534121	0.227457	0.906557	1	50.6264	0.718535	1	0.975178	1
Comp	5	6	35	8	28	9	12	9	16	14	15.9147	0.511414	0.187614	1.0915	1	13.0021	0.902329	1	1.03795	1	19.3838	0.297787	0.130387	1.13698	1
Nxn	2	2	65	33	60	46	86	43	41	23	48.0202	0.631314	0.187614	1.18068	1	45.8089	0.57052	0.534069	1.18677	1	50.6093	0.699509	1	1.17568	1
Mag	4	9	14	24	11	23	13	24	7	14	16.0495	2.07682	0.187994	1.01188	1	14.2526	2.08171	0.675036	0.920938	1	18.1474	2.06367	0.812718	1.11177	1
Upk1b	1	1	39	72	19	36	6	27	4	20	26.596	2.56808	0.188905	0.876834	1	14.4146	5.15617	0.0281754	0.973306	1	40.969	2.02769	0.588461	0.844647	1
Plscr4	2	4	140	81	89	58	85	54	60	35	71.8198	0.666376	0.189629	1.05977	1	56.7528	0.665885	0.607559	0.984604	1	89.6423	0.6638	0.77422	1.12254	1
Lonrf3	1	1	5	0	1	0	7	0	6	2	2.61783	0.137617	0.189629	1.64571	1	3.6748	0.189111	0.65323	1.277	1	1.36857	0	1	4.36593	1
Gpr39	3	12	116	175	83	132	118	118	63	74	106.995	1.42189	0.190049	1.01617	1	90.6813	1.16758	1	1.05309	1	126.144	1.68375	0.326402	0.99051	1
Aim2	2	6	15	17	1	5	3	19	4	13	9.53919	2.71288	0.190049	0.91896	1	9.89072	4.78844	0.124189	0.811755	1	9.09454	1.52934	1	1.08838	1
1700021K19Rik	4	7	187	241	170	210	184	223	104	142	179.146	1.3861	0.190218	0.99745	1	159.724	1.39163	0.438687	1.01114	1	201.888	1.37504	0.872064	0.989468	1
Grn	1	2	2414	2956	1804	2078	2133	2478	1925	2362	2259.34	1.30395	0.190904	1.00041	1	2229.57	1.304	0.227843	1.04649	1	2292.08	1.29732	0.899001	0.954055	1
Pus7	7	8	33	12	31	19	31	15	32	17	23.5182	0.549029	0.191051	1.04788	1	23.5742	0.556451	0.635897	0.953473	1	23.4665	0.538203	0.813298	1.17273	1
Cd5l	5	9	93	40	85	62	66	30	64	52	60.6148	0.672015	0.191071	1.21041	1	53.2519	0.710303	0.891646	1.20636	1	69.3866	0.636835	0.687022	1.21501	1
Pggt1b	3	7	88	52	70	39	62	44	72	38	56.9962	0.642519	0.192118	0.904452	1	53.6988	0.65512	0.626676	0.819233	1	60.9053	0.626245	0.764488	1.00386	1
Rcn3	1	1	367	507	254	306	270	307	205	231	298.216	1.33445	0.192453	0.933792	1	250.417	1.23404	0.720404	0.98798	1	354.412	1.41895	0.720726	0.894726	1
Anks1	3	4	223	159	251	137	275	186	175	132	188.363	0.728905	0.19399	0.967903	1	186.558	0.775452	0.600164	1.0733	1	190.362	0.674535	0.644457	0.85969	1
Car11	2	2	35	47	31	53	19	31	13	23	30.7674	1.73593	0.19399	1.10584	1	21.3769	1.84859	0.645347	1.00752	1	41.8668	1.66647	0.825748	1.17589	1
BC016495	3	3	47	34	49	29	70	38	52	22	41.8228	0.603153	0.19399	0.916601	1	43.9471	0.528494	0.246043	0.931443	1	39.2791	0.710425	1	0.897822	1
Ttc38	1	1	106	53	88	53	121	92	101	61	83.4872	0.682668	0.194371	0.969536	1	91.7384	0.741122	0.744317	0.895764	1	73.6636	0.599608	0.515091	1.09117	1
Fmo2	5	12	876	1635	566	762	1037	1377	605	673	920.333	1.54184	0.194371	0.810628	1	895.795	1.3483	0.915203	0.864667	1	946.978	1.78977	0.790545	0.758028	1
Znhit1	1	1	34	66	32	48	52	54	42	63	49.4773	1.56837	0.196044	1.06646	1	53.1324	1.38632	0.883251	1.2367	1	45.0821	1.86535	0.453421	0.872309	1
Chchd6	1	1	106	131	97	147	103	130	90	109	113.908	1.42356	0.196538	1.06131	1	107.776	1.34633	0.641029	0.988516	1	121.074	1.50429	0.714736	1.14928	1
Mrps14	1	1	136	168	137	171	126	159	79	117	134.741	1.41674	0.196538	1.03943	1	118.696	1.48182	0.319713	1.04894	1	153.596	1.35469	0.98398	1.03554	1
BC031181	1	1	140	95	195	131	168	106	147	91	132.635	0.708559	0.198814	0.95145	1	126.021	0.680823	0.305029	0.969263	1	140.481	0.736196	1	0.933804	1
Plekho1	1	1	87	86	43	61	58	103	51	77	70.4054	1.52007	0.201914	1.01674	1	72.214	1.78262	0.11949	0.926738	1	68.152	1.2461	1	1.14942	1
Rnaseh2a	5	6	153	165	115	174	119	165	112	135	141.56	1.40269	0.202376	1.05977	1	132.74	1.40357	0.38607	0.94659	1	151.887	1.39552	0.922441	1.19735	1
Gucy1a2	1	1	2	0	5	0	2	0	3	0	1.45214	0	0.20391	0.424765	1	1.22879	0	0.939416	0.522785	1	1.72065	0	0.922441	0.349274	1
A030009H04Rik	1	2	7	16	10	16	8	21	2	6	10.4945	2.40021	0.20391	0.787944	1	8.82332	2.96486	0.753204	0.63922	1	12.4453	2.02848	1	0.941817	1
4930488E11Rik	3	4	6	0	7	2	9	0	0	1	2.87265	0.168364	0.204529	2.52101	1	2.19056	0.153929	1	Inf	1	3.68123	0.179287	0.85011	1.06192	1
8430408G22Rik	1	2	489	323	324	243	351	231	232	151	281.343	0.741639	0.204804	1.06335	1	233.854	0.713984	0.243704	1.0213	1	337.433	0.761695	0.955185	1.10197	1
Glud1	1	1	59	109	106	115	66	89	63	80	85.7278	1.44279	0.204804	0.914053	1	74.776	1.42253	0.611418	0.995203	1	98.6419	1.45532	0.971417	0.849929	1
Glb1	4	6	357	212	373	266	329	264	294	178	279.176	0.741448	0.204902	0.953256	1	261.393	0.760517	0.50752	0.867302	1	300.2	0.718975	0.740144	1.05251	1
Anp32b	1	1	5	0	1	0	2	0	4	0	1.43675	0	0.206784	1.05693	1	1.49777	0	0.837856	0.392089	1	1.36857	0	1	4.36593	1
Plekhb1	7	14	87	38	93	40	150	76	50	31	67.9569	0.538493	0.207056	1.13174	1	71.6798	0.58977	0.969183	1.31359	1	63.4522	0.472384	0.140332	0.929592	1
Cgn	3	4	7	0	3	0	3	1	3	0	1.96831	0.0682177	0.207056	1.15869	1	1.67042	0.160238	1	0.609831	1	2.32408	0	0.571956	2.03743	1
Zfp661	5	11	39	82	62	65	45	51	32	54	53.3691	1.53995	0.20715	0.949122	1	45.6441	1.5219	0.715254	1.24042	1	62.4628	1.54965	0.766407	0.755144	1
Lama5	18	20	815	560	677	457	968	662	659	495	650.813	0.764942	0.207223	1.03339	1	678.803	0.779599	0.304433	1.0571	1	617.106	0.742386	0.814965	1.00542	1
Gm609	4	7	2	2	3	0	13	1	7	1	3.56824	0.16513	0.207289	1.08009	1	5.14783	0.113064	0.22961	1.43562	1	1.69288	0.398433	1	0.35705	1
Cep152	19	31	87	109	58	106	100	126	62	67	88.1791	1.44241	0.208134	1.01785	1	86.4157	1.28797	0.903056	0.889083	1	90.1168	1.63745	0.548145	1.19371	1
Car8	1	17	15	4	13	14	24	7	16	2	11.5513	0.422213	0.208467	1.23595	1	11.5653	0.23482	0.151043	0.954064	1	11.5385	0.733488	1	1.69572	1
Slc12a9	2	4	92	67	100	54	97	48	76	56	72.4284	0.67658	0.208585	1.00235	1	68.3398	0.6708	0.460145	1.16842	1	77.2624	0.679846	0.925492	0.854469	1
Dstn	2	8	1081	1481	626	820	558	698	479	789	798.287	1.52092	0.208714	1.02334	1	638.121	1.58832	0.286881	1.20141	1	987.027	1.46507	0.972788	0.909796	1
Wdr51a	4	5	24	22	35	8	30	14	23	10	20.1128	0.511251	0.20938	0.730326	1	18.6663	0.491586	0.570415	0.982332	1	21.8158	0.528616	0.943041	0.532841	1
Armc1	1	3	188	101	162	117	158	97	109	86	123.952	0.721703	0.210179	1.13244	1	110.153	0.758363	0.664589	1.13077	1	140.284	0.686379	0.713681	1.13602	1
Acss3	4	10	389	263	331	256	345	190	240	178	266.59	0.746375	0.21059	1.10696	1	233.172	0.697951	0.147381	1.15127	1	306.115	0.78959	1	1.07049	1
Naaa	2	4	419	529	582	742	461	519	374	509	517.059	1.37445	0.211155	1.10088	1	466.304	1.35702	0.223437	1.11638	1	576.96	1.38658	1	1.09033	1
AC121570.4	1	4	419	328	295	188	422	280	304	187	294.84	0.737909	0.211356	0.963497	1	290.021	0.698198	0.151253	0.981482	1	300.262	0.781412	1	0.945447	1
AL808119.6	2	2	14	1	6	3	5	3	6	0	4.4419	0.244042	0.214064	1.1561	1	3.36061	0.259356	0.951383	0.457351	1	5.72881	0.232489	0.665671	2.23396	1
Pvrl1	1	1	5	9	5	11	1	9	2	8	6.29874	3.20672	0.214064	1.09779	1	5.16286	5.89405	0.373071	0.974894	1	7.63735	2.19719	1	1.21648	1
Casp9	5	28	492	332	350	228	423	312	338	228	329.812	0.749165	0.214429	0.987015	1	318.74	0.769424	0.45048	0.956741	1	342.705	0.723539	0.787203	1.02385	1
Acadl	6	14	2086	1623	2807	1866	1993	1262	1708	1141	1774.2	0.74536	0.214429	0.940777	1	1504.35	0.709885	0.0361768	1.00431	1	2094.05	0.773892	1	0.891083	1
Gsk3b	1	1	9	19	7	21	9	11	9	17	12.9378	2.17616	0.215416	1.30461	1	11.8244	1.73767	0.982746	1.38468	1	14.2482	2.75973	0.505416	1.23766	1
Basp1	2	3	57	28	47	22	51	27	37	30	36.5705	0.624547	0.215453	1.10681	1	35.7048	0.724071	0.90923	1.20657	1	37.5903	0.523015	0.524985	1.0059	1
Eno3	1	2	44	17	21	8	18	15	18	7	17.5094	0.508281	0.215473	0.981591	1	14.1443	0.637387	1	0.703698	1	21.4934	0.418237	0.478967	1.27304	1
Syngr2	1	7	922	1142	863	958	832	1014	635	766	879.989	1.30228	0.215568	0.96864	1	804.056	1.32189	0.190065	0.986645	1	968.925	1.27746	0.986035	0.955389	1
Akirin1	1	1	5	0	2	0	3	0	2	0	1.37702	0	0.218179	1.62753	1	1.17074	0	0.951383	1.17627	1	1.62362	0	0.945276	2.18296	1
Trim3	3	7	343	443	338	391	309	372	251	305	340.387	1.32729	0.218918	0.981612	1	307.635	1.31844	0.373071	1.00631	1	378.843	1.32999	0.8989	0.96249	1
Gba2	1	1	9	29	15	21	11	16	10	17	15.9819	1.97024	0.21997	0.896146	1	13.6688	1.7283	0.929878	1.14211	1	18.7002	2.20754	0.609194	0.728386	1
Tmem87b	7	32	1523	1840	1385	1572	1366	1666	968	1134	1407.75	1.29304	0.220121	0.9672	1	1264.21	1.30485	0.182421	0.960879	1	1576.05	1.27614	0.981225	0.977525	1
Tada1l	3	8	256	187	218	160	252	136	188	130	186.571	0.73207	0.221141	1.0597	1	173.084	0.668734	0.137606	1.11225	1	202.483	0.798042	1	1.01079	1
Ktn1	9	10	382	477	276	329	316	344	221	305	325.893	1.33715	0.221833	1.03136	1	294.582	1.33614	0.38451	1.12228	1	362.565	1.33211	0.899001	0.955286	1
4933434E20Rik	1	1	5	0	4	0	2	0	1	0	1.34995	0	0.224295	1.20691	1	0.690835	0	1	1.56836	1	2.13372	0	0.685088	1.09148	1
Fggy	3	3	25	14	51	34	56	17	28	12	28.9187	0.523276	0.224295	1.10988	1	26.7718	0.384028	0.0902508	1.33747	1	31.4656	0.693964	1	0.920532	1
Camk1d	1	1	5	0	2	0	4	0	1	0	1.34622	0	0.225157	2.55589	1	1.11269	0	0.961342	3.13671	1	1.62362	0	0.945276	2.18296	1
EG434510	3	4	13	41	98	440	46	143	79	249	147.695	4.00424	0.225193	2.25072	1	136.703	3.41659	0.336236	1.52036	1	160.902	4.76918	1	3.6127	1
Wbp2	1	1	34	52	35	51	18	38	26	29	35.0369	1.61729	0.225873	0.903965	1	28.0308	1.59781	0.702681	0.778604	1	43.3104	1.62508	0.846198	1.01752	1
Tmem170	1	1	6	0	5	0	0	0	1	0	1.33891	0	0.226701	0.838545	1	0.26898	0	1	0	1	2.61147	0	0.4533	1.04782	1
Amz2	2	4	101	80	143	75	127	90	104	59	95.7496	0.690434	0.226867	0.842141	1	92.7651	0.693976	0.531094	0.903389	1	99.2454	0.683118	0.953227	0.779706	1
Aldh3b1	1	1	29	43	41	57	33	58	41	50	44.7383	1.55944	0.227239	0.962198	1	45.9799	1.55603	0.549208	0.883749	1	43.2357	1.55599	0.954587	1.07594	1
Arrdc4	1	1	6	0	3	0	2	0	1	0	1.33518	0	0.22727	1.69656	1	0.690835	0	1	1.56836	1	2.10138	0	0.691184	1.74637	1
Zfp526	1	1	41	21	38	18	19	14	21	6	21.174	0.530351	0.227375	0.829837	1	14.6393	0.516047	0.839348	0.64887	1	28.9241	0.536655	0.745332	0.960121	1
Slc15a2	1	1	2	8	0	7	3	6	3	7	4.628	3.70292	0.227412	1.22783	1	4.86939	2.38217	0.993367	1.22232	1	4.33351	8.72927	0.495748	1.24615	1
Tymp	2	2	6	1	6	2	10	2	4	0	3.65663	0.203323	0.228279	1.22492	1	3.64659	0.144857	0.605376	1.37205	1	3.66734	0.27937	1	1.07024	1
Tshz3	1	15	120	156	77	99	73	84	60	93	93.517	1.4424	0.229005	1.05292	1	78.0908	1.4762	0.545713	1.19866	1	111.688	1.40897	0.914749	0.950532	1
Car3	2	10	145031	179292	204659	195233	181562	236515	132215	179605	181665	1.30914	0.229005	0.959905	1	180906	1.44932	0.00903597	1.00724	1	182368	1.15827	1	0.910876	1
Kcnf1	1	4	0	0	0	0	0	8	0	8	2.2723	Inf	0.229005	1.25967	1	4.18328	Inf	0.0628849	1.26663	1	0	NA	NA	NA	NA
Zfp68	1	8	63	72	29	62	41	55	29	41	48.023	1.56627	0.22944	1.13503	1	41.1175	1.49978	0.741008	1.00683	1	56.1399	1.62008	0.80205	1.26735	1
Gcdh	6	7	253	162	337	233	236	168	208	133	212.266	0.734846	0.231819	0.95435	1	183.348	0.734171	0.431429	0.93599	1	246.564	0.732758	1	0.972201	1
Hgsnat	4	6	408	306	335	263	340	233	292	141	281.189	0.735251	0.231819	0.942838	1	245.212	0.631946	0.054646	0.853527	1	323.696	0.835999	1	1.03279	1
Hspa13	3	29	533	589	360	471	401	515	355	408	448.661	1.31457	0.232242	1.00631	1	418.102	1.32189	0.26542	0.951033	1	484.364	1.3008	0.990091	1.07115	1
Tspan3	1	1	163	204	227	289	200	258	181	293	230.688	1.49887	0.232242	1.13934	1	236.009	1.59719	0.304904	1.18112	1	224.265	1.38081	1	1.09411	1
Ahdc1	3	18	312	427	399	464	344	403	274	314	364.58	1.31371	0.232541	0.977631	1	330.985	1.263	0.540865	0.985849	1	404.066	1.35953	0.80719	0.973544	1
Ggps1	1	1	8	3	5	1	8	2	9	1	4.49389	0.240094	0.232945	0.814953	1	4.86185	0.183438	0.52749	0.686845	1	4.0602	0.328216	1	1.03139	1
Rab19	1	1	6	0	4	0	2	0	0	0	1.30624	0	0.233301	1.80186	1	0.421856	0	1	Inf	1	2.35643	0	0.56513	1.30978	1
Cobll1	9	24	972	1221	1034	1272	1218	1337	823	961	1096.99	1.29082	0.234665	1.01786	1	1067.54	1.23204	0.478831	1.01493	1	1130.59	1.35447	0.764035	1.02549	1
Mmp28	3	4	271	171	383	264	282	191	275	176	249.142	0.723319	0.234665	0.952375	1	228.944	0.715563	0.262585	0.93966	1	273.15	0.728398	1	0.966206	1
Smad7	2	4	152	92	132	91	95	63	80	47	90.5776	0.69656	0.234929	1.0066	1	69.8245	0.680229	0.578723	0.93675	1	115.169	0.705763	0.880845	1.06199	1
Csf3r	4	7	18	8	12	3	13	2	5	3	7.4455	0.366409	0.235422	1.28099	1	5.42499	0.32739	0.743618	2.00338	1	9.83807	0.391665	0.885569	0.971599	1
Cdc25b	3	9	218	282	138	180	145	187	134	142	174.648	1.34754	0.235628	0.933201	1	151.262	1.27026	0.701319	0.910267	1	202.124	1.41352	0.77768	0.958472	1
Jmjd2a	6	7	464	531	346	448	365	439	296	354	399.823	1.31814	0.235628	1.02516	1	361.326	1.30722	0.363257	0.997438	1	445.003	1.32278	0.92799	1.0573	1
Rc3h1	3	3	43	18	27	15	23	18	31	12	22.746	0.550391	0.235947	0.909086	1	20.8488	0.580688	0.845983	0.669114	1	25.001	0.518651	0.725193	1.22681	1
1190002N15Rik	2	15	414	238	212	172	266	180	205	156	222.865	0.752417	0.235988	1.15248	1	198.358	0.783034	0.616456	1.05198	1	251.798	0.721455	1	1.25894	1
Nr1h2	4	8	1897	2164	1643	1876	1565	1929	1309	1585	1727.55	1.2897	0.237321	0.998876	1	1590.37	1.33125	0.121757	0.995163	1	1888.35	1.24399	1	1.00692	1
Prpf38a	2	3	30	19	26	9	32	14	25	14	20.6235	0.540129	0.237574	0.957952	1	20.7949	0.543316	0.642175	1.08904	1	20.413	0.533378	0.941464	0.820414	1
Rpap2	3	13	132	88	119	58	104	76	72	49	84.1849	0.693639	0.238057	0.92857	1	73.1545	0.771165	0.905223	0.982525	1	97.2003	0.626841	0.599227	0.884707	1
Glp2r	7	29	438	483	276	358	365	482	315	358	380.997	1.31701	0.238057	0.983144	1	377.526	1.33448	0.246043	0.926884	1	384.599	1.29012	1	1.05805	1
Lgals3bp	2	7	2379	2895	2071	2461	2187	2532	1716	1929	2243.1	1.27962	0.238135	0.984729	1	2070.67	1.24374	0.341291	0.980182	1	2444.85	1.31077	0.866819	0.993558	1
Hjurp	2	5	240	315	161	243	249	247	125	149	210.545	1.34111	0.239503	1.04587	1	186.666	1.16691	1	1.06021	1	238.477	1.52324	0.467858	1.03775	1
Tox3	4	5	2	2	1	9	1	2	0	7	3.16651	6.28281	0.239695	4.37038	1	2.7178	11.885	0.754088	4.89037	1	3.70124	4.28403	1	4.01949	1
Slit2	5	5	18	27	17	15	10	24	3	20	16.49	2.05558	0.239995	0.956749	1	14.2972	3.90266	0.113785	1.25376	1	19.0534	1.28334	1	0.756517	1
Fcgr4	1	1	6	0	1	1	3	0	5	0	1.92651	0.0710559	0.240275	1.28265	1	1.97768	0	0.607559	0.470507	1	1.87111	0.175851	1	6.33627	1
Nek6	1	11	326	382	334	407	311	372	302	378	352.682	1.32469	0.240752	1.05089	1	343.106	1.33675	0.489086	1.05389	1	363.803	1.30564	0.992137	1.05178	1
6330416G13Rik	3	3	49	26	69	39	39	26	51	29	40.648	0.63103	0.243433	0.880825	1	36.4164	0.659506	0.838978	0.847038	1	45.6945	0.602701	0.864951	0.914417	1
Prpf6	1	1	71	115	74	81	77	94	47	67	77.0429	1.44428	0.24383	0.924883	1	70.1473	1.42863	0.65797	1.04346	1	85.0855	1.45305	0.864516	0.825581	1
A530023O14Rik	2	9	6	0	3	0	3	0	3	1	1.89917	0.0909558	0.245227	1.41591	1	1.73193	0.202963	1	1.1463	1	2.10138	0	0.691184	1.74637	1
H2-Eb2	4	8	6	0	0	0	5	1	4	0	1.89173	0.0711756	0.24662	1.6733	1	2.36126	0.108281	0.81291	0.807152	1	1.33623	0	1	Inf	1
4931422A03Rik	1	1	134	97	83	48	140	99	112	58	94.1763	0.691921	0.247141	0.915568	1	99.443	0.666952	0.386063	0.877527	1	87.8361	0.721888	1	0.971105	1
Lancl1	4	34	216	135	205	119	159	110	127	107	143.53	0.737891	0.247765	1.01701	1	124.341	0.836709	0.951383	1.08846	1	166.246	0.656012	0.548145	0.959476	1
Ccdc56	2	2	176	89	178	130	171	118	132	99	134.462	0.735568	0.248081	1.07993	1	127.725	0.784522	0.766287	1.03618	1	142.436	0.683745	0.685088	1.13029	1
Dennd5b	1	3	25	32	18	41	33	64	10	19	29.722	2.00773	0.248931	0.962581	1	29.9671	2.10527	0.914222	0.71687	1	29.3487	1.88908	0.746475	1.3845	1
Abca3	20	29	2754	3046	2599	3001	2515	2982	1889	2398	2622.17	1.28717	0.249616	1.03239	1	2427.25	1.33707	0.106494	1.0294	1	2850.55	1.23362	1	1.03982	1
Adipor2	1	3	3155	3656	2114	2728	3296	3791	2328	2574	2922.17	1.27549	0.249736	0.992166	1	2948.13	1.23106	0.36919	0.964422	1	2886.87	1.32473	0.831717	1.03177	1
Pla2g4b	10	18	193	135	154	120	192	119	142	79	138.038	0.719655	0.251357	1.01429	1	129.231	0.642213	0.176563	0.968538	1	148.396	0.803997	1	1.0658	1
Clec14a	1	6	260	329	164	223	182	211	142	156	203.299	1.33386	0.251719	0.978352	1	170.846	1.23084	0.819799	0.966632	1	241.476	1.42126	0.724881	0.992857	1
Thbs4	2	2	5	2	8	1	6	1	4	0	3.18654	0.175257	0.25207	0.711602	1	2.57218	0.0985267	0.718799	0.968583	1	3.91607	0.241653	1	0.552322	1
Cyp39a1	5	7	71	61	45	16	47	25	48	14	39.0098	0.570157	0.252268	0.762621	1	32.6831	0.43192	0.151487	0.749769	1	46.4775	0.703141	1	0.774752	1
BC021891	2	2	4	0	7	0	22	8	14	3	7.26346	0.256034	0.252315	0.882581	1	11.1284	0.323838	0.38451	0.983202	1	2.67616	0	0.443661	0.498963	1
Cep135	1	1	5	16	1	7	5	9	2	4	5.92256	2.9753	0.253238	0.788089	1	4.83773	2.03763	1	0.850525	1	7.18598	4.25071	0.526788	0.74686	1
Cbfa2t2	3	15	146	191	115	169	140	141	86	112	135.058	1.3765	0.253272	1.08394	1	117.918	1.23915	0.929878	1.11852	1	155.199	1.50946	0.611895	1.05854	1
Homez	2	17	118	150	99	127	111	135	74	101	112.863	1.39908	0.253656	1.01904	1	103.975	1.4003	0.548955	1.03678	1	123.242	1.39169	0.940253	1.0064	1
Tubb6	1	5	413	223	304	217	390	292	392	270	311.13	0.735991	0.25384	1.02186	1	333.963	0.77922	0.564597	0.93261	1	284.014	0.675481	0.485042	1.16286	1
Ccdc130	2	7	32	49	33	36	30	60	38	47	41.0881	1.55649	0.254077	0.838588	1	44.1249	1.66631	0.391975	0.833713	1	37.434	1.40839	1	0.85009	1
Atp2a3	6	13	1751	1448	2184	1290	1821	1406	1456	1007	1514.98	0.775161	0.254553	0.885233	1	1394.35	0.797463	0.376749	0.947429	1	1657.17	0.749942	0.875601	0.828636	1
Tmem194b	1	1	6	0	4	1	3	0	2	0	1.83971	0.0746587	0.254717	1.42969	1	1.17074	0	0.951383	1.17627	1	2.63625	0.118751	0.914749	1.58407	1
Rps6	1	1	1	0	4	0	3	0	3	0	1.3485	0	0.254717	0.493911	1	1.43972	0	0.847144	0.784178	1	1.2429	0	1	0.218296	1
Gab2	2	3	201	226	145	169	168	216	109	161	171.775	1.36989	0.255084	1.02187	1	161.632	1.49606	0.194205	1.0421	1	183.54	1.24525	1	1.00623	1
Ahr	6	24	332	235	191	146	204	110	175	99	179.117	0.707381	0.256169	1.04482	1	144.406	0.602723	0.058751	0.993235	1	220.181	0.79516	1	1.08925	1
Rad51ap1	4	5	7	17	6	13	10	20	11	16	12.7521	2.06619	0.256382	0.903903	1	14.3574	1.83292	0.818395	0.89593	1	10.8268	2.50468	0.813298	0.923028	1
Irf1	1	1	4	0	1	0	2	0	4	0	1.33497	0	0.257904	0.911222	1	1.49777	0	0.837856	0.392089	1	1.14587	0	1	3.49274	1
Vipr1	4	12	20	30	13	26	14	22	11	20	19.337	1.86191	0.259561	1.10047	1	16.8314	1.8471	0.772655	1.09498	1	22.2802	1.86756	0.882174	1.11176	1
AU042651	4	7	11	38	37	66	3	21	15	26	27.362	2.43817	0.259636	1.05017	1	17.1096	2.66571	0.356308	0.926898	1	39.5195	2.32472	0.868695	1.12459	1
Myo1d	1	1	3	0	3	0	2	0	3	0	1.32081	0	0.261552	0.680189	1	1.22879	0	0.939416	0.522785	1	1.43326	0	1	0.873185	1
Ars2	6	7	476	579	394	497	481	545	325	376	452.551	1.29939	0.261625	1.00346	1	424.477	1.2474	0.551928	0.991454	1	485.205	1.3497	0.833312	1.02066	1
Pqlc3	2	5	81	50	81	55	63	31	50	31	53.5607	0.664195	0.261769	1.04793	1	42.9476	0.606274	0.469089	1.08477	1	66.1468	0.709305	1	1.02178	1
Nog	1	6	21	60	42	64	39	66	65	77	56.28	1.68489	0.262075	0.920943	1	63.4362	1.46739	0.90923	0.939365	1	47.7677	2.10404	0.210627	0.89691	1
Ror1	1	1	3	0	1	0	4	0	3	0	1.31708	0	0.262075	1.38167	1	1.65065	0	0.734504	1.04557	1	0.923164	0	1	2.61956	1
Serpinf1	1	1	229	273	325	398	238	318	234	279	287.8	1.34891	0.262075	1.02457	1	268.031	1.36898	0.252668	0.96643	1	311.1	1.32354	1	1.09173	1
Sdc2	5	11	446	510	393	501	392	479	301	339	414.392	1.30287	0.262105	1.00836	1	373.211	1.28059	0.424173	0.949212	1	462.748	1.31883	0.941464	1.07299	1
Slc25a13	2	7	15	4	13	8	23	7	11	6	10.5757	0.452715	0.262105	1.38258	1	11.1783	0.431256	0.63476	1.44405	1	9.85949	0.481247	1	1.30346	1
Slc7a11	4	25	0	12	1	4	5	7	5	9	5.56364	2.92523	0.262228	0.821797	1	6.64433	1.769	1	1.24487	1	4.26832	15.7353	0.247684	0.35545	1
Rufy1	3	5	299	189	210	134	213	156	166	124	180.804	0.747133	0.263097	1.02731	1	161.801	0.806258	0.817412	1.00648	1	203.226	0.691448	0.691184	1.04989	1
Fxyd2	1	1	18	23	9	24	13	23	20	30	20.5395	1.82075	0.264001	1.18528	1	22.1941	1.7327	0.721655	1.07699	1	18.5668	1.94518	0.925762	1.36755	1
Smap2	1	1	65	100	51	78	79	86	73	89	78.1954	1.4254	0.264592	1.03324	1	82.1457	1.26304	0.939416	1.08092	1	73.4263	1.67167	0.527395	0.977876	1
F2rl1	1	24	81	47	97	65	158	79	85	56	82.3502	0.645816	0.266537	1.12181	1	90.7789	0.615574	0.242119	1.20935	1	72.3024	0.690143	0.941464	1.00426	1
Tceb2	1	1	30	46	24	27	26	42	18	33	30.5051	1.66393	0.267942	0.931446	1	29.6581	1.87224	0.447128	1.04102	1	31.4512	1.45668	1	0.826999	1
Chd4	10	11	1381	1679	1059	1211	1109	1288	876	1003	1180.2	1.27568	0.26832	0.970712	1	1059.77	1.25702	0.351716	0.989189	1	1321.44	1.2876	0.945276	0.957658	1
Ndufb8	1	1	84	92	85	125	121	167	86	117	110.535	1.46484	0.270084	1.06194	1	121.37	1.49452	0.262585	0.968407	1	97.552	1.41547	0.994533	1.22385	1
Art4	3	18	20	2	13	2	24	6	23	19	13.8893	0.4394	0.270921	1.37944	1	18.185	0.616617	0.901871	1.40202	1	8.81172	0.134108	0.102471	1.32012	1
Mmrn2	6	11	1153	1323	1022	1193	1174	1398	824	974	1120.05	1.28122	0.27101	0.995237	1	1076.4	1.29378	0.229878	0.978107	1	1170.33	1.26178	1	1.01879	1
Fgd6	7	41	248	168	151	107	200	147	194	115	162.984	0.733851	0.271632	0.965515	1	161.885	0.715468	0.402645	0.880307	1	164.2	0.751596	1	1.07775	1
Csgalnact1	3	7	44	87	45	79	48	44	52	48	55.664	1.44213	0.273621	0.989154	1	48.2884	1.00271	1	1.00054	1	64.3639	2.02515	0.184099	0.982966	1
Aco2	4	5	680	357	1502	575	711	463	608	316	635.559	0.53418	0.274412	0.759169	1	512.662	0.635235	0.0131976	0.896266	1	781.52	0.462088	1	0.665718	1
Pik3ap1	2	2	53	29	30	21	46	20	40	25	32.3565	0.618979	0.274412	1.15075	1	32.3811	0.58251	0.521895	1.10634	1	32.325	0.661539	1	1.20721	1
Scube3	1	1	1	0	1	0	13	0	3	0	2.1457	0	0.274412	2.88006	1	3.549	0	0.228983	3.3981	1	0.477754	0	1	0.873185	1
Klra12	2	7	16	2	5	0	0	0	6	2	3.62247	0.174558	0.274544	1.15964	1	2.1983	0.362123	1	0.362123	1	5.32085	0.0996845	0.387533	2.02739	1
Wnt8b	3	13	6	0	12	2	14	7	3	1	5.34519	0.319362	0.276245	0.968786	1	5.66703	0.507218	1	1.33998	1	4.95647	0.127287	0.414913	0.619452	1
Dnajb4	1	1	3	0	3	0	4	0	1	0	1.25922	0	0.276245	1.54315	1	1.11269	0	0.961342	3.13671	1	1.43326	0	1	0.873185	1
Golga3	5	5	113	140	117	145	96	125	92	118	117.978	1.38186	0.276245	1.02534	1	108.313	1.40722	0.495992	1.0214	1	129.344	1.35144	1	1.0336	1
Fam168a	2	13	545	563	359	482	414	523	328	386	443.375	1.30313	0.276415	1.0366	1	408.998	1.32982	0.258094	0.958047	1	483.589	1.27104	1	1.12719	1
D330041H03Rik	2	3	22	26	16	25	11	36	16	19	21.3038	1.76916	0.276435	0.83661	1	20.481	2.092	0.368363	0.624342	1	22.2462	1.47723	1	1.14918	1
Myom1	8	14	72	58	73	34	51	24	32	19	43.1401	0.637769	0.277447	0.908076	1	30.4535	0.572629	0.533453	1.15308	1	58.155	0.678192	1	0.783565	1
Zfp367	2	3	39	16	38	14	36	33	32	16	27.4267	0.5962	0.279182	0.827721	1	28.4892	0.75851	1	0.756379	1	26.1536	0.423141	0.344003	0.930086	1
Rbp4	2	3	1457	2116	2565	3387	2036	2554	1751	2149	2264.22	1.42035	0.279182	1.04118	1	2117.6	1.35176	0.0795678	0.99738	1	2436.76	1.48984	1	1.09254	1
Duoxa1	4	7	26	80	105	125	48	80	55	81	76.1152	1.68099	0.279369	0.943569	1	67.0434	1.69052	0.223707	1.01636	1	86.8421	1.66628	1	0.884873	1
Grlf1	4	20	768	979	731	845	701	756	543	642	735.948	1.28019	0.279634	1.00129	1	655.924	1.23167	0.56284	1.04679	1	830.032	1.32191	0.861468	0.96439	1
Hhipl1	4	9	51	37	77	30	58	39	38	27	43.458	0.649552	0.280327	0.84879	1	39.342	0.752034	0.978128	1.04709	1	48.3146	0.558701	0.691554	0.691582	1
Ctnnd1	3	3	219	308	200	235	233	273	177	189	226.487	1.30939	0.282548	0.927302	1	214.964	1.22172	0.780465	0.943792	1	239.82	1.40344	0.752154	0.914151	1
Rsl1	1	4	5	0	2	0	3	0	1	0	1.23153	0	0.28374	2.25296	1	0.901763	0	1	2.35253	1	1.62362	0	0.945276	2.18296	1
Sepsecs	2	2	17	32	23	25	18	42	16	18	23.6745	1.68936	0.284893	0.711249	1	23.0495	1.84549	0.531094	0.647215	1	24.365	1.52432	1	0.793744	1
F2	1	1	1	0	26	0	0	0	6	0	4.00503	0	0.286422	0.026075	1	1.61388	0	1	0	1	6.85398	0	0.89349	0.033584	1
Ung	2	11	62	102	83	92	102	133	64	74	88.4919	1.39213	0.286422	0.882474	1	91.0359	1.35057	0.699653	0.900634	1	85.3196	1.43932	0.89531	0.864189	1
2810428I15Rik	1	1	181	226	219	291	220	258	181	197	221.375	1.31781	0.286456	1.0247	1	212.175	1.23132	0.753482	0.960853	1	232.098	1.41353	0.961716	1.10313	1
1810032O08Rik	1	1	6	0	3	0	1	0	1	0	1.22049	0	0.286476	1.46494	1	0.479908	0	1	0.784178	1	2.10138	0	0.691184	1.74637	1
Kcnj14	2	4	3	9	19	32	10	18	5	20	14.9109	2.39338	0.286476	1.40419	1	13.451	2.89412	0.35269	1.44675	1	16.639	2.01757	1	1.37145	1
1500015O10Rik	1	1	39	34	22	23	8	45	4	24	24.1976	2.01231	0.286537	0.924868	1	20.1579	6.29474	0.00126263	0.75938	1	28.9322	1.02371	1	1.09492	1
Klhl20	4	13	316	225	241	166	284	202	230	147	221.105	0.750867	0.286537	0.976261	1	211.325	0.735461	0.38607	0.948298	1	232.555	0.763896	1	1.00949	1
Ttc7	1	1	47	29	39	26	37	20	35	13	29.7741	0.595235	0.288279	0.93769	1	25.6313	0.488583	0.403728	0.827121	1	34.6833	0.698993	1	1.04734	1
Wrn	16	26	302	212	242	204	269	191	246	125	218.954	0.743509	0.289546	0.963691	1	203.498	0.655689	0.129503	0.846084	1	237.19	0.838988	1	1.10185	1
Lgtn	2	2	120	81	106	61	122	98	104	55	91.4912	0.704068	0.289797	0.875538	1	92.3872	0.720205	0.690113	0.82647	1	90.3635	0.680876	0.870161	0.940406	1
Ogfod1	2	2	54	30	51	31	45	26	44	26	37.6745	0.637857	0.290002	0.989276	1	34.9225	0.63749	0.712518	0.958278	1	40.9431	0.63553	0.940253	1.02264	1
Zfp704	5	28	492	353	344	215	317	243	277	189	293.899	0.761739	0.291931	0.95849	1	252.659	0.7872	0.630998	0.93509	1	342.601	0.736381	0.866694	0.981874	1
Trim29	3	7	20	10	35	9	70	18	67	31	33.3201	0.394709	0.292131	0.937466	1	45.9977	0.402943	0.017274	1.07438	1	18.3109	0.368445	0.456611	0.614954	1
Rnase1	1	2	0	5	0	3	2	5	1	4	2.57432	5.86748	0.292874	0.938247	1	3.01317	3.36164	0.989247	1.11826	1	2.0453	Inf	0.685088	0.696198	1
0610037P05Rik	2	4	176	235	183	203	174	216	126	151	180.58	1.32922	0.293595	0.944694	1	164.548	1.33094	0.524183	0.965397	1	199.349	1.32151	0.994533	0.92892	1
Grap	1	1	49	28	31	18	28	14	29	14	25.411	0.58517	0.293885	1.00159	1	21.0271	0.534111	0.638148	0.906324	1	30.6085	0.626465	1	1.08803	1
Wars	2	14	1550	958	1414	1126	1303	1018	1117	773	1134.95	0.788733	0.294631	1.02145	1	1036.02	0.800868	0.433292	0.935394	1	1251.95	0.773727	0.899661	1.11595	1
Hp1bp3	5	11	1102	814	818	570	950	669	603	430	719.429	0.779983	0.295469	1.01305	1	642.564	0.772219	0.450345	1.03001	1	809.86	0.783632	1	0.999967	1
Tec	5	12	167	137	198	81	108	105	122	75	120.82	0.72086	0.296414	0.745717	1	101.735	0.829906	1	0.783606	1	143.397	0.635244	0.554651	0.716526	1
Pms2	1	1	4	17	5	13	5	8	6	7	8.09593	2.32317	0.297004	0.863055	1	6.55959	1.45814	1	0.896125	1	9.90361	3.57217	0.426385	0.842526	1
AI894139	3	6	33	16	22	6	29	17	18	12	18.4446	0.554224	0.297047	1.02841	1	18.387	0.677865	1	1.09813	1	18.4979	0.427271	0.602429	0.953383	1
Gmpr	2	4	128	168	135	177	124	146	90	102	131.822	1.35075	0.297047	1.00335	1	113.851	1.26059	0.847144	0.966668	1	152.983	1.4307	0.802327	1.04121	1
4930422I07Rik	1	1	3	1	10	1	2	0	2	0	2.22984	0.119851	0.297047	0.422702	1	0.959815	0	1	0.784178	1	3.7396	0.161869	0.910694	0.339564	1
Snx6	4	4	86	60	57	38	75	38	52	30	52.5967	0.666405	0.297047	1.05171	1	47.3394	0.588223	0.36299	1.08053	1	58.7937	0.745116	1	1.02684	1
Gpsm3	1	1	35	47	25	30	30	39	27	53	36.1825	1.61346	0.299019	1.13422	1	38.0747	1.80161	0.559633	1.34166	1	33.9004	1.39226	1	0.914101	1
Synj1	4	15	320	402	252	286	283	344	220	252	290.655	1.29943	0.299905	0.948411	1	271.866	1.28712	0.497219	0.96242	1	312.516	1.30575	0.98398	0.938449	1
Camk1	1	1	64	89	110	142	70	93	52	80	87.2982	1.4994	0.299982	1.08148	1	73.5838	1.55927	0.383839	1.07618	1	103.508	1.4465	1	1.09027	1
H2-Q2	4	5	35	18	14	13	16	6	23	5	15.5776	0.501441	0.300478	1.01595	1	12.4066	0.297577	0.262017	0.638763	1	19.3441	0.70202	1	1.44502	1
Kctd2	2	7	664	540	682	499	645	408	519	342	525.614	0.772443	0.30133	0.975005	1	469.71	0.704016	0.0872512	1.00967	1	591.682	0.838552	1	0.945226	1
Mak10	4	4	166	110	107	53	108	95	102	60	96.9994	0.714024	0.301477	0.88553	1	89.6652	0.785585	0.942272	0.816839	1	105.618	0.643625	0.799507	0.962499	1
Cramp1l	7	22	575	402	493	346	532	379	409	298	420.102	0.776342	0.30198	1.00852	1	396.74	0.785297	0.460145	1.00934	1	447.563	0.763485	0.948958	1.00983	1
Ttyh2	1	4	194	238	285	340	266	326	219	284	271.11	1.35074	0.302281	1.04711	1	273.209	1.37546	0.262585	1.03714	1	268.432	1.31619	1	1.0635	1
Rgs12	5	18	345	373	333	439	357	367	203	292	334.218	1.31451	0.302352	1.14491	1	299.896	1.3086	0.498175	1.15335	1	374.563	1.31548	0.984192	1.14177	1
Rtbdn	1	4	6	0	1	0	8	2	2	0	2.18707	0.129876	0.303288	2.31918	1	2.68678	0.207334	0.914222	1.68851	1	1.59128	0	0.954761	5.23911	1
Spp1	1	1	2	0	2	0	1	0	8	0	1.71523	0	0.303288	0.227805	1	2.36277	0	0.839666	0.0980222	1	0.955508	0	1	0.873185	1
Tnfrsf18	2	2	44	22	45	23	28	24	31	13	27.8975	0.599234	0.303667	0.834145	1	23.5799	0.655384	0.961342	0.699432	1	33.0179	0.551867	0.720726	0.967365	1
Abi3bp	5	6	179	213	129	166	151	172	120	159	159.65	1.34679	0.304207	1.05411	1	150.269	1.34329	0.567055	1.0883	1	170.585	1.34431	0.990091	1.02429	1
Eif3e	5	6	73	108	36	53	55	62	36	45	56.8338	1.45282	0.305137	0.946548	1	48.7371	1.28982	0.996302	1.03185	1	66.3158	1.60683	1	0.882507	1
Lst1	1	2	27	16	21	11	18	5	17	7	14.6493	0.505095	0.305287	1.00053	1	11.5683	0.382224	0.494165	1.02026	1	18.3058	0.61014	1	0.986599	1
Map3k5	3	5	233	168	208	146	258	170	165	110	177.618	0.749052	0.306561	1.01295	1	170.163	0.72228	0.372697	1.03543	1	186.311	0.775396	1	0.991233	1
Tmem160	2	3	224	308	312	406	246	255	236	291	285.868	1.34877	0.306724	1.0883	1	259.229	1.24699	0.961342	1.11949	1	317.35	1.45131	1	1.06268	1
Fam69a	1	4	71	46	57	28	67	45	55	34	49.2725	0.667128	0.306915	0.939849	1	49.2427	0.702364	0.807044	0.955989	1	49.2785	0.623684	0.854607	0.922593	1
Thada	17	32	268	312	232	255	228	313	157	182	238.64	1.31003	0.307686	0.927524	1	215.712	1.38828	0.38607	0.884964	1	265.455	1.23342	1	0.974906	1
4930432K21Rik	5	8	7	14	6	15	7	13	3	7	8.86233	2.343	0.308276	1.05071	1	7.328	2.2092	0.914222	0.925368	1	10.6629	2.45165	0.870161	1.17319	1
Mgl1	3	6	1119	1712	653	902	510	750	400	622	804.481	1.62318	0.308675	0.923068	1	569.944	1.64887	0.00257653	1.03105	1	1081.03	1.60017	0.839041	0.865718	1
Fahd2a	3	7	226	224	235	275	180	243	133	192	211.305	1.33785	0.309687	1.06935	1	185.906	1.52105	0.12349	1.02436	1	241.241	1.18778	1	1.11695	1
E4f1	5	7	436	309	394	254	304	246	237	153	281.501	0.763339	0.309737	0.933753	1	229.33	0.793462	0.716784	0.903156	1	343.185	0.736863	0.855954	0.960957	1
Mutyh	5	8	40	26	43	26	28	16	42	18	29.4705	0.601274	0.310261	0.840172	1	26.1541	0.520311	0.678774	0.744965	1	33.4211	0.681538	1	0.938877	1
Lgr6	9	22	10	38	10	13	0	17	4	3	11.2505	3.06855	0.310725	0.389603	1	5.87443	4.45992	0.783544	0.175404	1	17.5795	2.67962	0.767455	0.500639	1
Shoc2	1	1	49	59	72	81	36	70	30	42	54.2131	1.47865	0.310725	0.92966	1	44.0846	1.8146	0.252308	0.8203	1	66.1708	1.26024	1	1.03027	1
Polr1b	6	14	262	362	247	289	286	274	187	248	266.229	1.30582	0.311344	1.03915	1	246.304	1.22649	0.842014	1.16988	1	289.517	1.38589	0.772451	0.926287	1
Catsper4	3	4	0	1	0	4	0	2	0	2	1.19015	Inf	0.311495	2.28556	1	1.04582	Inf	0.991179	1.26663	1	1.36048	Inf	1	4.64132	1
Entpd3	3	7	0	1	0	3	0	3	0	2	1.18804	Inf	0.311976	1.43483	1	1.27652	Inf	0.891646	0.844423	1	1.08065	Inf	1	3.48099	1
Disp2	2	27	79	109	107	354	78	185	44	79	128.947	2.59601	0.31229	1.37874	1	94.0514	2.32484	0.316834	0.725259	1	170.23	2.79267	1	2.1773	1
Snx5	2	8	529	363	312	242	415	263	302	232	322.693	0.775618	0.314231	1.10095	1	297.234	0.761208	0.352397	1.09459	1	352.647	0.786583	1	1.11017	1
Hoxa13	1	1	6	0	6	0	0	0	0	0	1.30998	0	0.31439	0.87324	1	0	NA	NA	NA	NA	2.86652	0	0.366602	0.873185	1
Glt25d2	4	9	16	42	29	29	17	35	19	18	25.3335	1.60571	0.31439	0.666801	1	22.0306	1.53331	0.861483	0.670878	1	29.2036	1.66463	0.897389	0.66637	1
Baiap3	10	20	183	203	137	154	110	148	100	146	145.66	1.35861	0.315147	1.0338	1	126.906	1.53306	0.208881	1.07902	1	167.746	1.21603	1	0.999414	1
Rpp40	5	9	75	72	40	62	34	52	24	49	49.8858	1.53403	0.315453	1.20048	1	39.9417	1.93106	0.260241	1.16465	1	61.6179	1.29022	1	1.23531	1
AC159881.2	1	1	2	0	4	0	0	0	4	0	1.2517	0	0.315913	0.194205	1	1.07592	0	1	0	1	1.46561	0	1	0.436593	1
Ccdc21	1	12	123	61	72	55	90	64	51	34	65.8707	0.704206	0.316166	1.15142	1	57.4014	0.755315	0.914222	1.01531	1	75.8578	0.657867	0.772451	1.29354	1
Hspe1	1	1	2	0	3	0	1	0	4	0	1.24984	0	0.316166	0.341608	1	1.28685	0	0.929878	0.196044	1	1.21056	0	1	0.582123	1
Slc16a7	2	7	36	61	50	66	83	98	44	70	64.0105	1.51892	0.316421	1.04451	1	72.4054	1.46763	0.58922	1.10214	1	53.9495	1.59749	0.78826	0.964414	1
Cecr2	1	1	2	0	2	0	2	0	4	0	1.24797	0	0.316421	0.531169	1	1.49777	0	0.837856	0.392089	1	0.955508	0	1	0.873185	1
Dusp6	1	1	73	79	49	59	45	62	29	62	56.428	1.5056	0.317133	1.13099	1	49.7126	1.87486	0.226705	1.24906	1	64.3166	1.23672	1	1.03861	1
Id1	1	1	5	12	2	5	0	4	1	5	4.15107	3.67739	0.317657	0.877084	1	2.65283	8.86257	0.678774	1.22595	1	5.91672	2.64415	1	0.73814	1
Slc6a4	7	8	46	177	15	72	10	32	13	19	45.3196	3.7865	0.319358	0.661254	1	18.5404	2.30723	0.316834	0.704221	1	76.9037	4.46573	0.204728	0.653431	1
Samhd1	6	15	1731	1287	1201	859	1183	832	946	681	1054.3	0.7886	0.319711	1.00882	1	894.92	0.775696	0.262585	1.00477	1	1242.57	0.796092	1	1.01489	1
Fbxo39	1	4	3	0	1	0	2	0	4	0	1.2332	0	0.320609	0.765512	1	1.49777	0	0.837856	0.392089	1	0.923164	0	1	2.61956	1
Inadl	1	5	31	62	21	33	48	46	19	29	35.3355	1.54728	0.321033	0.977812	1	34.3214	1.25278	1	1.18291	1	36.4463	1.97281	0.443661	0.794667	1
Jmjd3	8	14	579	711	610	735	599	658	431	484	593.518	1.2703	0.321033	1.00977	1	535.506	1.21031	0.664733	1.00017	1	661.667	1.32551	0.877961	1.02316	1
Npr2	2	2	192	246	204	239	224	280	155	167	211.008	1.30465	0.321033	0.939617	1	202.335	1.27496	0.605274	0.903654	1	220.995	1.33143	0.967589	0.984575	1
Lmx1a	2	16	6	6	5	6	0	16	7	13	7.71329	2.4873	0.321033	0.80328	1	9.37278	3.97796	0.193593	0.681507	1	5.73742	1.19701	1	1.10762	1
Nhlrc2	2	2	6	18	9	14	5	14	10	12	11.1322	2.01856	0.321855	0.778673	1	10.4808	1.79902	0.920937	0.770523	1	11.8902	2.27403	0.865552	0.791672	1
Card14	4	8	199	216	153	204	134	158	119	158	165.659	1.34091	0.322419	1.09836	1	142.893	1.37076	0.504155	1.08727	1	192.517	1.31	1	1.11293	1
Alkbh6	3	5	160	184	178	236	183	205	142	178	183.187	1.32834	0.32311	1.09194	1	176.102	1.29314	0.654881	1.05995	1	191.445	1.3626	1	1.13255	1
Zfp644	3	4	37	29	33	11	33	14	26	16	24.0926	0.587211	0.32311	0.911671	1	21.8593	0.566512	0.675036	1.13819	1	26.7285	0.604672	1	0.734455	1
Timm23	1	1	2	0	2	0	3	0	3	0	1.21717	0	0.324576	0.81787	1	1.43972	0	0.847144	0.784178	1	0.955508	0	1	0.873185	1
CAAA01201205.1.1.22918	1	6	18	5	14	5	10	6	14	7	9.70317	0.4597	0.325227	0.949641	1	9.30466	0.583774	1	0.806763	1	10.1843	0.34369	0.670347	1.13217	1
Snrnp25	2	3	48	74	101	125	62	92	63	84	81.976	1.48916	0.325227	1.01397	1	75.7933	1.52449	0.389788	0.985676	1	89.2744	1.44924	1	1.0473	1
Gpr19	3	4	37	17	26	11	32	19	19	13	20.9671	0.584782	0.326691	1.08274	1	20.0423	0.689866	1	1.11108	1	22.0492	0.482665	0.685088	1.05472	1
9530068E07Rik	3	8	1305	985	1140	861	1437	948	1053	785	1046.37	0.792679	0.327332	1.03413	1	1034.43	0.764214	0.179091	1.06087	1	1059.86	0.822996	1	1.00617	1
Gfap	6	17	23	9	14	3	15	5	1	1	8.00618	0.371302	0.327755	1.35251	1	4.8786	0.421133	1	2.42966	1	11.7029	0.346254	0.605713	1.03842	1
Trpv3	3	7	7	3	7	0	1	0	4	0	2.55745	0.14945	0.327755	0.478021	1	1.28685	0	0.929878	0.196044	1	4.06777	0.216336	0.962298	0.621379	1
D5Wsu178e	1	1	1	0	4	0	3	0	2	0	1.20301	0	0.328379	0.588812	1	1.17074	0	0.951383	1.17627	1	1.2429	0	1	0.218296	1
Slc28a2	9	13	197	106	175	97	158	125	143	132	140.131	0.765506	0.329368	1.04087	1	139.2	0.938969	1	1.0683	1	141.213	0.595512	0.299805	1.01167	1
Nrtn	2	2	1	0	2	0	5	0	2	0	1.19928	0	0.329368	1.28838	1	1.5926	0	0.744317	1.96044	1	0.732803	0	1	0.436593	1
Gm967	6	19	886	972	571	694	874	1031	578	674	773.801	1.26887	0.329614	0.994478	1	774.622	1.2795	0.334586	0.969441	1	771.561	1.24978	1	1.03019	1
Sema3a	1	1	0	4	0	2	0	2	0	1	1.10871	Inf	0.331952	0.595832	1	0.753609	Inf	1	0.633317	1	1.52431	Inf	0.971417	0.580165	1
Lrrc4b	2	5	5	14	0	9	0	2	0	1	3.62064	6.11481	0.332544	1.00797	1	0.753609	Inf	1	0.633317	1	7.00827	5.29377	0.39994	1.07573	1
Myo1e	7	8	160	188	112	137	139	178	139	168	152.825	1.33313	0.333117	0.998015	1	156.863	1.35152	0.480843	0.999463	1	147.873	1.30339	1	1.00088	1
Hspb2	1	1	16	9	15	6	10	7	15	1	9.50848	0.417937	0.333127	0.637137	1	8.05108	0.310402	0.642175	0.425073	1	11.2385	0.520968	1	0.874262	1
Adamts8	1	2	0	0	4	0	5	0	1	0	1.18512	0	0.333509	0.937447	1	1.32362	0	0.870976	3.92089	1	1.0202	0	1	0	1
AL671759.10	4	8	55	20	48	13	47	44	25	25	33.5871	0.661115	0.333637	0.978141	1	34.0941	1.04916	1	1.02036	1	32.9522	0.345473	0.0779096	0.93091	1
Gpr56	2	2	284	182	375	223	265	166	148	114	212.126	0.703339	0.333637	0.995965	1	167.313	0.748218	0.630114	1.14215	1	265.185	0.668969	0.836876	0.900491	1
D3Bwg0562e	1	7	19	25	32	45	5	23	7	21	21.9938	2.03143	0.333637	1.11274	1	14.38	3.89532	0.0840265	1.0003	1	31.0143	1.50258	1	1.18555	1
Tmc7	11	39	41	46	62	38	75	38	47	15	43.9452	0.637406	0.333637	0.835707	1	41.6114	0.462016	0.122403	0.943675	1	46.6709	0.871033	1	0.734557	1
Heca	3	7	280	227	241	164	230	162	189	101	192.937	0.746655	0.333652	0.908208	1	166.237	0.673237	0.226791	0.884553	1	224.46	0.812732	1	0.931491	1
H2-DMb1	5	18	351	275	405	234	354	248	455	270	324.034	0.707944	0.333672	0.851064	1	333.164	0.690725	0.864184	0.855046	1	313.264	0.726312	0.836876	0.846916	1
Aqp7	1	2	37	50	40	48	27	42	20	35	36.932	1.55867	0.333672	1.00793	1	30.9914	1.79841	0.503146	1.05664	1	43.932	1.38216	1	0.973574	1
Fbxo2	4	4	4	12	4	6	3	11	3	6	6.08346	2.67841	0.333672	0.682648	1	5.73068	2.9804	0.754088	0.713398	1	6.48394	2.39293	1	0.656539	1
Hpse	1	5	62	26	45	26	28	8	19	22	28.2243	0.610016	0.33397	1.3725	1	19.2908	0.75107	1	1.77318	1	38.8307	0.535726	0.532109	1.18796	1
Map2k4	2	2	39	56	50	62	45	67	27	34	46.8223	1.47922	0.334702	0.920169	1	42.1462	1.51556	0.675036	0.855086	1	52.2924	1.43925	1	0.991519	1
Dach1	4	18	82	106	62	87	80	92	72	92	84.2214	1.39118	0.33496	1.05346	1	84.3485	1.32745	0.808301	1.07802	1	83.9832	1.46467	0.892415	1.02974	1
Ppp1r3f	1	1	3	0	3	0	2	0	2	0	1.17533	0	0.33496	0.83466	1	0.959815	0	1	0.784178	1	1.43326	0	1	0.873185	1
Zfp612	1	2	11	20	19	35	8	11	4	15	15.2813	2.16156	0.335884	1.38924	1	9.68419	2.50452	0.72734	1.67993	1	21.9129	2.00355	0.941464	1.26627	1
Tor3a	4	12	772	790	465	623	550	642	450	543	595.178	1.27763	0.335884	1.06712	1	543.83	1.29415	0.330119	1.02055	1	655.378	1.25583	1	1.12016	1
4931429I11Rik	3	6	0	2	0	2	0	8	2	2	2.09053	6.18468	0.336118	0.376947	1	2.96797	4.51709	0.7997	0.24519	1	1.04198	Inf	1	1.16033	1
Wdr1	1	1	149	176	109	141	99	140	83	86	120.042	1.34008	0.33632	0.93976	1	100.635	1.32913	0.654881	0.842354	1	142.884	1.343	1	1.03408	1
Fsd2	4	6	234	100	499	303	488	281	399	224	316.589	0.615331	0.336379	0.946888	1	340.537	0.619634	0.0133735	0.978152	1	288.287	0.607107	1	0.904319	1
Fam118a	4	13	105	134	69	82	83	103	54	75	86.2589	1.38919	0.336569	0.973995	1	77.7097	1.42601	0.614643	1.02967	1	96.2442	1.34843	1	0.928192	1
Itih5	1	1	486	603	425	457	639	779	374	503	529.502	1.33576	0.336569	0.9706	1	562.078	1.38795	0.336542	1.00518	1	489.933	1.26161	1	0.930262	1
Odc1	4	6	9	4	9	4	16	2	8	5	6.9615	0.402448	0.336569	1.39424	1	7.44914	0.347849	0.605188	1.85054	1	6.38375	0.484668	1	0.958151	1
Prkag2	4	8	209	269	151	186	175	222	142	138	182.944	1.29829	0.336585	0.906081	1	166.648	1.21879	0.814996	0.863855	1	201.979	1.37461	0.870161	0.953651	1
Fam76a	5	7	95	114	74	82	54	99	63	70	80.2961	1.38605	0.336661	0.873006	1	71.6298	1.52789	0.352119	0.800426	1	90.4691	1.26	1	0.951187	1
Apba1	6	35	321	243	386	209	234	216	208	140	237.721	0.764072	0.336728	0.838032	1	196.045	0.861693	1	0.853354	1	287.024	0.689	0.649261	0.827579	1
Otop1	1	1	0	0	0	42	0	2	0	4	6.2527	Inf	0.337305	23.8718	1	1.63024	Inf	0.741008	2.53327	1	11.7528	Inf	0.846655	Inf	1
Rusc1	1	1	2	0	5	0	2	0	1	0	1.16117	0	0.337305	0.594481	1	0.690835	0	1	1.56836	1	1.72065	0	0.922441	0.349274	1
Cachd1	1	1	4	0	2	0	2	0	2	0	1.16056	0	0.337305	1.21449	1	0.959815	0	1	0.784178	1	1.40092	0	1	1.74637	1
Cpne5	2	4	2	2	0	3	0	8	2	5	2.89691	4.85796	0.337305	0.908076	1	3.8446	6.14665	0.520664	0.612975	1	1.76722	2.96763	1	2.66396	1
Rgs8	1	8	4	0	2	0	2	0	2	0	1.16056	0	0.337305	1.21449	1	0.959815	0	1	0.784178	1	1.40092	0	1	1.74637	1
Tmem49	1	1	71	96	46	56	80	97	53	74	71.1808	1.4151	0.337305	0.982455	1	75.1316	1.41347	0.65973	1.05089	1	66.3664	1.40944	1	0.902493	1
Kif5c	2	2	2	0	4	0	3	0	1	0	1.1593	0	0.337506	0.895242	1	0.901763	0	1	2.35253	1	1.46561	0	1	0.436593	1
Aen	3	4	82	107	79	93	78	100	61	81	84.5146	1.38921	0.337813	0.988029	1	79.5991	1.42236	0.601746	1.01631	1	90.2392	1.34933	1	0.963715	1
Spsb1	1	3	296	326	375	447	345	401	244	308	341.335	1.29241	0.337813	1.05941	1	320.912	1.31871	0.377088	1.02928	1	365.267	1.26082	1	1.09607	1
Napa	2	2	397	477	343	407	408	450	331	398	399.802	1.28028	0.338243	1.02362	1	395.205	1.25714	0.55257	1.04932	1	404.821	1.30148	0.98398	0.998951	1
Itgb1bp1	2	2	197	258	196	204	262	368	205	283	248.503	1.41813	0.338421	0.948704	1	277.997	1.518	0.0589362	0.985153	1	213.168	1.27106	1	0.899726	1
Zfp566	2	13	39	70	41	37	37	58	25	31	41.3151	1.4846	0.338421	0.760713	1	36.9679	1.54445	0.684213	0.838739	1	46.3776	1.42275	1	0.696425	1
Dhtkd1	4	7	77	95	101	111	70	101	59	82	86.616	1.39137	0.338481	0.98749	1	77.8966	1.54275	0.35773	0.988662	1	96.8797	1.25783	1	0.990525	1
Gm879	3	5	2	2	3	0	7	0	4	0	2.15963	0.114387	0.338855	0.872608	1	2.55241	0	0.349368	1.37231	1	1.69288	0.398433	1	0.35705	1
AC162033.11-2	1	1	119	84	132	93	89	71	119	58	94.321	0.714424	0.339086	0.851878	1	84.109	0.656304	0.812721	0.738214	1	106.45	0.769204	1	0.974071	1
AC163640.5-1	1	1	52	34	38	32	64	22	25	17	34.0139	0.64331	0.339086	1.32972	1	30.2668	0.496589	0.563208	1.56502	1	38.4266	0.806395	1	1.14777	1
A230083H22Rik	6	35	214	396	87	226	157	134	89	124	172.129	1.73767	0.339371	1.05346	1	124.203	1.1769	1	1.26429	1	228.59	2.27267	0.236145	0.942309	1
Hepacam2	1	1	2	8	1	2	3	9	0	3	3.41279	4.13848	0.339455	0.598837	1	3.58571	4.66656	0.783544	0.726978	1	3.18942	3.55333	1	0.460121	1
Ulk4	10	13	18	7	22	5	32	22	18	11	16.6068	0.554245	0.339525	0.903555	1	19.881	0.715164	1	1.00474	1	12.7071	0.320931	0.446597	0.740878	1
Ednrb	1	1	55	39	46	18	57	26	32	30	36.7933	0.660967	0.339525	1.08961	1	35.3947	0.715673	0.863549	1.42338	1	38.4233	0.602237	0.8989	0.817769	1
Hnrnpa1	1	1	1	4	2	5	0	4	1	5	2.85725	4.94807	0.339525	1.15684	1	2.65283	8.86257	0.678774	1.22595	1	3.0966	3.22569	1	1.09974	1
Pla2g2d	2	5	114	223	76	132	52	77	23	52	89.2705	1.99863	0.339543	0.915681	1	50.1136	1.92126	0.180091	1.09239	1	135.489	2.02619	0.0884446	0.851875	1
Ywhae	2	3	2011	2435	1690	1788	2145	2480	1529	1743	1956.23	1.24829	0.341094	0.954186	1	1945.17	1.25211	0.316775	0.977996	1	1966.46	1.23743	1	0.931186	1
Fuca2	3	10	171	197	167	204	192	210	146	202	186.418	1.32648	0.341294	1.09607	1	187.243	1.3473	0.498649	1.1346	1	185.27	1.29648	1	1.05622	1
Naif1	1	1	3	0	1	0	5	0	1	0	1.1408	0	0.341294	3.35358	1	1.32362	0	0.870976	3.92089	1	0.923164	0	1	2.61956	1
Car4	1	2	494	564	366	402	406	527	268	297	405.65	1.2727	0.342404	0.927958	1	366.088	1.32108	0.67642	0.890319	1	451.871	1.22198	1	0.970107	1
Clpb	4	9	186	265	241	248	186	213	157	194	209.753	1.30011	0.342404	0.95891	1	187.29	1.2991	0.609111	1.04983	1	236.196	1.29561	1	0.883913	1
Ntn4	8	15	589	719	407	586	582	589	485	500	552.485	1.25789	0.343869	1.03324	1	535.202	1.11363	1	1.00949	1	572.354	1.43578	0.571697	1.06476	1
Angptl1	4	6	32	37	19	28	42	83	23	67	42.3557	2.10655	0.343869	1.10781	1	53.7716	2.57393	0.00971644	1.12246	1	28.7307	1.39973	1	1.08663	1
Mdm1	6	8	42	61	39	49	49	67	37	48	48.8686	1.46528	0.343869	0.946069	1	49.7707	1.45324	0.721655	0.958776	1	47.7231	1.47263	1	0.935411	1
Epb4.1l4a	3	4	5	11	8	14	10	20	7	12	11.0291	2.05808	0.345451	0.94038	1	12.1126	2.03413	0.769781	0.864392	1	9.72431	2.08325	1	1.07201	1
Tnfrsf21	5	11	188	269	294	323	200	231	186	210	236.783	1.29002	0.346141	0.970262	1	206.872	1.24334	0.735731	1.00221	1	272.11	1.32866	1	0.94563	1
Pcdh1	1	2	75	98	75	108	82	116	82	74	88.6723	1.35151	0.347067	0.922877	1	87.7371	1.22952	0.912169	0.797251	1	89.687	1.50302	0.802327	1.09732	1
Serpina3a	3	10	7	3	80	3	13	0	11	2	14.1604	0.0786587	0.348022	0.257925	1	6.28526	0.102515	0.104657	1.12428	1	23.5258	0.0711645	0.990091	0.113522	1
Bag5	2	8	499	343	410	323	371	257	327	225	335.926	0.780255	0.348973	1.02753	1	291.248	0.752281	0.357209	0.977967	1	388.803	0.802521	1	1.07595	1
Pglyrp1	1	1	8	10	0	10	2	11	5	5	6.33187	2.57527	0.349056	0.967337	1	5.7655	2.26333	0.912698	0.484963	1	6.99156	2.92423	0.982669	1.8991	1
Morf4l1	1	1	5	0	0	0	4	0	1	0	1.11312	0	0.35034	6.65106	1	1.11269	0	0.961342	3.13671	1	1.11352	0	1	Inf	1
H2-T23	3	6	2009	2212	1679	2098	1047	1463	952	1137	1535.98	1.3317	0.35139	1.01239	1	1146.67	1.40437	0.0399397	0.931778	1	1996.17	1.27967	0.990091	1.07572	1
Pkd2	8	23	2095	2429	1432	1659	1567	1761	1148	1283	1632.62	1.24614	0.351477	0.980131	1	1420.48	1.22189	0.474948	0.986548	1	1881.82	1.26235	1	0.978747	1
Pqlc2	4	7	91	108	85	128	89	89	73	98	95.0305	1.37599	0.353263	1.17536	1	87.577	1.28017	0.920684	1.18028	1	103.809	1.47486	0.830643	1.17516	1
AW549877	3	5	223	148	169	125	187	112	131	105	145.982	0.760979	0.353263	1.10841	1	131.2	0.756836	0.58428	1.1482	1	163.437	0.761813	1	1.0742	1
Camsap1l1	5	6	136	119	122	101	146	79	138	69	111.836	0.723681	0.355755	0.947813	1	106.302	0.565235	0.0600779	0.920744	1	118.365	0.927647	1	0.978871	1
Slc7a10	1	1	410	227	600	423	699	447	575	345	465.517	0.689843	0.355755	0.98149	1	506.037	0.675054	0.0401863	0.963015	1	417.45	0.708491	1	1.00916	1
Gemin4	1	4	40	19	37	12	34	30	26	16	26.0095	0.618969	0.35638	0.861552	1	25.7614	0.81866	1	0.851412	1	26.2851	0.432817	0.390434	0.874971	1
Mina	3	13	224	147	180	111	233	163	127	109	157.204	0.766812	0.357278	1.06201	1	152.762	0.833726	0.980586	1.12866	1	162.307	0.694317	0.772451	0.994925	1
2310046A06Rik	2	3	2	3	1	8	0	4	0	1	2.33622	6.29826	0.358826	1.45437	1	1.21501	Inf	0.901825	0.316659	1	3.66258	4.22883	1	2.74291	1
Pstpip1	4	5	77	53	79	38	46	32	54	38	50.9466	0.688304	0.360873	0.889669	1	42.714	0.76303	0.988043	0.949763	1	60.7123	0.627799	0.799433	0.843648	1
AC134830.2-1	4	4	19	12	17	9	22	12	22	6	14.5777	0.512377	0.360873	0.817551	1	15.0796	0.428269	0.54741	0.736095	1	13.9796	0.631758	1	0.933617	1
Ube2d3	2	2	6	1	4	1	5	0	1	0	2.03443	0.132893	0.360954	1.81571	1	1.32362	0	0.870976	3.92089	1	2.87742	0.221094	1	1.2812	1
Pwwp2b	2	5	40	64	32	57	43	41	31	37	42.6332	1.4726	0.361813	1.08099	1	37.6787	1.16442	1	1.11714	1	48.4544	1.83861	0.479672	1.0535	1
Fam129c	4	4	17	27	19	27	11	17	8	18	17.8006	1.79438	0.361813	1.09224	1	13.6537	2.05313	0.743555	1.248	1	22.6987	1.62962	1	0.998594	1
Ptch2	9	11	193	329	212	302	435	614	228	357	336.181	1.63856	0.363738	0.959959	1	399.049	1.60679	0.326765	0.965989	1	260.903	1.68827	0.175025	0.955606	1
Galnt11	2	2	23	37	19	26	22	30	12	22	23.5027	1.66342	0.363738	0.986321	1	21.2178	1.69666	0.814255	1.09068	1	26.1667	1.62503	1	0.900414	1
Mmp2	11	17	4454	5936	2155	2965	1902	2986	1611	2371	2944.64	1.54508	0.363738	0.93877	1	2216.21	1.6557	0.000201162	0.974892	1	3802.79	1.46685	1	0.919465	1
Fam173b	2	2	41	44	27	42	18	39	29	37	34.6088	1.54417	0.363867	1.01858	1	31.4062	1.7081	0.528047	0.869675	1	38.3812	1.39625	1	1.19353	1
Aldh16a1	3	3	78	96	55	87	62	69	54	67	70.3574	1.39999	0.364087	1.0952	1	63.0988	1.28599	0.956346	1.07268	1	78.8954	1.5127	0.834	1.12202	1
Apitd1	2	4	7	7	10	13	4	22	8	13	10.7617	2.07427	0.364087	0.833146	1	11.8697	2.96243	0.290355	0.642358	1	9.43534	1.29602	1	1.22603	1
Mett11d1	7	12	207	294	176	240	186	169	146	149	192.25	1.28451	0.364106	1.01132	1	161.031	1.05126	1	1.05767	1	229.049	1.51734	0.470126	0.978135	1
2210021J22Rik	3	8	273	182	212	188	220	143	176	104	181.973	0.761079	0.364106	1.05708	1	157.124	0.676091	0.227457	0.955978	1	211.368	0.840084	1	1.15765	1
AI429214	1	8	48	71	52	59	55	67	27	44	51.9808	1.45403	0.365057	0.977949	1	47.1776	1.501	0.712518	1.07655	1	57.5849	1.40414	1	0.895166	1
Klrb1c	2	6	6	1	3	0	1	0	3	0	1.6223	0.073332	0.365533	0.808687	1	1.01787	0	1	0.261393	1	2.34254	0.114764	1	1.32785	1
RP23-153M14.8	2	4	62	54	84	30	65	39	54	45	53.2584	0.695514	0.366156	0.866483	1	50.382	0.784366	0.967557	1.14189	1	56.6495	0.607907	0.813298	0.644544	1
Retsat	3	4	385	427	416	437	488	615	360	473	451.39	1.30288	0.367001	1.00179	1	479.861	1.40212	0.113785	1.01021	1	417.104	1.17421	1	0.994976	1
Tcf4	4	5	400	270	288	198	348	251	251	198	268.839	0.783873	0.3673	1.04347	1	256.68	0.8215	0.758123	1.04657	1	283.056	0.741497	0.89349	1.04272	1
Arf1	1	1	3	0	3	0	6	1	1	0	1.61429	0.0844415	0.3673	1.60017	1	1.76525	0.150337	0.982965	2.53276	1	1.43326	0	1	0.873185	1
C5ar1	2	3	73	55	54	33	66	38	69	40	52.7552	0.683786	0.367391	0.939177	1	52.9358	0.629756	0.483525	0.937186	1	52.5284	0.749192	1	0.942863	1
1810030N24Rik	1	1	5	1	4	0	2	0	2	0	1.60628	0.0741179	0.369181	0.850514	1	0.959815	0	1	0.784178	1	2.37488	0.113025	1	0.882798	1
Cnn3	6	8	99	133	78	89	68	96	82	90	91.3295	1.34808	0.373462	0.909483	1	84.8455	1.33096	0.728665	0.919433	1	98.921	1.35854	1	0.903481	1
AI842396	3	8	343	371	366	438	427	493	227	283	363.444	1.27774	0.37444	1.03299	1	347.555	1.29979	0.90923	0.988381	1	381.772	1.24922	1	1.08825	1
Gtpbp3	4	5	62	98	80	93	63	90	57	52	73.4471	1.35768	0.374933	0.845781	1	64.5782	1.25638	0.928481	0.78913	1	83.8697	1.4515	0.885569	0.904489	1
Adcyap1r1	3	10	130	200	167	167	190	312	146	152	182.524	1.4103	0.374933	0.787857	1	195.741	1.46689	0.654881	0.759488	1	166.509	1.32734	0.984192	0.833277	1
1110003E01Rik	1	1	170	179	150	191	137	189	139	156	163.429	1.31095	0.37546	1.01014	1	155.472	1.3455	0.467233	0.919642	1	172.733	1.2693	1	1.12136	1
Ntrk3	3	6	21	10	44	30	32	14	24	10	22.713	0.574318	0.37546	0.977091	1	19.3571	0.465869	0.464396	0.998607	1	26.7055	0.679698	1	0.95877	1
Rfc5	1	5	16	10	12	6	23	7	10	4	10.5082	0.475931	0.37546	1.17032	1	10.3249	0.36914	0.524387	1.39852	1	10.7145	0.617555	1	0.957976	1
4931408A02Rik	5	11	94	72	95	55	71	47	43	21	59.2808	0.691899	0.375602	0.899023	1	43.5213	0.639713	0.65797	0.942137	1	77.9182	0.725232	1	0.873332	1
Gpr157	2	12	138	99	159	105	145	95	136	98	120.844	0.751553	0.375686	0.973539	1	117.719	0.752661	0.645347	1.01237	1	124.543	0.747091	1	0.933063	1
Btbd9	2	2	96	83	80	1	92	48	54	49	60.6216	0.616487	0.375842	0.87026	1	59.3221	0.748355	0.802881	1.31741	1	62.08	0.485749	1	0.535855	1
Cenpb	1	4	1711	1396	1582	1109	1527	1140	1305	857	1298.97	0.795377	0.375842	0.932218	1	1186.53	0.762766	0.208881	0.932407	1	1431.53	0.824683	1	0.934104	1
Vezf1	2	5	282	307	204	216	218	287	142	188	225.615	1.29896	0.375842	0.96978	1	205.324	1.43918	0.200731	0.966595	1	249.313	1.17109	1	0.977621	1
Bcl6b	6	13	173	196	168	222	258	333	175	257	224.886	1.43813	0.376359	1.07034	1	253.412	1.49689	0.0987141	1.04539	1	190.766	1.34425	0.987976	1.11689	1
Heyl	1	1	46	28	34	25	58	27	35	23	33.7226	0.65402	0.376359	1.16837	1	34.5978	0.598192	0.540865	1.21169	1	32.6644	0.726803	1	1.11773	1
Pbrm1	2	2	32	32	18	36	15	29	14	21	24.2302	1.65918	0.376359	1.13919	1	19.7563	1.85099	0.654881	0.889477	1	29.5085	1.51834	1	1.39749	1
Zfp87	1	6	21	11	11	5	16	9	13	2	10.4519	0.46269	0.376443	0.892129	1	9.53229	0.387205	0.712518	0.710434	1	11.5343	0.541533	1	1.11315	1
Snx24	2	7	123	133	57	87	74	110	65	68	87.5601	1.35977	0.378189	0.960227	1	78.3396	1.3673	0.654881	0.827778	1	98.3503	1.34555	1	1.10996	1
E130203B14Rik	2	6	47	72	61	72	45	66	42	45	55.7684	1.4075	0.378419	0.890676	1	49.1645	1.36494	0.847144	0.853637	1	63.5365	1.44135	0.992137	0.929927	1
Cacnb1	3	4	40	16	14	13	21	9	14	7	15.8226	0.559181	0.378419	1.40713	1	12.317	0.502949	0.80206	1.10835	1	19.9753	0.600725	1	1.68872	1
Slamf7	2	3	5	2	6	0	6	4	9	1	4.08849	0.275389	0.378677	0.49589	1	4.90139	0.329593	0.915728	0.465897	1	3.12614	0.182435	1	0.553271	1
Erlin2	2	7	359	401	319	346	417	537	324	363	382.324	1.26658	0.379943	0.948015	1	405.064	1.31325	0.287392	0.91942	1	354.839	1.19971	1	0.992727	1
Ttl	2	5	166	107	141	102	143	91	109	83	115.064	0.754372	0.380698	1.06986	1	104.729	0.760693	0.708407	1.08157	1	127.278	0.745184	1	1.06064	1
1810009O10Rik	1	4	130	85	115	77	98	69	101	68	91.2705	0.736246	0.380952	0.975897	1	83.6264	0.748122	0.775703	0.940957	1	100.328	0.721414	0.992258	1.01343	1
Ptk2b	5	5	458	379	528	381	426	302	358	216	371.958	0.778911	0.381824	0.921353	1	318.939	0.713342	0.195828	0.921713	1	434.68	0.836692	1	0.922797	1
Tshz2	1	1	52	92	35	43	72	100	43	47	59.5897	1.49486	0.382127	0.800174	1	63.5567	1.37569	0.915728	0.83499	1	54.727	1.66865	0.904017	0.758935	1
4930572J05Rik	1	1	9	0	0	0	4	0	0	0	1.37474	0	0.382127	Inf	1	0.843711	0	1	Inf	1	2.00434	0	1	Inf	1
Snap91	1	1	0	0	0	8	0	2	0	1	1.4322	Inf	0.382127	4.69697	1	0.753609	Inf	1	0.633317	1	2.23863	Inf	1	Inf	1
Sympk	3	3	425	508	396	443	389	426	260	325	389.782	1.26817	0.382127	1.0109	1	345.232	1.27148	0.540865	1.05236	1	442.124	1.25978	1	0.978093	1
Zmynd19	2	2	2	1	7	2	8	1	3	0	2.86551	0.207366	0.382127	0.924642	1	2.72506	0.0924881	0.642175	1.62622	1	3.03157	0.358991	1	0.495961	1
Hdac9	3	5	22	25	38	53	17	28	14	37	29.5774	1.77604	0.38239	1.31866	1	24.6229	2.34937	0.243895	1.40804	1	35.4514	1.42961	1	1.25504	1
Elovl7	4	6	3	5	1	5	2	15	5	4	5.09075	2.69248	0.383021	0.550333	1	6.39608	2.62024	0.811998	0.331025	1	3.52812	2.82177	1	1.41509	1
Myo5b	13	21	181	121	126	80	157	122	106	68	116.273	0.74756	0.383161	0.975625	1	109.643	0.779126	0.847144	0.935205	1	124.013	0.711802	0.914093	1.02249	1
Klrk1	4	10	36	14	14	6	15	4	9	10	12.7301	0.529078	0.383816	1.54826	1	9.42964	0.688467	1	1.8202	1	16.6433	0.436247	0.897297	1.39577	1
Spsb3	2	6	68	47	84	49	70	46	46	29	53.2775	0.695034	0.383816	0.939183	1	46.2243	0.703304	0.826704	1.01104	1	61.6143	0.684922	1	0.880849	1
Extl1	5	19	55	45	40	24	41	18	25	3	29.3918	0.580283	0.387103	0.890208	1	20.4017	0.327156	0.125093	0.875665	1	40.019	0.782523	1	0.90075	1
Phlpp	1	1	8	0	6	1	7	4	5	2	3.99104	0.311221	0.38733	1.0684	1	4.32861	0.53421	1	0.908816	1	3.59176	0.084491	0.507261	1.34711	1
Trim14	2	3	50	20	66	37	124	61	127	50	68.0092	0.495399	0.38733	0.886345	1	88.9987	0.475553	0.0127339	0.84518	1	43.1454	0.542644	0.647827	0.992262	1
Slamf8	4	23	89	60	72	53	106	59	115	67	77.7865	0.678697	0.38733	0.984904	1	86.4804	0.622795	0.326765	0.941465	1	67.485	0.76735	1	1.05538	1
Thrb	5	36	732	869	430	524	519	672	355	362	540.866	1.29387	0.38733	0.914213	1	465.769	1.2725	0.848781	0.85923	1	628.892	1.30624	1	0.969956	1
Sec16b	9	16	251	147	268	176	256	217	219	166	210.351	0.782595	0.387813	0.972037	1	211.473	0.87303	1	0.940683	1	208.953	0.681685	0.605713	1.01295	1
Rps5	1	1	72	89	62	76	33	57	46	53	60.166	1.40365	0.387813	0.944101	1	47.9707	1.4812	0.646598	0.879516	1	74.5783	1.34171	1	1.00068	1
Tgif1	1	2	15	30	11	14	20	36	14	14	18.9956	1.66073	0.389595	0.700718	1	20.3804	1.55257	0.895825	0.688394	1	17.2986	1.81456	1	0.722895	1
Apoe	1	1	14921	16706	13229	14916	15553	17754	10106	11291	14092	1.2317	0.389847	0.986057	1	13394.1	1.23276	0.645347	0.965627	1	14899.8	1.22484	1	1.0127	1
Rasgef1b	1	1	2	0	1	0	2	0	4	0	1.13142	0	0.389847	0.619801	1	1.49777	0	0.837856	0.392089	1	0.700459	0	1	1.74637	1
Thoc7	1	1	74	98	54	64	56	70	50	67	65.9715	1.39705	0.390705	0.985352	1	60.988	1.41432	0.734018	1.06055	1	71.7958	1.37319	1	0.919335	1
Lactb	2	2	104	132	94	121	110	135	85	93	108.313	1.32818	0.39107	0.972115	1	104.385	1.26603	0.845572	0.932789	1	112.829	1.39369	0.955185	1.02173	1
Ctsf	1	1	115	71	139	88	106	90	120	78	100.3	0.743741	0.392143	0.898136	1	98.1913	0.797193	0.939466	0.851252	1	102.81	0.68368	0.81689	0.955522	1
Poll	2	2	40	69	34	38	36	41	26	37	39.4619	1.47485	0.392955	0.92058	1	34.8573	1.38964	0.961342	1.11871	1	44.8536	1.55142	0.903878	0.772035	1
Vps4a	1	2	92	49	59	48	74	55	60	32	57.0021	0.703796	0.395211	1.03942	1	53.7866	0.694204	0.775703	0.865828	1	60.7855	0.710497	1	1.26264	1
5730455O13Rik	3	3	123	100	116	77	118	63	87	60	90.5732	0.734163	0.395308	1.00472	1	80.3574	0.664034	0.376946	1.11828	1	102.642	0.801411	1	0.911317	1
C1qb	3	7	3466	2583	1998	1463	2379	1805	2297	1579	2142.83	0.7967	0.395837	0.983677	1	1997.46	0.784011	0.341802	0.931295	1	2313.8	0.805561	1	1.04307	1
Enpp4	1	18	503	540	367	416	368	417	262	357	396.254	1.27353	0.397281	1.05142	1	348.615	1.35401	0.28152	1.0916	1	452.26	1.19946	1	1.02054	1
Mapk4	4	33	143	174	80	201	111	112	56	66	114.26	1.55297	0.398466	1.24764	1	83.6	1.17279	1	1.04395	1	150.459	1.87955	0.140332	1.4125	1
F2rl2	2	21	8	10	15	2	13	4	11	3	7.99556	0.414205	0.398466	0.612076	1	7.50027	0.315643	0.601833	0.932276	1	8.57866	0.529889	1	0.375366	1
Msrb3	1	2	13	8	11	2	19	8	6	2	8.12171	0.435662	0.398466	1.00671	1	8.05152	0.432271	0.888225	1.32739	1	8.18966	0.436606	1	0.729659	1
Slc27a1	5	6	10299	12547	7023	7457	9818	11316	5711	6468	8613.9	1.25282	0.398466	0.930283	1	8107.64	1.24773	0.928953	0.955189	1	9197.4	1.25159	1	0.909331	1
Ttc5	4	12	109	82	87	64	88	51	83	47	74.5224	0.717052	0.398466	0.975954	1	66.3865	0.62366	0.351223	0.947336	1	84.1485	0.811043	1	1.00522	1
Zfhx2	8	25	123	133	100	123	93	125	70	91	105.607	1.34559	0.398531	1.01952	1	93.8734	1.44177	0.469014	0.969403	1	119.391	1.25702	1	1.0735	1
Ppme1	5	10	261	163	238	172	215	168	176	127	185.842	0.77727	0.399071	1.00848	1	168.558	0.818516	0.88472	0.957751	1	206.268	0.735857	0.89349	1.06245	1
Gprc5a	2	14	168	164	134	185	99	135	65	88	126.252	1.35866	0.399071	1.09647	1	95.2244	1.48203	0.379125	0.958222	1	162.91	1.27557	1	1.20963	1
Lrrc2	5	14	3	9	2	6	1	3	2	6	4.03562	3.2746	0.399071	1.12545	1	3.19425	3.26533	0.982746	1.59683	1	5.02765	3.26718	1	0.875594	1
Hk3	3	4	53	72	23	32	38	54	44	54	46.2426	1.45523	0.400418	0.938881	1	48.0875	1.4225	0.782049	0.979493	1	43.9877	1.48947	1	0.893586	1
Ltb	2	3	48	77	42	74	31	32	20	27	42.5353	1.61829	0.402677	1.08898	1	27.1904	1.28139	1	1.13058	1	60.6788	1.83521	0.38649	1.07225	1
Iqwd1	4	9	549	401	532	362	498	381	381	282	413.68	0.795295	0.403156	0.97204	1	377.823	0.820629	0.705586	0.9846	1	455.955	0.767604	0.977635	0.962007	1
S100a4	1	2	105	64	59	57	176	69	130	69	90.6383	0.59966	0.4044	1.18109	1	108.171	0.500492	0.00766024	1.12578	1	69.8166	0.81663	1	1.2904	1
Gcsh	1	1	1	0	3	0	3	0	2	0	1.08646	0	0.404469	0.695937	1	1.17074	0	0.951383	1.17627	1	0.987852	0	1	0.291062	1
Gab3	1	1	3	0	0	0	3	0	3	0	1.08585	0	0.404524	1.48787	1	1.43972	0	0.847144	0.784178	1	0.668115	0	1	Inf	1
AC116115.11-2	2	4	319	222	207	163	262	169	172	128	198.614	0.778667	0.404763	1.0907	1	177.919	0.752417	0.482075	1.08696	1	222.988	0.800645	1	1.09707	1
Dars	7	10	445	362	340	241	412	289	318	203	317.828	0.781216	0.404763	0.957767	1	298.429	0.730645	0.266156	0.96067	1	340.56	0.832738	1	0.957043	1
E2f3	1	1	1	0	1	0	5	0	2	0	1.08273	0	0.40527	1.65686	1	1.5926	0	0.744317	1.96044	1	0.477754	0	1	0.873185	1
Flywch2	2	4	46	44	31	36	17	53	24	30	34.6264	1.52082	0.405562	0.857272	1	31.0347	2.09071	0.178082	0.661157	1	38.836	1.13961	1	1.09724	1
Ndufs1	1	1	55	79	64	73	44	87	60	46	63.138	1.35305	0.405562	0.759676	1	58.9321	1.31837	0.933319	0.627528	1	68.0513	1.38175	1	0.92371	1
Homer2	1	3	9	20	17	21	8	19	5	7	12.9397	1.84871	0.406063	0.769202	1	9.46108	2.12008	0.815061	0.651674	1	17.0398	1.6876	1	0.860429	1
Csnk1g1	1	1	4	0	2	0	0	0	3	0	1.07667	0	0.407146	0.608027	1	0.806939	0	1	0	1	1.40092	0	1	1.74637	1
Brf1	2	2	257	190	182	133	174	121	173	110	163.178	0.764212	0.408056	0.974322	1	143.293	0.721545	0.454794	0.924734	1	186.692	0.801109	1	1.02399	1
Ccdc52	1	2	43	63	35	33	38	54	26	41	41.0765	1.47502	0.408056	0.898836	1	39.4471	1.62828	0.582889	1.028	1	42.9306	1.3202	1	0.779879	1
Rpgrip1	13	19	5	3	9	3	11	5	8	0	5.32771	0.337519	0.408056	0.678624	1	5.62554	0.257934	0.685302	0.701959	1	4.97194	0.45849	1	0.646922	1
Arhgap17	1	1	2	0	2	0	3	0	2	0	1.07169	0	0.408101	1.04491	1	1.17074	0	0.951383	1.17627	1	0.955508	0	1	0.873185	1
Phf20l1	1	2	2	0	2	0	3	0	2	0	1.07169	0	0.408101	1.04491	1	1.17074	0	0.951383	1.17627	1	0.955508	0	1	0.873185	1
Snrpf	1	1	2	0	2	0	3	0	2	0	1.07169	0	0.408101	1.04491	1	1.17074	0	0.951383	1.17627	1	0.955508	0	1	0.873185	1
Pla2g6	1	1	60	76	70	89	80	94	49	67	72.792	1.38124	0.408481	1.04893	1	71.3181	1.37298	0.764018	1.04551	1	74.4489	1.38498	1	1.05763	1
Csnk2b	1	1	212	274	262	284	209	248	148	167	221.898	1.2732	0.409121	0.953129	1	189.905	1.26367	0.682736	0.957338	1	259.586	1.27635	1	0.953223	1
Psmb9	5	9	1177	1424	976	1090	724	842	815	830	969.554	1.22809	0.409311	0.954757	1	808.714	1.17437	1	0.955934	1	1159.48	1.26881	1	0.957446	1
Rad21	3	4	393	455	257	344	340	369	238	251	324.094	1.25738	0.409333	1.0081	1	294.205	1.16754	0.914222	0.972613	1	359.061	1.34572	0.887199	1.04854	1
Exdl1	5	12	91	118	73	89	95	124	58	61	86.8025	1.33948	0.409333	0.903063	1	82.0705	1.30283	0.955068	0.856485	1	92.2467	1.37231	1	0.959535	1
Arl6	3	5	54	50	31	73	51	70	45	43	51.9843	1.41732	0.411917	1.12174	1	51.5754	1.256	0.983766	0.825484	1	52.4182	1.62978	0.982666	1.62555	1
Trim17	5	14	44	25	19	13	27	12	21	11	20.527	0.598127	0.411917	1.14964	1	17.3263	0.527407	0.699653	1.0585	1	24.3118	0.660081	1	1.23557	1
Gprin1	1	1	1	0	4	0	3	0	1	0	1.05753	0	0.412482	0.728855	1	0.901763	0	1	2.35253	1	1.2429	0	1	0.218296	1
Mll3	2	3	40	20	21	14	19	17	25	6	19.4278	0.575037	0.412482	0.861196	1	16.4073	0.5288	0.849993	0.541114	1	23.0051	0.612782	1	1.25999	1
Tnfaip3	3	5	56	54	34	65	21	37	33	37	41.6739	1.47005	0.412482	1.14815	1	32.6535	1.45408	0.847144	0.875324	1	52.3548	1.47621	1	1.41328	1
Rrm1	3	5	150	210	119	134	143	165	97	100	136.625	1.2905	0.413208	0.89762	1	123.54	1.19612	0.959963	0.925611	1	151.898	1.38247	0.885569	0.875397	1
Tcea1	2	2	3	0	0	0	4	0	2	0	1.05505	0	0.413208	2.62596	1	1.38167	0	0.861124	1.56836	1	0.668115	0	1	Inf	1
Bhlhb2	1	10	174	118	172	125	141	127	170	90	137.929	0.753492	0.413785	0.868393	1	131.065	0.736712	0.891646	0.746946	1	146.055	0.767811	1	1.01941	1
Pcdh17	2	12	52	33	32	15	40	22	27	19	28.8862	0.647101	0.414205	1.05146	1	26.3269	0.676922	0.908372	1.13384	1	31.898	0.615726	1	0.978793	1
Sae1	1	5	276	302	279	300	237	310	213	256	270.094	1.27395	0.414205	0.986776	1	253.605	1.3639	0.282133	0.968843	1	289.405	1.18213	1	1.0099	1
Ndufa4l2	1	4	229	148	249	179	305	225	240	180	218.289	0.785974	0.414298	1.00958	1	233.393	0.810821	0.742186	1.00402	1	200.288	0.74914	0.960457	1.01905	1
Btrc	3	5	102	52	69	35	81	64	57	52	62.5208	0.73642	0.414309	1.07414	1	62.3767	0.924197	1	1.07255	1	62.6488	0.554009	0.404555	1.07867	1
Klf4	3	9	575	382	550	403	473	374	443	333	434.907	0.802187	0.414658	0.995856	1	402.514	0.83858	0.805079	0.959286	1	473.228	0.763588	0.926834	1.03625	1
Mrpl20	2	2	168	117	176	113	182	152	159	99	143.809	0.762003	0.414658	0.89923	1	145.152	0.788538	0.836218	0.864889	1	142.14	0.727029	0.948958	0.944332	1
Apip	4	4	262	215	347	252	326	213	217	148	242.313	0.780835	0.414658	0.976164	1	219.517	0.726699	0.305029	1.04188	1	269.218	0.833274	1	0.918159	1
D19Ertd652e	14	23	505	380	745	550	671	484	534	335	519.167	0.772675	0.414658	0.940978	1	494.717	0.734827	0.196711	0.937836	1	548.025	0.811788	1	0.945743	1
Mrps34	2	2	320	235	277	235	287	195	252	151	238.933	0.77737	0.414658	0.99935	1	217.429	0.694441	0.208066	0.928092	1	264.347	0.862726	1	1.07621	1
Pdzd8	2	8	229	153	160	129	208	119	123	105	148.734	0.77689	0.414658	1.17259	1	135.093	0.755421	0.542441	1.23155	1	164.803	0.795099	1	1.12086	1
Mterfd1	1	1	21	10	20	8	22	10	19	14	15.3603	0.574495	0.415187	1.05884	1	16.149	0.65613	0.978128	1.17711	1	14.428	0.475594	0.910693	0.92051	1
Lao1	2	4	6	0	4	2	4	0	1	0	1.93672	0.152053	0.416331	2.16616	1	1.11269	0	0.961342	3.13671	1	2.91608	0.237503	1	1.85836	1
Suz12	1	1	4	0	0	0	3	0	2	0	1.04214	0	0.416331	2.58159	1	1.17074	0	0.951383	1.17627	1	0.89082	0	1	Inf	1
Slc13a5	4	9	1	3	1	7	0	2	0	1	1.85524	7.49744	0.416579	1.64858	1	0.753609	Inf	1	0.633317	1	3.16004	5.61438	0.992518	2.22935	1
Myo5c	5	8	3	7	1	9	10	11	6	14	7.96723	2.26305	0.417193	1.53087	1	10.3518	1.78038	1	1.49347	1	5.12976	4.55672	0.787203	1.63987	1
Itpk1	2	2	52	47	83	39	69	40	83	53	58.5687	0.675553	0.417193	0.831047	1	61.5945	0.670162	0.812593	0.952079	1	54.9977	0.679333	1	0.692043	1
Spata2	1	3	8	15	11	14	10	20	13	21	14.4254	1.80954	0.417193	0.962664	1	16.3564	1.91766	0.705586	1.01664	1	12.1222	1.64263	1	0.88732	1
Kcnc3	4	13	86	40	228	139	149	80	130	50	111.5	0.563198	0.417848	0.859062	1	99.4621	0.498022	0.0170557	0.861774	1	125.847	0.627947	1	0.856206	1
Adal	5	7	52	69	37	51	40	56	37	42	47.4307	1.42299	0.41852	0.945287	1	43.5814	1.36992	0.889474	0.905498	1	51.929	1.47075	1	0.991366	1
Exosc9	5	7	161	115	132	82	169	120	102	74	116.02	0.758082	0.41852	0.998464	1	112.39	0.781632	0.812593	1.03902	1	120.202	0.728974	1	0.957675	1
Haao	5	7	41	34	55	59	36	118	30	58	54.4018	1.85177	0.418616	0.851921	1	59.8335	2.8201	0.0305455	0.695391	1	47.868	1.06697	1	1.15358	1
Acap3	9	14	469	369	474	371	399	245	368	261	362.716	0.793163	0.419114	1.00973	1	315.933	0.725046	0.242617	1.03165	1	418.147	0.855614	1	0.992294	1
B3gnt2	2	4	86	121	92	92	80	120	76	77	92.1531	1.32081	0.420132	0.832983	1	87.5008	1.34482	0.654881	0.818149	1	97.5421	1.2888	1	0.852819	1
Il12rb1	7	12	19	20	11	16	5	24	6	9	13.3657	1.86683	0.420132	0.808983	1	10.8352	3.06038	0.312924	0.515273	1	16.3375	1.32167	1	1.14155	1
Zfp273	1	6	18	4	11	6	10	6	9	4	8.16804	0.466358	0.420644	1.15574	1	7.08313	0.563572	1	0.861528	1	9.45785	0.387957	0.836876	1.50859	1
Fancc	2	3	6	16	6	10	4	13	6	5	8.11891	2.07345	0.42109	0.630394	1	6.91773	1.81484	1	0.499628	1	9.52342	2.32229	0.963532	0.767228	1
Pdia4	2	2	302	195	185	126	306	221	222	177	213.213	0.781372	0.422337	1.06496	1	226.963	0.826557	0.814255	1.05029	1	196.726	0.719019	0.867664	1.08815	1
Rps9	3	3	4394	3390	2922	2202	3557	2539	2711	1998	2882.81	0.812948	0.422337	1.01614	1	2649.06	0.790539	0.256355	1.01457	1	3157.54	0.831715	1	1.02045	1
Stard10	2	3	191	252	232	277	282	302	142	162	226.426	1.2761	0.424423	0.99334	1	214.686	1.19792	1	0.9903	1	239.994	1.35963	0.883968	1.00087	1
Dad1	4	19	1776	1324	2216	1562	1807	1425	1543	1157	1579.46	0.813896	0.424956	0.953249	1	1463.02	0.837539	0.634881	0.966998	1	1717.1	0.787324	1	0.941354	1
Igfbp4	1	2	1921	2078	1649	1942	1885	2055	1083	1275	1700.17	1.2328	0.425011	1.02791	1	1535.56	1.22899	0.907925	1.00624	1	1892.96	1.23123	1	1.05374	1
Farp2	4	4	24	42	26	39	40	40	19	30	32.2425	1.5141	0.426375	1.08316	1	31.542	1.32821	1	1.1998	1	33.0184	1.757	0.787203	0.970055	1
AL928930.9	1	1	11	12	6	19	12	22	10	13	13.2321	1.84566	0.426375	1.11728	1	14.095	1.69972	0.909958	0.815163	1	12.1907	2.06297	1	1.75544	1
Lpar3	1	1	3	1	9	3	3	0	6	1	3.22387	0.253806	0.426375	0.585991	1	2.53887	0.130065	0.784607	0.57315	1	4.0442	0.364646	1	0.594338	1
Tfpt	1	3	89	69	83	56	90	60	85	47	71.2089	0.719194	0.426375	0.912686	1	69.4226	0.658972	0.502438	0.891357	1	73.3005	0.788261	1	0.938688	1
Slc5a5	4	10	5	2	4	1	4	0	4	0	2.36526	0.173375	0.426415	0.86267	1	1.91963	0	0.61927	0.784178	1	2.89588	0.357195	1	0.927343	1
Fez2	4	8	961	771	961	682	950	664	708	532	762.091	0.806891	0.428969	0.984974	1	699.459	0.789727	0.359542	1.03555	1	835.901	0.820654	1	0.939272	1
Terf1	5	7	75	107	48	56	53	78	56	52	64.5084	1.34975	0.429535	0.82197	1	59.4315	1.26474	0.929878	0.79783	1	70.4201	1.43287	1	0.850881	1
Abcf1	1	2	254	153	238	181	217	168	154	113	179.984	0.784094	0.431052	1.04017	1	158.971	0.823188	0.907925	0.982676	1	204.816	0.74655	0.929723	1.09853	1
Hcfc2	2	3	30	46	32	31	15	35	28	34	31.4205	1.49828	0.431059	0.816079	1	28.705	1.68388	0.594302	0.839369	1	34.6109	1.33184	1	0.797496	1
E030010A14Rik	3	13	249	213	152	123	309	142	160	105	175.578	0.725174	0.432229	1.12947	1	171.655	0.586262	0.23967	1.2647	1	180.008	0.910483	1	0.997086	1
Zbtb46	3	6	112	137	95	111	99	111	62	88	100.103	1.33638	0.433384	1.03339	1	88.8807	1.36646	0.714779	1.10198	1	113.273	1.30358	1	0.977911	1
Bcat2	3	5	865	1096	1431	1753	1066	1316	829	1022	1170.45	1.3518	0.433401	1.03808	1	1050.07	1.34478	0.123869	0.994123	1	1312.47	1.35372	1	1.08564	1
Klrb1a	4	6	7	2	4	3	5	0	7	1	3.53392	0.275563	0.433401	1.07112	1	3.22971	0.0994762	0.520664	0.715322	1	3.90094	0.512503	1	1.59626	1
Rnf38	1	4	200	130	119	89	173	145	158	93	135.788	0.762283	0.433401	0.954023	1	139.616	0.767534	0.753207	0.838263	1	131.148	0.751163	1	1.1255	1
Actc1	1	1	1	5	1	7	0	4	6	7	4.15126	2.80416	0.434378	1.02852	1	4.58215	1.83922	1	0.806362	1	3.64237	6.62394	0.796485	1.4933	1
Kif18b	3	5	3	0	0	0	9	0	3	2	2.09064	0.178515	0.434407	3.79003	1	3.28971	0.216029	0.744317	3.07678	1	0.668115	0	1	Inf	1
Psmb6	4	7	1496	1047	1437	1031	1317	1053	974	754	1112.05	0.815635	0.434903	0.994373	1	1003.03	0.858228	0.805303	0.986546	1	1240.67	0.773221	0.930471	1.00431	1
Rtkn2	4	18	14	5	5	0	4	3	6	1	4.42893	0.326304	0.436468	0.855469	1	3.4419	0.400517	1	0.4926	1	5.59893	0.274478	0.901022	1.25667	1
Atp1b3	1	3	586	717	420	530	606	565	399	473	529.265	1.2413	0.437103	1.05547	1	503.706	1.14211	0.989247	1.11937	1	558.849	1.3518	0.811171	0.995643	1
Pp11r	2	2	12	14	10	21	13	25	9	12	14.4654	1.78871	0.438931	1.01774	1	14.4369	1.79629	0.837856	0.763114	1	14.4756	1.77154	1	1.44241	1
Stk38l	2	9	60	40	44	48	26	79	19	42	44.1297	1.59878	0.438931	0.982804	1	41.0928	2.87861	0.00702213	0.760933	1	47.6628	0.938735	1	1.28394	1
AC154550.2	1	1	4	11	6	16	8	6	3	9	7.90376	2.21244	0.443203	1.54207	1	6.50845	1.60927	1	1.97036	1	9.55117	2.94495	0.708535	1.28328	1
Ints10	8	12	182	262	227	212	202	204	126	182	197.074	1.27888	0.44494	0.981225	1	176.744	1.31041	0.657727	1.18326	1	220.937	1.24464	1	0.824705	1
Elovl5	1	3	194	246	157	162	162	197	111	128	165.773	1.27799	0.445333	0.91697	1	146.878	1.29399	0.667411	0.950453	1	187.906	1.2572	1	0.890994	1
Rshl2b	1	2	28	19	43	23	29	11	15	12	21.6979	0.622923	0.445333	1.03114	1	16.1958	0.595396	0.854812	1.46422	1	28.221	0.640485	1	0.814948	1
Tmem93	2	3	161	124	136	110	196	139	163	90	137.955	0.758966	0.445333	0.949037	1	143.552	0.685165	0.315008	0.891057	1	131.228	0.860271	1	1.03167	1
Trpm7	8	14	747	594	549	389	550	414	488	323	492.827	0.798056	0.445653	0.949003	1	437.166	0.767953	0.373824	0.927782	1	558.487	0.822841	1	0.971551	1
Asgr2	6	10	36	56	48	67	17	34	37	33	40.8601	1.46278	0.447327	0.904178	1	31.0247	1.29168	1	0.743354	1	52.5134	1.59201	0.815461	1.03955	1
AU040829	1	1	6	15	4	12	9	11	5	8	8.68214	2.0609	0.448053	1.04821	1	8.11862	1.50324	1	1.09104	1	9.33182	2.96016	0.71683	1.01219	1
Lincr	1	9	167	133	96	73	145	93	138	82	113.638	0.751173	0.448527	0.969542	1	113.12	0.670809	0.315262	0.931227	1	114.179	0.851252	1	1.01874	1
9130213B05Rik	1	2	20	28	13	21	21	29	8	16	19.0891	1.67993	0.448776	1.02477	1	17.947	1.72695	0.854812	1.02972	1	20.3987	1.6254	1	1.02605	1
Atp1a2	10	41	24658	18888	23766	18236	27109	19861	17749	13145	19972.9	0.820548	0.448776	1.0089	1	18915.2	0.802792	0.452957	1.02171	1	21211	0.83598	1	0.997912	1
Pex19	3	6	976	1102	873	1056	848	936	718	750	896.314	1.22523	0.450034	1.00965	1	807.087	1.16962	0.767887	0.97302	1	1001.28	1.27554	1	1.05004	1
Rps3a	2	2	7	1	5	3	5	0	2	0	2.65386	0.228868	0.45101	1.69546	1	1.5926	0	0.744317	1.96044	1	3.91483	0.381292	1	1.58165	1
Tpbg	2	9	48	77	17	36	25	22	15	32	32.884	1.75962	0.454509	1.12654	1	23.734	1.54988	0.958246	1.60525	1	43.6691	1.9063	0.955185	0.906497	1
Wnk2	1	1	0	0	0	0	8	0	3	0	1.35394	0	0.454509	2.10213	1	2.49436	0	0.356963	2.09114	1	0	NA	NA	NA	NA
Thap8	1	2	14	10	16	11	27	10	22	10	14.9416	0.558538	0.455002	1.01074	1	16.8417	0.450295	0.47775	1.04774	1	12.6884	0.762607	1	0.954342	1
Agpat1	1	1	30	32	23	42	33	44	20	28	31.3074	1.51903	0.456969	1.1344	1	30.6729	1.4856	0.875197	0.975029	1	32.0173	1.55173	1	1.3571	1
Phc2	3	6	618	735	557	646	554	642	507	505	589.805	1.22472	0.457492	0.960493	1	548.902	1.16763	0.800228	0.929483	1	637.718	1.28006	1	0.997131	1
Stmn4	3	4	4	12	4	10	4	19	13	6	9.16982	1.84479	0.457507	0.509224	1	10.477	1.4138	1	0.329565	1	7.60326	2.97865	0.836876	0.942505	1
Adra2b	1	15	5	2	8	5	15	4	12	5	7.06262	0.439174	0.457507	1.07559	1	8.77552	0.372962	0.632392	1.1143	1	5.03539	0.59655	1	0.996016	1
Nf1	3	3	22	13	24	12	18	9	21	11	16.0035	0.575786	0.457507	0.899611	1	14.7359	0.560133	0.869305	0.907592	1	17.5137	0.589171	1	0.892091	1
Trpm1	4	10	1	3	1	3	2	2	0	8	2.68175	4.99005	0.457507	2.82853	1	3.22094	6.63517	0.914481	5.98084	1	2.04073	3.27151	1	1.08549	1
Kcng3	2	14	14	3	3	3	4	1	4	0	3.65686	0.29896	0.458017	1.6312	1	2.15033	0.120179	0.893237	0.645722	1	5.44599	0.402516	1	2.65838	1
Cd180	1	8	96	56	57	25	65	47	61	56	56.9202	0.73838	0.458408	1.05988	1	57.3247	0.903334	1	1.10361	1	56.4183	0.570776	0.685088	1.01186	1
Slc25a35	2	3	97	121	123	129	78	128	83	81	104.043	1.30035	0.458408	0.860828	1	91.9762	1.37189	0.545927	0.773728	1	118.252	1.23229	1	0.952909	1
Srrm2	2	15	3070	2340	2024	1361	2445	1784	1653	1401	1948.64	0.822434	0.458408	1.02984	1	1781.3	0.854856	0.673886	1.08049	1	2145.09	0.787691	1	0.985202	1
Adam9	3	4	973	776	726	530	805	558	691	510	681.14	0.809145	0.458425	0.995738	1	633.419	0.78096	0.326883	1.01344	1	737.309	0.834753	1	0.980374	1
Sdr39u1	1	2	184	208	159	171	136	185	88	103	150.132	1.28654	0.458425	0.933611	1	125.133	1.39003	0.579327	0.885974	1	179.543	1.20216	1	0.979207	1
1500035H01Rik	1	2	315	326	228	281	218	293	171	174	244.941	1.25725	0.458902	0.968747	1	210.417	1.2877	0.516344	0.852423	1	285.554	1.22562	1	1.08784	1
Dnm3	10	60	178	125	124	87	127	72	83	72	104.634	0.767193	0.458902	1.11669	1	86.7627	0.766587	0.749642	1.22836	1	125.758	0.76459	1	1.03586	1
Rapgefl1	2	4	0	3	0	2	2	6	2	5	2.65436	4.10118	0.459347	0.926692	1	3.80506	2.96437	0.954809	0.979585	1	1.28315	Inf	1	0.773553	1
Psmc2	2	2	111	163	139	131	154	192	125	139	144.298	1.27796	0.459424	0.884103	1	151.017	1.28449	0.675036	0.938185	1	136.139	1.2625	1	0.820983	1
Hapln4	2	16	1	3	8	23	1	6	2	8	6.73286	3.67609	0.459532	1.91454	1	4.47077	4.96988	0.593189	1.32592	1	9.42265	3.16361	1	2.40921	1
G6pc3	2	2	93	63	101	70	98	58	63	49	72.6203	0.743929	0.459909	1.06245	1	65.3155	0.736346	0.762444	1.15376	1	81.2528	0.748443	1	0.984039	1
Stk4	1	1	17	26	14	28	18	21	11	16	18.6602	1.65564	0.460237	1.13173	1	16.2755	1.40923	1	1.08568	1	21.4621	1.91737	0.855954	1.1809	1
Arap1	14	22	1379	1547	887	1026	965	1009	918	1069	1086.65	1.22693	0.460237	1.03024	1	995.617	1.21018	0.929878	1.07551	1	1193.52	1.23783	1	0.991502	1
Bat2l	1	1	84	70	60	81	65	87	42	74	69.8714	1.40047	0.460237	1.19735	1	66.7019	1.66728	0.289237	1.12643	1	73.5577	1.16282	1	1.28551	1
Ece1	14	43	11969	12818	11172	13185	10590	11433	8268	9265	10947.7	1.21717	0.460237	1.0414	1	9802.56	1.19904	0.522851	1.01636	1	12295.7	1.22952	1	1.06977	1
Lpcat2	9	22	52	32	41	24	49	25	38	31	35.8843	0.691132	0.460237	1.11129	1	35.3827	0.721226	0.901825	1.21298	1	36.4708	0.654929	1	1.00673	1
Masp2	7	12	108	154	127	117	103	139	64	72	107.813	1.29791	0.460237	0.838106	1	92.0466	1.36379	0.808361	0.867759	1	126.322	1.23804	1	0.816796	1
Insl3	1	4	210	185	243	172	189	112	146	94	164.062	0.771503	0.460379	0.949724	1	132.442	0.673598	0.244695	1.03416	1	201.491	0.852874	1	0.890297	1
Itgb3	2	2	24	9	17	15	20	10	18	7	14.6165	0.565526	0.461844	1.13235	1	13.4127	0.480394	0.729818	0.876258	1	16.0486	0.65779	1	1.46663	1
Msi2	6	14	169	109	149	101	132	87	76	70	107.772	0.773667	0.463397	1.09508	1	88.8105	0.839301	0.993697	1.19213	1	130.189	0.721178	0.927063	1.02506	1
Spry2	2	4	261	352	134	208	151	182	133	125	187.118	1.37312	0.463724	0.931842	1	146.138	1.16102	0.986857	0.879311	1	235.396	1.55027	0.836876	0.977025	1
Rbm45	4	6	147	113	106	89	132	91	98	42	98.7004	0.740383	0.463724	0.95155	1	87.4689	0.613744	0.255297	0.847145	1	111.929	0.872573	1	1.06182	1
Stac	1	5	64	19	26	32	19	11	33	10	25.686	0.554453	0.463724	1.26909	1	18.3438	0.423767	0.660454	0.607125	1	34.421	0.648169	1	2.06964	1
Ddr1	5	10	1005	788	1008	654	730	596	667	501	725.701	0.811854	0.463989	0.926062	1	617.281	0.851546	0.82825	0.947837	1	853.952	0.775709	0.992137	0.90987	1
1700001L05Rik	2	3	6	2	17	5	4	4	8	2	5.89486	0.398653	0.463989	0.523325	1	4.50277	0.503152	1	0.464489	1	7.55353	0.331708	1	0.567722	1
A430105I19Rik	7	31	1523	1725	1714	1843	1241	1392	963	1119	1416.1	1.22237	0.464065	1.0057	1	1168.91	1.24449	0.403785	1.0148	1	1708.06	1.20017	1	1.00204	1
Stk11ip	7	8	196	142	167	111	152	103	107	83	128.427	0.773561	0.464065	1.01558	1	108.857	0.789185	0.829601	1.07178	1	151.549	0.757231	1	0.972316	1
Zfp598	8	11	1094	1143	1023	1234	1011	1141	785	867	1025.84	1.22654	0.464099	1.03721	1	940.971	1.2172	0.538211	0.983597	1	1125.51	1.23071	1	1.09763	1
Btnl6	5	15	11	2	3	0	4	2	1	0	2.54651	0.22816	0.464979	1.63011	1	1.57409	0.414668	1	1.15517	1	3.69723	0.150028	0.792158	1.96377	1
Lrrk2	8	14	111	129	82	101	73	93	60	73	88.4112	1.32933	0.465427	0.996889	1	74.3229	1.35673	0.752011	0.977001	1	105.007	1.30106	1	1.01843	1
Eif3j	3	3	4	1	1	1	5	0	4	0	1.91768	0.142134	0.46592	1.36946	1	2.13056	0	0.521092	0.980222	1	1.66686	0.45467	1	2.35917	1
Dnajc2	3	3	29	20	33	19	36	20	42	25	28.1544	0.652561	0.465997	0.916917	1	30.8098	0.630964	0.741008	0.936369	1	25.0151	0.681678	1	0.889373	1
Rras2	2	5	295	328	245	321	216	243	153	154	237.921	1.25281	0.466132	1.02118	1	187.775	1.16544	0.961342	0.931565	1	297.111	1.31783	0.992258	1.09842	1
Zfhx3	2	4	24	15	16	5	17	6	13	9	12.6293	0.549903	0.466132	1.04593	1	11.0966	0.566761	0.929878	1.27346	1	14.4423	0.532224	1	0.876054	1
Sfrs18	2	2	177	228	119	116	137	164	88	106	137.894	1.28306	0.466202	0.900468	1	121.376	1.30897	0.702938	0.973444	1	157.215	1.25334	1	0.842305	1
Nr1d1	2	2	779	556	596	406	389	268	399	265	440.574	0.752407	0.466976	0.977205	1	328.637	0.735388	0.489176	0.942871	1	573.193	0.760983	0.925492	1.0035	1
Pex3	6	12	383	251	340	272	406	256	296	266	305.116	0.813634	0.466976	1.1383	1	302.042	0.827735	0.683632	1.17803	1	308.658	0.794391	1	1.09617	1
Rabif	1	2	29	16	22	6	26	21	25	14	19.5313	0.609551	0.46726	0.840086	1	21.1442	0.731912	1	0.827638	1	17.6071	0.458807	0.77422	0.859312	1
Txndc12	2	2	223	180	192	98	174	133	131	102	149.433	0.777096	0.467354	0.913222	1	132.426	0.840844	0.978863	1.00892	1	169.465	0.718145	0.922441	0.834461	1
S100a6	2	3	2820	1746	2525	1607	2457	1857	3025	2205	2284.65	0.753135	0.467845	0.967269	1	2404.65	0.805408	1	0.935997	1	2142.78	0.684542	0.39994	1.01187	1
6720463M24Rik	3	8	37	19	43	16	22	22	23	16	24.0964	0.645171	0.468343	0.821457	1	20.5777	0.9006	1	0.827195	1	28.2665	0.471665	0.490165	0.817878	1
Mki67ip	2	2	44	53	36	34	40	72	29	36	42.451	1.42847	0.468343	0.818834	1	43.3674	1.67082	0.403785	0.776573	1	41.2766	1.17465	1	0.879335	1
Hck	5	10	113	134	93	106	87	104	70	93	98.7	1.32226	0.470544	1.01641	1	88.3476	1.37626	0.674397	1.06317	1	110.863	1.26782	1	0.978444	1
Stab1	4	4	422	484	277	339	342	391	327	342	362.304	1.23601	0.470544	0.98357	1	350.233	1.18768	0.809039	0.965839	1	376.215	1.28521	1	1.00786	1
Armetl1	1	1	0	0	21	4	0	0	27	1	7.04526	0.10502	0.47069	0.10502	1	7.55466	0.0402359	0.914222	0.0402359	1	6.47534	0.208982	1	0.208982	1
Cpox	2	2	23	25	28	7	28	14	23	11	19.3288	0.58932	0.471671	0.735028	1	18.5366	0.5329	0.699653	0.968564	1	20.2515	0.651349	1	0.537644	1
Ushbp1	10	17	3139	3590	2843	3078	2773	3055	2286	2554	2881.15	1.21382	0.472764	0.992696	1	2650.88	1.20945	0.502438	1.00874	1	3151.26	1.21269	1	0.980831	1
Nme6	1	1	8	13	5	16	6	9	4	6	8.23419	2.0874	0.472952	1.20349	1	6.17104	1.63552	1	0.957689	1	10.6693	2.49024	0.870161	1.41913	1
Aldh7a1	6	9	981	659	921	679	668	527	566	472	666.946	0.821548	0.472952	1.02735	1	552.644	0.885242	0.961342	1.01827	1	802.304	0.76963	0.922441	1.0372	1
Abtb1	1	1	25	16	34	15	23	7	21	20	19.9374	0.634189	0.472952	1.06151	1	17.959	0.710398	1	1.47252	1	22.2953	0.565761	0.987976	0.779317	1
2810008M24Rik	1	1	25	29	8	9	13	26	7	18	16.469	1.75118	0.472952	0.952858	1	15.8829	2.4342	0.410211	1.01533	1	17.1202	1.25028	1	0.89506	1
Jmjd1a	2	2	20	8	12	8	19	5	11	9	11.1763	0.549345	0.472952	1.47582	1	10.7498	0.543091	0.884138	1.61408	1	11.6826	0.554638	1	1.34126	1
Mcfd2	4	15	3074	2328	3738	2857	2925	2174	2324	1728	2592.16	0.822769	0.472952	0.986207	1	2248.55	0.810323	0.38607	0.99579	1	2998.87	0.830845	1	0.97971	1
Mlxip	3	4	138	187	148	164	159	167	108	131	148.664	1.27864	0.472952	0.990664	1	139.394	1.22719	0.912826	1.06275	1	159.47	1.32869	1	0.924925	1
Mon1a	4	4	110	72	96	83	92	60	81	44	77.8172	0.740102	0.472952	1.02146	1	67.8919	0.648154	0.464092	0.905509	1	89.5718	0.828658	1	1.14038	1
Oxsr1	1	2	41	31	29	57	26	44	36	43	38.8326	1.46209	0.472952	1.20838	1	37.8832	1.49767	0.734504	0.910012	1	39.9536	1.41743	1	1.68641	1
Bbs7	12	20	110	166	110	96	99	130	82	87	108.085	1.2851	0.473639	0.816845	1	98.3514	1.29053	0.77873	0.889659	1	119.45	1.27294	1	0.754329	1
Rab6	2	10	213	253	171	209	216	230	174	203	207.503	1.26296	0.474164	1.03041	1	204.742	1.21672	0.857693	1.05023	1	210.548	1.31246	1	1.01236	1
Styk1	6	12	26	10	13	5	8	8	15	7	11.1225	0.531787	0.47417	0.913909	1	9.61319	0.680005	1	0.634816	1	12.9167	0.418492	0.787202	1.25531	1
Adamts4	5	9	117	86	88	43	149	111	97	61	92.0039	0.724056	0.47417	0.922624	1	100.952	0.755094	0.761315	0.952698	1	81.2734	0.675714	0.907771	0.882012	1
Ift74	4	4	28	16	28	17	24	13	19	9	18.6352	0.602352	0.47417	0.975078	1	15.8019	0.553332	0.837906	0.948515	1	21.9928	0.644063	1	0.99935	1
Jmy	1	5	80	88	63	79	58	72	46	67	68.3387	1.37048	0.47417	1.08101	1	60.7953	1.47066	0.642175	1.09759	1	77.2133	1.27872	1	1.07059	1
Spire1	4	9	313	195	218	182	270	182	153	131	198.983	0.800932	0.47417	1.15915	1	178.371	0.818178	0.847144	1.1454	1	223.263	0.781723	1	1.17547	1
Crk	2	5	396	279	325	241	313	243	269	191	275.729	0.799615	0.474376	0.991057	1	250.248	0.808465	0.740772	0.94874	1	305.805	0.787477	1	1.03632	1
Paip1	3	16	156	104	87	68	133	92	89	59	95.3431	0.758492	0.474376	1.06461	1	90.4573	0.739812	0.712518	1.00289	1	101.041	0.774782	1	1.13751	1
Cdc42	2	4	60	95	58	74	82	91	79	82	78.1741	1.31529	0.475859	0.943585	1	83.5004	1.16628	1	0.976668	1	71.7729	1.5492	0.756897	0.903624	1
Golm1	5	19	606	770	554	653	461	460	308	344	505.021	1.2553	0.478469	0.999717	1	386.726	1.14748	0.967557	1.04652	1	644.68	1.33363	0.840818	0.971543	1
Siglece	3	5	12	25	14	22	14	18	10	13	15.8172	1.67476	0.478469	0.947908	1	13.5941	1.40911	1	0.986753	1	18.4285	1.95179	0.870161	0.919678	1
Dnajc24	1	1	45	51	43	49	42	60	31	48	45.9761	1.43021	0.478469	1.02391	1	45.0654	1.62049	0.523567	1.03178	1	46.9997	1.23927	1	1.02007	1
Erbb2	6	9	139	160	122	145	109	136	104	119	128.201	1.28941	0.478469	0.99756	1	117.113	1.29791	0.728262	0.973299	1	141.233	1.27531	1	1.02624	1
Lasp1	1	1	39	21	31	33	52	27	52	28	35.484	0.680802	0.478469	1.09967	1	39.366	0.577466	0.433519	0.947286	1	30.8908	0.861786	1	1.38154	1
Cacna1c	4	5	18	24	28	10	36	13	21	11	19.5933	0.595637	0.479694	0.846191	1	19.4554	0.46922	0.431826	1.24979	1	19.7363	0.770058	1	0.526477	1
Polr3b	1	2	23	23	13	21	11	27	18	25	20.3219	1.62682	0.480593	1.01665	1	20.696	1.88976	0.570415	0.869471	1	19.861	1.3538	1	1.24104	1
Etfb	2	2	1437	1131	1608	1225	1315	907	1120	856	1178.89	0.820899	0.481427	0.999057	1	1038	0.793907	0.322048	1.0333	1	1345.69	0.843045	1	0.970629	1
U46068	5	6	0	4	1	2	0	3	0	1	1.35096	10.5911	0.481671	0.441787	1	0.984307	Inf	1	0.422212	1	1.77936	5.97654	1	0.458848	1
Rfx5	1	2	36	18	14	14	20	13	23	6	17.3041	0.582367	0.482419	1.01046	1	15.1574	0.456733	0.652519	0.650128	1	19.8466	0.712676	1	1.50854	1
Map4k2	2	2	77	47	72	56	58	31	43	30	50.1497	0.721215	0.482477	1.11124	1	39.7179	0.668825	0.726984	1.12194	1	62.5169	0.760453	1	1.10507	1
Sergef	1	3	25	28	32	41	31	52	22	28	32.3435	1.48223	0.482504	0.951913	1	32.6346	1.61992	0.637793	0.821746	1	31.9547	1.3275	1	1.14258	1
EG624367	2	5	3	0	7	2	4	0	2	1	2.28486	0.221259	0.482999	1.06433	1	1.67388	0.211491	1	2.11154	1	3.01312	0.22811	1	0.687696	1
Zfp609	2	4	123	146	95	120	125	135	85	107	115.724	1.301	0.482999	1.04494	1	111.64	1.26776	0.870976	1.06712	1	120.412	1.33255	1	1.02579	1
Amn	1	1	0	0	0	0	0	4	0	3	0.977811	Inf	0.482999	0.944753	1	1.79943	Inf	0.634881	0.949976	1	0	NA	NA	NA	NA
Nudcd1	3	3	14	5	9	6	10	6	13	3	8.06227	0.462671	0.483377	0.897603	1	7.86684	0.403286	0.847123	0.611751	1	8.2981	0.532906	1	1.37003	1
Slc35a5	1	12	195	139	144	94	157	111	126	98	129.857	0.779673	0.48362	1.01411	1	121.251	0.80953	0.887558	1.03787	1	139.98	0.746378	1	0.992636	1
[truncated: 5,990 more rows]
