# Supplementary material for: Allele-specific expression and eQTL analysis in mouse adipose tissue
Source: BMC Genomics. 2014 Jun 13;15(1):471. doi: 10.1186/1471-2164-15-471 (PMC4089026; doi:10.1186/1471-2164-15-471)
Supplement: Supplementary file 3 — Additional file 3: Is a table of information regarding eQTL status in HMDP, F2 or F1 and DNase I hypersensitivity peaks for all genes analyzed. (XLSX 939 KB) [file 12864_2013_6204_MOESM3_ESM.xlsx]

## Sheet: Genes_in_allCohorts
gene_symbol	HMDPdba_AvExpBL6	HMDPdba_AvExpNotBL6	HMDPdba_minP	HMDPdba_MaxABSeffect	HMDPdba_Effdirection	F1_AvExpDEseqSTR_EXsnps	F1_FC_D2B_EXsnps	F1_DEseqGENE_EXsnps_4_STR	F1_CountinPeak	F1_All_0bp	F1_Int_0bp	F1_Genetype	F2_MaxCISGeneLod	F2_MaxGeneCISEffabs	F2_MaxGeneCISEfftype	F2_GeneCIS_SNPmindist	F2_MaxCIS_Status	HMDPdba_status	F1status
1110032A03Rik	8.48211	8.19859	8.346e-06	0.28352	BL6	60.4313	0.494044	0.00376757	9	234.86	0	BL6	19.6287	0.308977	f2BL6	1624501	f2_Cis	dba_cis	F1cis
1700008P20Rik	3.82545	4.15302	1.501e-08	0.327567	NotBL6	3.67953	30.57	0.00490062	2	NA	NA	DBA	8.87154	0.176109	f2DBA	435654	f2_Cis	dba_cis	F1cis
2700078E11Rik	4.61592	4.36721	0.00010432	0.255685	BL6	55.8675	0.181421	4.67718e-13	NA	NA	NA	BL6	10.7241	0.226665	f2BL6	1638134	f2_Cis	dba_cis	F1cis
6030458C11Rik	4.52867	5.44712	8.37e-41	1.4044	NotBL6	93.0735	2.27002	3.97623e-05	8	NA	NA	DBA	71.6004	0.983955	f2DBA	35503	f2_Cis	dba_cis	F1cis
6330403K07Rik	3.75836	6.04853	4.8107e-34	2.38429	NotBL6	249.486	53.1433	1.28727e-17	NA	NA	NA	DBA	187.642	3.49433	f2DBA	892342	f2_Cis	dba_cis	F1cis
8430406I07Rik	4.77924	4.44075	3.1234e-10	0.507372	BL6	123.004	0.464617	6.09179e-05	9	38.8129	9.78016	BL6	32.6782	0.221992	f2BL6	1247102	f2_Cis	dba_cis	F1cis
Abhd14b	8.22203	7.26857	3.7822e-14	0.95346	BL6	533.381	0.55685	0.000124683	9	68.0501	20.6584	BL6	60.6703	0.735833	f2BL6	1969360	f2_Cis	dba_cis	F1cis
Acaca	4.93592	4.41769	2.4957e-10	0.518229	BL6	380.503	1.74773	0.000631292	9	728.857	452.787	DBA	8.24901	0.342379	f2BL6	1192408	f2_Cis	dba_cis	F1cis
Acp1	6.55149	6.20171	9.7185e-31	0.810108	BL6	4.35772	0	0.000253598	9	83.3463	0	BL6	62.7277	0.611962	f2BL6	1998143	f2_Cis	dba_cis	F1cis
Adi1	5.9631	3.84061	2.0349e-44	3.49529	BL6	373.212	1.8945	4.47686e-05	9	234.053	0	DBA	80.1359	0.678761	f2DBA	95946	f2_Cis	dba_cis	F1cis
Agrn	6.57137	7.02947	3.6328e-07	0.458096	NotBL6	346.247	1.46749	0.0454995	9	452.358	147.762	DBA	9.61626	0.206121	f2DBA	1292921	f2_Cis	dba_cis	F1cis
Akr7a5	7.51484	8.34673	2.2339e-16	0.810847	NotBL6	627.392	2.36051	1.23415e-06	9	184.918	107.314	DBA	39.5301	0.398819	f2DBA	27524	f2_Cis	dba_cis	F1cis
Ang	5.23051	3.92213	4.9913e-30	1.30838	BL6	60.5313	0.57897	0.0313323	9	499.602	263.721	BL6	144.755	4.21349	f2BL6	1231539	f2_Cis	dba_cis	F1cis
Aox3	5.0562	4.27849	1.7596e-07	0.777707	BL6	14.9786	0.12909	0.0299003	9	1349.73	774.34	BL6	67.9272	0.930151	f2BL6	1300484	f2_Cis	dba_cis	F1cis
Arpp19	7.42182	7.58453	1.6041e-09	0.477233	NotBL6	679.111	0.0933724	6.40551e-58	9	539.08	407.395	BL6	25.5306	0.4177	f2DBA	1684253	f2_Cis	dba_cis	F1cis
As3mt	5.22549	5.963	2.9381e-18	0.791878	NotBL6	188.9	2.01705	9.32833e-05	9	368.364	94.3715	DBA	76.5527	0.736368	f2DBA	71463	f2_Cis	dba_cis	F1cis
Astn1	3.37299	3.47055	5.2858e-05	0.097561	NotBL6	10.0767	4.18688	0.0234901	9	159.107	0	DBA	8.77935	0.191464	f2BL6	1226727	f2_Cis	dba_cis	F1cis
Atoh8	4.22996	3.9651	1.5494e-05	0.264859	BL6	71.968	0.408731	0.00212403	9	379.806	125.949	BL6	7.11167	0.16787	f2BL6	661971	f2_Cis	dba_cis	F1cis
Atp1b1	6.66629	7.94855	3.5e-07	1.22808	NotBL6	360.181	2.40746	7.36824e-09	9	132.133	0	DBA	6.22863	0.657436	f2DBA	574766	f2_Cis	dba_cis	F1cis
Atp6v1g1	6.51816	6.69912	0.00032968	0.288377	NotBL6	2.93991	0	0.00791402	9	578.977	261.504	BL6	35.8365	0.45429	f2DBA	743061	f2_Cis	dba_cis	F1cis
B3gnt3	3.89938	3.62584	1.7612e-13	0.273537	BL6	180.068	0.206504	8.51517e-21	4	NA	NA	BL6	46.7547	0.990411	f2BL6	431145	f2_Cis	dba_cis	F1cis
BC026585	5.47071	4.77998	4.2607e-08	0.69073	BL6	419.151	0.483204	0.00459736	9	57.1368	14.5781	BL6	40.5181	0.542713	f2BL6	1353303	f2_Cis	dba_cis	F1cis
BC049807	3.94412	4.11237	0.00048712	0.168252	NotBL6	15.8667	0.181561	5.51628e-05	NA	NA	NA	BL6	6.49102	0.212679	f2BL6	1969093	f2_Cis	dba_cis	F1cis
Bckdhb	9.67474	10.1936	3.0219e-10	0.51884	NotBL6	824.453	1.90643	0.00153514	9	1307.75	621.731	DBA	62.0393	0.984663	f2DBA	1443472	f2_Cis	dba_cis	F1cis
Brd2	7.10269	7.27744	2.2934e-05	0.174755	NotBL6	506.273	0.633106	0.00541417	9	596.11	362.127	BL6	12.6685	0.292678	f2DBA	421145	f2_Cis	dba_cis	F1cis
Bst1	3.94656	4.70797	1.7443e-12	1.01854	NotBL6	52.292	2.1156	0.00574802	9	119.753	112.108	DBA	10.8977	0.361058	f2DBA	361647	f2_Cis	dba_cis	F1cis
Bub1b	3.83947	3.63937	2.8104e-06	0.200092	BL6	36.5863	0.426984	0.00272549	9	454.452	81.8827	BL6	19.0433	0.268701	f2BL6	71439	f2_Cis	dba_cis	F1cis
Cacna1a	3.88812	4.09029	7.3836e-09	0.202168	NotBL6	63.0397	2.09295	0.00136897	9	445.467	160.745	DBA	56.387	0.604686	f2DBA	1354418	f2_Cis	dba_cis	F1cis
Casq1	4.06935	4.68464	7.8814e-08	0.615285	NotBL6	47.5219	3.05951	4.33238e-06	9	173.273	11.3307	DBA	12.7977	0.398979	f2DBA	1641421	f2_Cis	dba_cis	F1cis
Ccdc123	4.58384	4.36952	4.9784e-08	0.221669	BL6	122.089	0.631257	0.0355815	7	NA	NA	BL6	23.9296	0.31901	f2BL6	1465130	f2_Cis	dba_cis	F1cis
Ccdc28a	5.09165	5.52945	1.8353e-12	0.437802	NotBL6	34.3702	2.37499	0.00459105	9	206.574	0	DBA	38.771	0.379043	f2DBA	1080470	f2_Cis	dba_cis	F1cis
Ccr5	3.80385	4.16638	0.00024451	0.59589	NotBL6	316.84	1.66913	0.0336361	9	63.0035	0	DBA	7.79069	0.278628	f2DBA	634018	f2_Cis	dba_cis	F1cis
Chd1	5.05622	5.53033	1.4279e-05	0.47411	NotBL6	83.6646	0.51375	0.00188309	9	105.351	54.567	BL6	12.7786	0.403692	f2DBA	481676	f2_Cis	dba_cis	F1cis
Clcn6	3.61432	3.76315	5.6586e-07	0.14883	NotBL6	187.777	2.1661	6.32072e-06	9	228.893	0	DBA	36.1706	0.479036	f2DBA	1247398	f2_Cis	dba_cis	F1cis
Clec16a	4.67105	5.29776	1.5308e-20	0.626717	NotBL6	486.184	2.40282	1.50701e-09	9	2543	1479.57	DBA	94.3517	0.749583	f2DBA	53408	f2_Cis	dba_cis	F1cis
Coq5	6.97207	7.54879	4.9879e-14	0.581861	NotBL6	364.925	1.61696	0.00468128	9	89.0329	89.0329	DBA	60.3593	0.611634	f2DBA	503152	f2_Cis	dba_cis	F1cis
Cox18	5.92072	6.48867	7.8678e-16	0.569136	NotBL6	64.77	2.0467	0.00276559	9	339.048	324	DBA	45.5961	0.448441	f2DBA	379064	f2_Cis	dba_cis	F1cis
Creg1	8.37478	8.75411	2.676e-06	0.423432	NotBL6	449.757	1.4409	0.041628	9	531.959	22.245	DBA	13.5278	0.349481	f2DBA	1670867	f2_Cis	dba_cis	F1cis
Csrp1	8.2275	9.15709	1.7438e-09	0.957029	NotBL6	1456.83	1.98675	9.84944e-07	9	1062.33	204.344	DBA	35.5502	1.38946	f2DBA	554256	f2_Cis	dba_cis	F1cis
Ctse	3.6652	5.42212	2.2691e-20	1.75692	NotBL6	5.87718	Inf	3.12872e-06	9	314.96	29.0327	DBA	68.2639	2.51893	f2DBA	1073241	f2_Cis	dba_cis	F1cis
Ctsl	11.5079	11.903	1.1878e-10	0.395063	NotBL6	6137.93	1.87656	5.81409e-06	9	15.8761	0	DBA	138.928	1.91971	f2BL6	272759	f2_Cis	dba_cis	F1cis
Cux1	4.54638	4.35073	7.8792e-14	0.344278	BL6	100.463	0.444914	5.23682e-05	9	2461.62	2252.79	BL6	71.2406	0.917025	f2BL6	1360371	f2_Cis	dba_cis	F1cis
Cyp4f18	4.34817	3.71603	4.1784e-12	0.632133	BL6	52.7079	0.185987	1.51693e-11	9	33.0953	0	BL6	30.056	1.24338	f2BL6	276193	f2_Cis	dba_cis	F1cis
D6Wsu116e	8.44704	8.67937	3.8532e-09	0.236124	NotBL6	210.095	1.67061	0.00445305	9	291.59	291.59	DBA	10.6986	0.157229	f2DBA	1671809	f2_Cis	dba_cis	F1cis
Dci	9.82621	9.30127	1.0299e-11	0.524937	BL6	409.383	0.232013	3.42597e-23	NA	NA	NA	BL6	19.6707	0.444263	f2BL6	110910	f2_Cis	dba_cis	F1cis
Dfna5	4.43051	4.05831	9.1882e-07	0.372202	BL6	61.2787	0.548889	0.041628	9	851.609	851.609	BL6	36.6935	0.867889	f2BL6	36563	f2_Cis	dba_cis	F1cis
Dgke	4.21027	3.86579	4.0793e-13	0.478314	BL6	295.736	0.510629	3.666e-05	9	639.304	0	BL6	72.7594	0.584326	f2BL6	1023682	f2_Cis	dba_cis	F1cis
Dlgap4	7.92651	7.71827	1.6014e-05	0.211422	BL6	475.611	0.65726	0.014412	9	944.125	292.247	BL6	19.2621	0.237959	f2BL6	1032664	f2_Cis	dba_cis	F1cis
Dnaja2	6.74057	6.56846	0.00034361	0.172119	BL6	436.168	0.529825	7.02554e-05	9	75.0669	75.0669	BL6	41.9389	0.600549	f2BL6	873850	f2_Cis	dba_cis	F1cis
Dnase1l3	3.55206	3.66849	2.0064e-10	0.179748	NotBL6	32.6252	3.08355	0.000159184	9	446.641	422.857	DBA	16.9762	1.3394	f2DBA	1613837	f2_Cis	dba_cis	F1cis
Dsn1	3.9386	4.39931	4.5437e-11	0.460704	NotBL6	44.5542	1.9094	0.0362894	9	141.46	141.46	DBA	24.1098	0.258695	f2DBA	788694	f2_Cis	dba_cis	F1cis
Dtwd1	6.33785	6.90328	1.6152e-26	0.567468	NotBL6	89.3342	1.70854	0.0163697	9	24.799	12.7022	DBA	63.9288	0.557105	f2DBA	217918	f2_Cis	dba_cis	F1cis
Ear11	4.52538	7.95716	3.8071e-21	3.43178	NotBL6	192.299	33.9294	5.09859e-22	8	NA	NA	DBA	61.3134	3.09377	f2DBA	1962596	f2_Cis	dba_cis	F1cis
Eif5b	4.24283	4.04179	7.9629e-05	0.201034	BL6	132.587	0.628057	0.0345946	9	493.233	493.233	BL6	12.4968	0.165605	f2BL6	622721	f2_Cis	dba_cis	F1cis
Entpd2	8.44694	7.92984	2.2977e-13	0.517101	BL6	467.856	0.621692	0.00496544	9	8.44307	8.44307	BL6	48.2258	0.568716	f2BL6	1545625	f2_Cis	dba_cis	F1cis
Esd	10.0869	10.2428	0.00085694	0.155847	NotBL6	6.48044	6.19742	0.0162164	2	NA	NA	DBA	36.6859	0.477898	f2BL6	621185	f2_Cis	dba_cis	F1cis
F11r	9.04979	9.28312	0.00058434	0.233331	NotBL6	851.662	1.44402	0.0255358	9	572.297	46.8867	DBA	11.8846	0.291293	f2DBA	1941933	f2_Cis	dba_cis	F1cis
F2r	7.44857	8.22964	4.7845e-15	0.845537	NotBL6	141.881	2.24282	1.1837e-05	9	435.045	232.453	DBA	58.0852	0.61025	f2DBA	932476	f2_Cis	dba_cis	F1cis
Fastk	4.58661	4.27779	7.0866e-08	0.308817	BL6	53.3028	0.441285	0.00149817	9	45.2672	0	BL6	19.0781	0.217253	f2BL6	923072	f2_Cis	dba_cis	F1cis
Fbxo4	6.88231	7.30598	2.0445e-06	0.423668	NotBL6	151.742	1.62303	0.0184364	9	437.497	437.497	DBA	27.5831	0.357795	f2DBA	9868	f2_Cis	dba_cis	F1cis
Fgfbp1	4.1831	5.15858	6.9316e-16	0.975484	NotBL6	5.71717	48.0527	0.0135054	9	76.0968	76.0968	DBA	86.6902	3.07223	f2DBA	1426404	f2_Cis	dba_cis	F1cis
Folh1	4.69636	7.0401	2.5538e-24	2.34373	NotBL6	426.582	4.91016	1.11676e-10	NA	NA	NA	DBA	28.1214	0.788798	f2DBA	1170199	f2_Cis	dba_cis	F1cis
Folr1	4.96167	4.41439	0.0012243	0.547275	BL6	39.3091	0.193378	1.21203e-06	9	646.885	0	BL6	28.1005	0.432797	f2BL6	1181864	f2_Cis	dba_cis	F1cis
Fxr2	5.49978	5.27885	2.8616e-06	0.220932	BL6	22.3469	0.229871	4.52256e-05	8	NA	NA	BL6	18.2054	0.225399	f2BL6	55174	f2_Cis	dba_cis	F1cis
Gjc1	6.95154	7.54354	1.7182e-08	0.591996	NotBL6	144.469	1.61535	0.0143091	9	12.7022	0	DBA	17.4521	0.483144	f2DBA	162392	f2_Cis	dba_cis	F1cis
Glo1	8.5286	9.42021	6.9528e-14	0.954841	NotBL6	16.6312	0.392992	0.0435737	9	355.92	355.92	BL6	116.637	1.15811	f2DBA	1215506	f2_Cis	dba_cis	F1cis
Glrx	7.19133	7.82354	1.2025e-09	0.654461	NotBL6	30.3629	2.40486	0.00807235	9	364.605	56.2413	DBA	18.5112	0.486391	f2DBA	1375205	f2_Cis	dba_cis	F1cis
Gpbp1l1	6.06293	4.96202	5.3762e-32	1.10091	BL6	23.9131	0.251757	5.26083e-05	9	48.9215	48.9215	BL6	62.5274	1.07107	f2BL6	1042928	f2_Cis	dba_cis	F1cis
Gpnmb	6.79072	5.72149	0.00012894	1.06922	BL6	595.706	0.064158	0.000487049	5	NA	NA	BL6	111.463	3.56602	f2BL6	443735	f2_Cis	dba_cis	F1cis
Gpt2	8.84333	9.4426	2.051e-05	0.609413	NotBL6	673.958	2.49813	0.00118706	9	1449.37	843.439	DBA	50.2401	1.10297	f2DBA	846969	f2_Cis	dba_cis	F1cis
Grem2	6.24805	7.78091	1.669e-10	1.53286	NotBL6	461.509	4.43186	0.000666849	NA	NA	NA	DBA	16.6104	0.720067	f2DBA	593096	f2_Cis	dba_cis	F1cis
Gsta4	7.80148	9.30874	7.8955e-19	1.50726	NotBL6	2.8402	0	0.00878984	9	284.774	15.8761	BL6	100.545	1.81352	f2DBA	1887599	f2_Cis	dba_cis	F1cis
Gtf2h4	6.14562	5.93703	0.00019489	0.21827	BL6	106.299	0.61769	0.0337108	8	NA	NA	BL6	29.3814	0.286635	f2BL6	1976840	f2_Cis	dba_cis	F1cis
H2-K1	9.57291	9.20027	7.4482e-09	0.372637	BL6	32984.4	0.391865	1.20072e-12	9	285.648	0	BL6	9.96161	0.226384	f2BL6	305143	f2_Cis	dba_cis	F1cis
Habp4	4.87721	4.86687	2.2447e-05	0.17653	NotBL6	364.783	0.525259	4.20936e-05	9	64.3382	0	BL6	18.2059	0.304326	f2BL6	1471656	f2_Cis	dba_cis	F1cis
Hal	3.6097	6.75927	2.0885e-18	3.14958	NotBL6	74.5507	7.3554	0.00580448	9	874.444	167.286	DBA	83.0669	1.36022	f2DBA	1139009	f2_Cis	dba_cis	F1cis
Hdgf	7.57319	7.88538	5.3217e-09	0.312182	NotBL6	147.085	0.602364	0.00994365	9	198.54	151.188	BL6	46.9215	0.401781	f2DBA	1730658	f2_Cis	dba_cis	F1cis
Hebp1	9.00764	9.86007	7.421e-13	0.852423	NotBL6	2955.03	1.82624	0.000306731	9	105.829	0	DBA	57.8419	0.994052	f2DBA	1305211	f2_Cis	dba_cis	F1cis
Hfe	6.81335	5.95265	5.7601e-13	0.981758	BL6	364.392	0.518735	0.0327131	9	57.9763	57.9763	BL6	112.323	1.99376	f2BL6	1506687	f2_Cis	dba_cis	F1cis
Hnrnpab	4.75799	4.6636	0.00032187	0.294463	BL6	163.711	0.00516758	8.98101e-85	9	150.327	49.5154	BL6	22.6888	0.404271	f2BL6	1405194	f2_Cis	dba_cis	F1cis
Hsd11b1	10.4789	10.9383	5.5265e-07	0.459451	NotBL6	142.169	2.00847	0.0406669	9	1232.08	1018.66	DBA	7.46561	0.240085	f2DBA	163852	f2_Cis	dba_cis	F1cis
Idh1	8.27574	8.74584	2.2202e-05	0.458742	NotBL6	162.529	1.62814	0.013897	9	1891.79	691.327	DBA	9.61254	0.251867	f2DBA	304028	f2_Cis	dba_cis	F1cis
Ier5	4.9719	4.89232	2.798e-11	0.341496	BL6	15.6042	0	3.34019e-15	9	213.26	213.26	BL6	116.068	1.65239	f2BL6	1249247	f2_Cis	dba_cis	F1cis
Iffo2	4.08197	3.88929	2.1587e-05	0.19268	BL6	171.051	0.576225	0.00400525	9	1258.19	244.054	BL6	11.9701	0.405389	f2BL6	312843	f2_Cis	dba_cis	F1cis
Ifi203	8.41936	6.14699	9.7729e-15	2.27237	BL6	54.2509	0.0580498	1.84643e-25	NA	NA	NA	BL6	162.362	3.61613	f2BL6	1634827	f2_Cis	dba_cis	F1cis
Ifngr1	8.99299	8.6976	1.3921e-07	0.29539	BL6	610.66	0.682935	0.0270527	9	705.906	324	BL6	11.0188	0.235925	f2BL6	1076896	f2_Cis	dba_cis	F1cis
Irgm2	5.63745	4.92974	2.6972e-06	0.707704	BL6	352.476	0.636983	0.00993248	8	NA	NA	BL6	9.31763	0.355949	f2BL6	1887286	f2_Cis	dba_cis	F1cis
Kcne3	4.02696	4.55915	5.7702e-10	0.532192	NotBL6	74.1998	3.07428	1.47228e-07	9	206.574	0	DBA	20.575	0.747227	f2DBA	1131078	f2_Cis	dba_cis	F1cis
Klf9	8.26626	7.57327	3.9572e-18	1.14267	BL6	538.888	0.576583	0.000467051	9	246.658	203.779	BL6	34.2917	0.939445	f2BL6	71163	f2_Cis	dba_cis	F1cis
Klk10	3.64885	3.47731	1.608e-06	0.179801	BL6	12.6693	0.297926	0.0230758	9	12.7022	12.7022	BL6	12.0554	0.187825	f2BL6	1040867	f2_Cis	dba_cis	F1cis
Lats2	4.60584	4.48584	1.2673e-07	0.751761	BL6	156.912	0.541149	0.00120254	9	800.527	791.756	BL6	94.483	1.34509	f2BL6	437340	f2_Cis	dba_cis	F1cis
Lpin1	9.61315	8.77406	2.3722e-08	0.912367	BL6	4206.7	0.529233	0.000297198	9	1510.32	179.354	BL6	25.0642	0.675457	f2BL6	592676	f2_Cis	dba_cis	F1cis
Lsm4	8.04027	7.30782	2.997e-23	0.732449	BL6	161.304	0.575131	0.00388633	9	648	0	BL6	24.3503	0.376368	f2BL6	1314648	f2_Cis	dba_cis	F1cis
Ltv1	7.95625	8.54462	5.2936e-11	0.588364	NotBL6	506.051	1.93942	2.67994e-05	8	NA	NA	DBA	9.55095	0.130349	f2DBA	63248	f2_Cis	dba_cis	F1cis
Lyplal1	8.12144	8.91498	4.9827e-18	0.793538	NotBL6	74.7925	2.22406	0.000294733	9	136.429	19.9813	DBA	16.546	0.480432	f2DBA	1588188	f2_Cis	dba_cis	F1cis
Mall	4.49273	4.14917	1.442e-05	0.343563	BL6	259.112	0.612499	0.0368626	9	210.903	127.955	BL6	7.84357	0.519322	f2BL6	657389	f2_Cis	dba_cis	F1cis
Mcm6	5.23757	4.49432	7.2257e-21	1.11384	BL6	57.9345	0.282117	1.52891e-08	8	NA	NA	BL6	20.0645	0.954226	f2BL6	588329	f2_Cis	dba_cis	F1cis
Mcpt2	3.67692	5.75652	1.0258e-35	2.07961	NotBL6	117.212	804.665	7.50015e-22	NA	NA	NA	DBA	65.2332	2.24765	f2DBA	1183474	f2_Cis	dba_cis	F1cis
Mertk	7.91785	7.169	3.3987e-11	0.748846	BL6	437.194	0.458454	2.43251e-07	9	923.708	5.7118	BL6	12.1205	0.302028	f2BL6	1129531	f2_Cis	dba_cis	F1cis
Mrap	6.32404	6.00898	3.7878e-05	0.546667	BL6	1799.83	0.570079	0.020182	8	NA	NA	BL6	46.5452	0.983101	f2BL6	1653101	f2_Cis	dba_cis	F1cis
Mrpl35	6.32256	5.85452	6.4777e-24	0.611602	BL6	284.798	0.611298	0.00645675	9	197.31	197.31	BL6	97.1056	0.984323	f2BL6	1073491	f2_Cis	dba_cis	F1cis
Msh5	3.69963	4.06006	4.1947e-14	0.360428	NotBL6	12.4937	2.93723	0.0323155	9	13.3255	13.3255	DBA	118.992	2.39211	f2DBA	1448410	f2_Cis	dba_cis	F1cis
Mtap7	5.28254	5.72057	4.9321e-09	0.546928	NotBL6	162.127	2.95765	1.89988e-06	9	2924.72	1952.53	DBA	10.2608	0.163159	f2DBA	1259576	f2_Cis	dba_cis	F1cis
Myl4	5.55424	4.85987	7.5253e-06	0.704166	BL6	116.648	0.249813	1.05028e-05	9	510.31	366.745	BL6	33.3565	0.343735	f2BL6	442233	f2_Cis	dba_cis	F1cis
Myo7a	5.67377	4.86165	1.0059e-12	0.812123	BL6	417.212	0.532157	0.0013786	9	464.276	222.134	BL6	25.797	0.520549	f2BL6	808084	f2_Cis	dba_cis	F1cis
Nck1	4.76471	4.57362	9.0887e-05	0.191084	BL6	106.155	0.144131	7.30605e-23	9	447.368	447.368	BL6	6.62105	0.145434	f2BL6	530497	f2_Cis	dba_cis	F1cis
Ndufa12	9.88788	10.1592	1.8832e-07	0.276597	NotBL6	232.583	1.69785	0.00277811	9	283.772	0	DBA	14.533	0.225549	f2DBA	1462998	f2_Cis	dba_cis	F1cis
Ndufb7	9.6096	9.82047	2.1972e-07	0.212163	NotBL6	344.346	2.47773	1.70044e-09	8	NA	NA	DBA	11.0459	0.125854	f2BL6	505508	f2_Cis	dba_cis	F1cis
Npl	5.34563	6.97399	9.0418e-17	1.62836	NotBL6	60.7317	2.65336	1.4534e-05	9	158.128	0	DBA	66.2483	1.46745	f2DBA	1221363	f2_Cis	dba_cis	F1cis
Nt5c2	5.15172	5.30747	7.5481e-08	0.269102	NotBL6	21.2616	0.356435	0.00742352	9	1887.41	1020.97	BL6	35.5018	0.365045	f2DBA	74327	f2_Cis	dba_cis	F1cis
Ntsr2	4.80046	4.31384	0.00042011	0.486615	BL6	22.7748	0.212626	1.35721e-05	9	68.3651	0	BL6	67.1662	1.06938	f2BL6	709107	f2_Cis	dba_cis	F1cis
Ocel1	4.97995	6.41888	7.6038e-39	1.43893	NotBL6	205.895	1.78287	0.00126948	9	321.704	0	DBA	158.252	1.41042	f2DBA	341649	f2_Cis	dba_cis	F1cis
P2rx5	4.271	3.74275	1.1321e-10	0.528241	BL6	90.5633	0.1323	9.28237e-08	9	214.949	0	BL6	44.0988	0.996435	f2BL6	729943	f2_Cis	dba_cis	F1cis
P4ha2	6.9778	6.44426	3.4214e-05	0.533544	BL6	66.1611	0.412923	0.000524263	9	197.398	171.497	BL6	30.5197	0.70936	f2BL6	293081	f2_Cis	dba_cis	F1cis
Paqr4	4.39044	4.93658	3.5219e-08	0.546146	NotBL6	407.499	2.29093	0.0018797	8	NA	NA	DBA	30.2164	0.670463	f2DBA	227808	f2_Cis	dba_cis	F1cis
Parp3	7.84748	6.691	3.7379e-22	1.60608	BL6	839.947	0.537303	3.98714e-05	9	71.9042	10.343	BL6	141.497	1.69212	f2BL6	1946103	f2_Cis	dba_cis	F1cis
Pdcd6ip	5.7147	5.85604	0.0003464	0.151038	NotBL6	271.95	0.385438	2.03981e-09	9	890.867	681.466	BL6	7.09132	0.125524	f2DBA	1086598	f2_Cis	dba_cis	F1cis
Pde7a	4.99046	5.41075	3.0361e-05	0.572881	NotBL6	17.3489	0	8.16506e-17	9	1190.78	866.78	BL6	8.71744	0.271863	f2DBA	367995	f2_Cis	dba_cis	F1cis
Pdhb	7.64953	7.17131	6.3311e-15	0.805939	BL6	65.6235	0.342499	0.000210759	9	497.945	497.945	BL6	55.5144	1.079	f2BL6	1812162	f2_Cis	dba_cis	F1cis
Pih1d1	6.41546	6.93316	1.2186e-14	0.5177	NotBL6	81.5794	1.79062	0.0153159	9	83.4903	0	DBA	52.6	0.348163	f2DBA	1305599	f2_Cis	dba_cis	F1cis
Pold3	4.73736	5.12496	2.9886e-09	0.443808	NotBL6	142.092	1.56967	0.0485401	9	324	0	DBA	14.5031	0.30884	f2DBA	554951	f2_Cis	dba_cis	F1cis
Poldip3	7.07742	7.47136	3.3145e-15	0.446619	NotBL6	336.599	1.53261	0.0146608	9	343.441	343.441	DBA	50.5899	0.311293	f2DBA	1822095	f2_Cis	dba_cis	F1cis
Ppm1m	9.55728	8.56201	1.6791e-21	0.99527	BL6	1044.22	0.580908	0.00544181	9	38.1935	0	BL6	83.7593	0.869024	f2BL6	776329	f2_Cis	dba_cis	F1cis
Prdx3	9.80278	9.32412	6.3701e-16	0.478662	BL6	468.466	0.676498	0.0299005	9	286.139	0	BL6	20.0293	0.371694	f2BL6	1976227	f2_Cis	dba_cis	F1cis
Psmb5	8.97587	8.73487	1.3348e-05	0.241007	BL6	9.15497	0.0141582	4.7047e-08	9	400.5	0	BL6	22.4815	0.228328	f2BL6	240641	f2_Cis	dba_cis	F1cis
Ptdss1	6.22478	5.95666	7.6403e-13	0.290599	BL6	552.198	0.681971	0.0338271	9	363.91	363.91	BL6	6.60063	0.131872	f2BL6	344887	f2_Cis	dba_cis	F1cis
Ptpmt1	8.22149	7.84996	2.2762e-13	0.371531	BL6	40.9532	2.26669	0.00231206	9	88.1705	39.6051	DBA	21.4848	0.394211	f2BL6	336674	f2_Cis	dba_cis	F1cis
Ptprk	5.29143	5.82417	1.1904e-08	0.743881	NotBL6	238.296	1.63948	0.00650155	9	4536.67	3685.06	DBA	16.5269	0.320416	f2DBA	708126	f2_Cis	dba_cis	F1cis
Pttg1	7.74862	5.07488	2.3578e-33	2.71003	BL6	226.489	0.0825778	3.47482e-47	9	182.951	0	BL6	111.057	1.31652	f2BL6	1023216	f2_Cis	dba_cis	F1cis
Pygl	8.82539	9.62554	1.8857e-14	0.800147	NotBL6	728.126	1.4725	0.0255358	9	82.0168	33.0953	DBA	7.6643	0.356094	f2DBA	41191	f2_Cis	dba_cis	F1cis
Pyhin1	5.37026	3.56363	6.2959e-28	1.80663	BL6	9.52793	0.153968	0.000918402	NA	NA	NA	BL6	52.5533	2.56034	f2BL6	1866987	f2_Cis	dba_cis	F1cis
Rarres2	8.78271	9.32503	1.0431e-11	0.597597	NotBL6	1627.63	2.39032	0.000137622	9	10.3428	0	DBA	27.6204	0.556847	f2DBA	1666494	f2_Cis	dba_cis	F1cis
Rasl11b	6.1362	5.22891	1.9652e-10	0.907288	BL6	129.736	0.303578	7.54646e-10	9	5.0278	0	BL6	24.7574	0.845377	f2BL6	416141	f2_Cis	dba_cis	F1cis
Rbm28	6.44191	7.439	4.0737e-13	1.67203	NotBL6	638.261	2.71252	0.0351656	9	291.031	291.031	DBA	80.871	1.52823	f2DBA	299762	f2_Cis	dba_cis	F1cis
Rem1	4.16451	4.48858	2.9692e-16	0.31382	NotBL6	304.59	1.75318	0.000666849	NA	NA	NA	DBA	33.6443	0.377147	f2DBA	1313093	f2_Cis	dba_cis	F1cis
Rfk	7.86071	8.19511	3.355e-13	0.563365	NotBL6	433.662	0.538136	0.000110723	9	145.072	90.5055	BL6	7.57564	0.342635	f2DBA	853674	f2_Cis	dba_cis	F1cis
Rheb	10.1826	10.42	4.5818e-06	0.23741	NotBL6	63.8369	0	1.00991e-50	9	675.023	197.186	BL6	11.059	0.2283	f2DBA	1285281	f2_Cis	dba_cis	F1cis
Ring1	4.71329	4.43629	3.102e-06	0.277005	BL6	625.153	0.304295	2.20261e-15	9	23.625	0	BL6	13.7088	0.16672	f2BL6	330199	f2_Cis	dba_cis	F1cis
Rnasel	6.14835	6.38027	1.5325e-06	0.996911	NotBL6	739.186	0.538677	3.78339e-05	9	136.746	0	BL6	26.07	0.379509	f2DBA	594563	f2_Cis	dba_cis	F1cis
Rnf121	6.00427	6.35942	5.2365e-13	0.464351	NotBL6	139.055	0.439643	4.41738e-06	9	356.064	356.064	BL6	6.83232	0.133861	f2DBA	1342670	f2_Cis	dba_cis	F1cis
Rpl14	9.21144	9.70212	5.7324e-30	1.59789	NotBL6	9.57122	0.0305838	9.94637e-08	8	NA	NA	BL6	113.732	1.58065	f2DBA	1662810	f2_Cis	dba_cis	F1cis
Rps20	3.68845	3.57052	0.00042082	0.148269	BL6	16.5318	6.25773	5.24294e-06	7	NA	NA	DBA	17.7369	0.39973	f2BL6	1600266	f2_Cis	dba_cis	F1cis
Rps3	11.4769	11.6117	6.4402e-05	0.134879	NotBL6	1285.52	2.26773	2.99542e-08	8	NA	NA	DBA	78.0774	1.37849	f2BL6	159975	f2_Cis	dba_cis	F1cis
Rwdd3	4.40946	5.08501	2.8469e-12	0.720324	NotBL6	55.5861	2.14597	0.0313894	9	971.679	154.658	DBA	83.0503	1.2867	f2DBA	110968	f2_Cis	dba_cis	F1cis
Sc5d	7.81963	6.90044	3.045e-13	0.919191	BL6	661.494	0.557093	0.000107917	9	72.9742	72.9742	BL6	87.6827	1.75143	f2BL6	1306475	f2_Cis	dba_cis	F1cis
Serac1	4.16032	4.37296	2.9075e-10	0.306852	NotBL6	77.8635	1.66501	0.0495564	9	494.087	261.306	DBA	10.0992	0.217103	f2DBA	534685	f2_Cis	dba_cis	F1cis
Serpina1b	4.66555	9.79745	2.6358e-31	5.27854	NotBL6	98.1222	0.00652021	5.17801e-09	NA	NA	NA	BL6	73.8299	4.28013	f2DBA	851489	f2_Cis	dba_cis	F1cis
Sgcg	3.82382	8.42313	1.3663e-49	4.87337	NotBL6	157.481	185.962	1.78454e-49	NA	NA	NA	DBA	111.68	3.25373	f2DBA	1516274	f2_Cis	dba_cis	F1cis
Slain2	6.65644	6.62535	2.4879e-06	0.178031	BL6	48.7339	0.209864	5.55477e-08	9	538.083	361.575	BL6	7.56145	0.192903	f2BL6	1641575	f2_Cis	dba_cis	F1cis
Slc25a3	11.0977	11.2119	1.1091e-07	0.114267	NotBL6	1555.37	0.688164	0.0253062	9	70.8635	7.14195	BL6	21.8656	0.141043	f2BL6	431664	f2_Cis	dba_cis	F1cis
Slc25a42	6.39128	7.17008	2.6001e-07	0.778804	NotBL6	578.697	1.77946	0.000140903	9	138.468	32.4003	DBA	51.3144	0.568369	f2DBA	825740	f2_Cis	dba_cis	F1cis
Slc44a3	5.03005	4.36432	4.6915e-06	0.665737	BL6	433.467	0.283413	2.81023e-18	9	1192.88	47.8319	BL6	27.2584	0.755995	f2BL6	1868371	f2_Cis	dba_cis	F1cis
Slc7a8	5.67731	4.85538	3.5304e-07	0.821933	BL6	506.746	0.376082	3.27604e-11	9	698.901	482.968	BL6	40.0411	0.955421	f2BL6	255155	f2_Cis	dba_cis	F1cis
Smarce1	7.3229	7.17362	7.8634e-18	0.492478	BL6	124.456	3.62228	9.76081e-13	9	63.4475	59.3982	DBA	29.0316	0.577092	f2BL6	109	f2_Cis	dba_cis	F1cis
Snrpb2	6.47118	6.32762	1.6275e-06	0.182352	BL6	11.6687	0.320822	0.0422148	9	36.4563	0	BL6	44.1121	0.43666	f2BL6	62834	f2_Cis	dba_cis	F1cis
Sntb2	4.55347	5.07894	1.9771e-25	0.784911	NotBL6	21.7705	0	5.03869e-19	9	1759.42	1467	BL6	9.25198	0.373027	f2DBA	672590	f2_Cis	dba_cis	F1cis
Sorl1	6.48122	7.62358	3.8814e-13	1.14236	NotBL6	678.17	1.95758	6.84468e-06	9	2107.93	422.164	DBA	11.4954	0.400277	f2BL6	1444495	f2_Cis	dba_cis	F1cis
Spef1	5.00374	4.54356	2.1676e-08	0.471367	BL6	86.3689	0.505154	0.00197416	9	247.036	163.202	BL6	70.4078	0.776098	f2BL6	203112	f2_Cis	dba_cis	F1cis
Srp9	8.52488	8.32132	9.2251e-08	0.203557	BL6	182.412	0.118655	5.07994e-27	9	263.269	0	BL6	41.3689	0.423269	f2DBA	898472	f2_Cis	dba_cis	F1cis
Ssbp2	5.03116	5.47287	7.2108e-12	0.441709	NotBL6	62.0933	0.385109	5.43181e-05	9	926.04	504.008	BL6	158.727	2.36851	f2BL6	1852231	f2_Cis	dba_cis	F1cis
Sspn	8.07743	7.33746	1.3187e-06	0.73997	BL6	1612.06	0.57628	0.000162601	9	799.217	0	BL6	65.8463	1.38298	f2BL6	1806225	f2_Cis	dba_cis	F1cis
Stab2	4.59761	7.06986	8.6957e-18	2.47226	NotBL6	130.067	6.60561	0.000433238	9	338.602	268.276	DBA	7.92584	0.50175	f2BL6	1801932	f2_Cis	dba_cis	F1cis
Stard4	4.89814	5.56803	3.0361e-18	0.787559	NotBL6	100.346	1.93262	0.00164365	9	262.533	0	DBA	23.5724	0.601434	f2DBA	61104	f2_Cis	dba_cis	F1cis
Tgs1	5.78449	5.73532	7.3154e-09	0.3913	BL6	32.4514	0.00883	8.06644e-27	9	104.969	104.969	BL6	18.1874	0.304245	f2DBA	1819250	f2_Cis	dba_cis	F1cis
Tmem159	7.13975	6.70981	2.6778e-09	0.429939	BL6	402.693	0.633911	0.00648871	9	771.679	718.476	BL6	11.0221	0.367112	f2BL6	1557974	f2_Cis	dba_cis	F1cis
Tmem56	4.48591	5.4191	7.6463e-07	0.933188	NotBL6	65.284	2.58702	0.0080929	9	2319.38	630.788	DBA	19.3929	0.652654	f2DBA	1456415	f2_Cis	dba_cis	F1cis
Tmem87a	4.34602	7.38063	9.1769e-48	3.03461	NotBL6	248.95	1.82497	0.000519036	9	348.253	348.253	DBA	295.245	3.21332	f2DBA	747060	f2_Cis	dba_cis	F1cis
Tnip1	7.89623	8.48631	2.5256e-16	0.590084	NotBL6	180.223	2.42027	2.31248e-07	9	543.069	404.521	DBA	45.586	0.545922	f2DBA	1102946	f2_Cis	dba_cis	F1cis
Tpmt	5.74234	6.86239	1.592e-15	1.12005	NotBL6	32.8507	2.32784	0.014295	9	279.604	279.604	DBA	25.7618	0.692178	f2DBA	99564	f2_Cis	dba_cis	F1cis
Trim16	4.95491	4.24164	4.4748e-10	0.713266	BL6	452.265	0.511956	1.48916e-05	9	261.196	132.993	BL6	74.7273	1.27047	f2BL6	134688	f2_Cis	dba_cis	F1cis
Trim6	3.6216	3.78406	3.3358e-05	0.162461	NotBL6	41.3114	2.06515	0.0184459	9	98.5303	9.22865	DBA	8.61471	0.165469	f2DBA	1313477	f2_Cis	dba_cis	F1cis
Tulp3	4.90907	5.10566	3.2397e-05	0.19659	NotBL6	7.28549	0	3.04562e-07	9	450.278	106.05	BL6	6.3785	0.109211	f2BL6	1672139	f2_Cis	dba_cis	F1cis
Uap1l1	6.09829	5.10563	4.2916e-18	0.992659	BL6	142.778	0.537147	0.00111575	9	91.5987	0	BL6	87.6218	0.927847	f2BL6	520101	f2_Cis	dba_cis	F1cis
Ubiad1	5.09734	5.7249	2.139e-17	0.627559	NotBL6	194.729	1.95674	0.000151261	9	168.936	0	DBA	34.6867	0.344099	f2DBA	1677633	f2_Cis	dba_cis	F1cis
Uchl1	4.36725	3.80112	9.1864e-14	0.574244	BL6	18.8121	0.448229	0.049455	1	NA	NA	BL6	18.083	0.95269	f2BL6	300135	f2_Cis	dba_cis	F1cis
Uhrf1bp1l	7.73129	8.29385	5.891e-09	0.887184	NotBL6	1546	1.59367	0.00259333	9	300.648	260.169	DBA	64.8488	0.582217	f2DBA	1735791	f2_Cis	dba_cis	F1cis
Use1	9.54391	9.23021	2.7453e-11	0.310847	BL6	262.424	0.530639	0.000111566	9	369.21	86.3751	BL6	24.1133	0.292946	f2BL6	1852741	f2_Cis	dba_cis	F1cis
Usp38	3.63517	4.22274	2.4757e-15	0.587573	NotBL6	355.27	1.64506	0.00290545	9	494.05	276.841	DBA	22.1507	0.392136	f2DBA	959933	f2_Cis	dba_cis	F1cis
Vps37a	6.32287	6.59917	1.5637e-09	0.431654	NotBL6	357.982	1.88727	5.84778e-05	9	105.693	0	DBA	78.7287	0.982321	f2DBA	652658	f2_Cis	dba_cis	F1cis
Vps52	4.22815	3.8945	4.8184e-09	0.333654	BL6	1162.48	0.692352	0.0288761	9	324	0	BL6	199.787	2.9689	f2BL6	275946	f2_Cis	dba_cis	F1cis
Vstm2b	4.01277	4.60248	1.6773e-16	0.589712	NotBL6	32.2638	3.86015	0.0171339	NA	NA	NA	DBA	17.3479	0.273238	f2DBA	1636590	f2_Cis	dba_cis	F1cis
Xdh	9.1501	8.06536	1.1968e-14	1.08483	BL6	63.9105	0.257461	1.26035e-06	9	2296.19	2296.19	BL6	151.274	2.78187	f2BL6	487864	f2_Cis	dba_cis	F1cis
Zc3h8	4.71287	4.41346	1.3695e-08	0.299411	BL6	32.3741	0.458423	0.0129937	9	475.961	152.526	BL6	50.2604	0.663405	f2BL6	352223	f2_Cis	dba_cis	F1cis
Zfp106	5.74722	5.65455	1.1489e-08	0.352586	BL6	165.72	0.131911	4.53705e-30	9	533.129	154.235	BL6	17.7911	0.278932	f2BL6	1936862	f2_Cis	dba_cis	F1cis
Zfp709	3.73325	3.59882	6.331e-06	0.134428	BL6	3.67562	0	0.00149601	9	101.584	0	BL6	23.3328	0.571187	f2BL6	169830	f2_Cis	dba_cis	F1cis
1110004F10Rik	8.45902	8.31668	0.00053547	0.142335	BL6	52.6433	1.80465	0.0350313	9	406.92	273.927	DBA	NA	NA	NA	NA	f2_noCis	dba_cis	F1cis
1500003O03Rik	9.0771	8.74074	2.2169e-10	0.34325	BL6	178.591	2.08697	0.000666849	9	598.62	41.7768	DBA	NA	NA	NA	NA	f2_noCis	dba_cis	F1cis
4833420G17Rik	6.21799	5.16001	1.2707e-24	1.01561	BL6	409.476	0.384572	1.34851e-10	9	249.493	0	BL6	NA	NA	NA	NA	f2_noCis	dba_cis	F1cis
Abcg1	8.7329	7.42558	7.5836e-15	1.32591	BL6	352.91	0.300574	6.56623e-16	9	200.552	181.238	BL6	NA	NA	NA	NA	f2_noCis	dba_cis	F1cis
Acaa1a	3.93362	3.72581	7.2574e-10	0.207814	BL6	186.454	0.270231	5.46873e-07	9	243.968	0	BL6	NA	NA	NA	NA	f2_noCis	dba_cis	F1cis
Amdhd1	3.46373	3.74788	8.5246e-08	0.284151	NotBL6	40.2832	4.59918	0.00806244	1	NA	NA	DBA	NA	NA	NA	NA	f2_noCis	dba_cis	F1cis
Bat1a	9.34888	9.49833	4.8257e-05	0.149445	NotBL6	947.545	0.376671	1.07225e-12	NA	NA	NA	BL6	NA	NA	NA	NA	f2_noCis	dba_cis	F1cis
Calr	9.12245	9.51786	6.7665e-06	0.461186	NotBL6	1273.52	0.589603	0.000326281	8	NA	NA	BL6	NA	NA	NA	NA	f2_noCis	dba_cis	F1cis
Cbr1	8.52307	8.85884	0.00010822	0.335775	NotBL6	456.193	0.0807154	3.46007e-59	9	130.232	0	BL6	NA	NA	NA	NA	f2_noCis	dba_cis	F1cis
Ccni	9.57749	9.66292	1.1277e-05	0.149737	NotBL6	223.097	0.00392472	1.34486e-101	9	396.126	158.536	BL6	NA	NA	NA	NA	f2_noCis	dba_cis	F1cis
Cdkn2b	5.73491	6.31628	2.9644e-13	0.585239	NotBL6	96.588	1.89277	0.00280515	9	55.5243	55.5243	DBA	NA	NA	NA	NA	f2_noCis	dba_cis	F1cis
Fam108c	5.84257	6.09868	0.00025739	0.256113	NotBL6	41.2844	0	3.48271e-34	9	1147.2	1147.2	BL6	NA	NA	NA	NA	f2_noCis	dba_cis	F1cis
Gatm	4.33751	4.63236	8.7467e-05	0.294852	NotBL6	56.2532	3.0756	6.01251e-05	NA	NA	NA	DBA	NA	NA	NA	NA	f2_noCis	dba_cis	F1cis
Itm2b	3.75086	3.63944	2.4101e-05	0.111422	BL6	3698.25	0.067893	1.83222e-80	9	885.301	661.348	BL6	NA	NA	NA	NA	f2_noCis	dba_cis	F1cis
Katna1	6.31218	6.5755	4.1527e-06	0.263318	NotBL6	222.223	1.55331	0.0231342	9	133.866	133.866	DBA	NA	NA	NA	NA	f2_noCis	dba_cis	F1cis
Lclat1	6.8856	7.04964	0.00079228	0.164047	NotBL6	130.95	0	2.68951e-83	9	807.195	807.195	BL6	NA	NA	NA	NA	f2_noCis	dba_cis	F1cis
Map3k7	4.86043	4.62617	1.4732e-10	0.328936	BL6	401.025	1.48921	0.0293563	9	288.172	0	DBA	NA	NA	NA	NA	f2_noCis	dba_cis	F1cis
Mcart1	10.2682	9.76931	7.9568e-07	0.49894	BL6	270.268	0.000996958	1.45405e-119	9	76.9852	76.9852	BL6	NA	NA	NA	NA	f2_noCis	dba_cis	F1cis
Mlycd	5.99151	6.30853	6.4894e-05	0.317019	NotBL6	49.2678	0.0026009	4.12194e-40	9	124.913	124.913	BL6	NA	NA	NA	NA	f2_noCis	dba_cis	F1cis
Nrcam	3.9028	4.2988	1.9642e-08	0.395997	NotBL6	12.6594	3.52282	0.0113989	9	65.4674	4.45592	DBA	NA	NA	NA	NA	f2_noCis	dba_cis	F1cis
Plxnd1	6.1377	6.51782	6.6755e-05	0.38012	NotBL6	350.091	1.45238	0.044814	9	22.1445	22.1445	DBA	NA	NA	NA	NA	f2_noCis	dba_cis	F1cis
Polr1d	10.1443	9.9194	9.1444e-09	0.224849	BL6	34.3191	0.0510622	4.9604e-20	9	911.728	220.959	BL6	NA	NA	NA	NA	f2_noCis	dba_cis	F1cis
Ppt1	7.85292	8.21048	7.2696e-11	0.473956	NotBL6	678.814	1.62451	0.00195691	9	222.541	222.541	DBA	NA	NA	NA	NA	f2_noCis	dba_cis	F1cis
Prr13	8.33769	8.10536	0.00059441	0.232331	BL6	189.723	2.00467	0.0331699	9	349.003	324	DBA	NA	NA	NA	NA	f2_noCis	dba_cis	F1cis
Psat1	7.69097	7.36678	0.0013421	0.324184	BL6	324.426	0.228351	7.71726e-06	9	484.625	484.625	BL6	NA	NA	NA	NA	f2_noCis	dba_cis	F1cis
Psmd9	5.1728	4.96143	4.4973e-08	0.3775	BL6	129.237	0.396873	5.21282e-07	9	266.777	266.777	BL6	NA	NA	NA	NA	f2_noCis	dba_cis	F1cis
Rnf144a	4.21483	4.498	7.7854e-06	0.281456	NotBL6	1341.99	1.78294	9.33089e-05	9	740.488	0	DBA	NA	NA	NA	NA	f2_noCis	dba_cis	F1cis
Siva1	6.14482	6.3031	0.00059333	0.158038	NotBL6	57.7565	0.102725	4.20809e-18	9	270.921	270.921	BL6	NA	NA	NA	NA	f2_noCis	dba_cis	F1cis
Slco3a1	4.73961	5.13984	9.7452e-06	0.440504	NotBL6	178.124	1.62659	0.042749	9	1016.6	379.955	DBA	NA	NA	NA	NA	f2_noCis	dba_cis	F1cis
Timp2	10.5488	10.7495	0.0002784	0.200706	NotBL6	219.375	0.00935732	2.14657e-63	9	691.476	563.507	BL6	NA	NA	NA	NA	f2_noCis	dba_cis	F1cis
Tspan8	3.77082	4.03473	1.0252e-07	0.811059	NotBL6	26.2379	6.85478	3.41234e-09	9	12.7022	0	DBA	NA	NA	NA	NA	f2_noCis	dba_cis	F1cis
Actl6a	4.68506	4.44413	4.0824e-05	0.240926	BL6	33.8873	0.395107	0.00272549	9	641.096	641.096	BL6	NA	NA	NA	NA	f2_NS	dba_cis	F1cis
Ammecr1l	7.02358	7.14512	0.001331	0.121541	NotBL6	22.6192	0	1.51967e-21	9	523.908	443.088	BL6	NA	NA	NA	NA	f2_NS	dba_cis	F1cis
Ankrd24	4.68298	4.85382	7.9684e-05	0.241869	NotBL6	4.92965	0.0266165	0.000495239	9	99.5606	64.951	BL6	NA	NA	NA	NA	f2_NS	dba_cis	F1cis
Arpc4	7.54529	7.3548	0.00018869	0.184042	BL6	6.1837	0.0427485	0.000157383	9	112.974	112.974	BL6	NA	NA	NA	NA	f2_NS	dba_cis	F1cis
Atad3a	7.48585	7.75924	0.00092829	0.289019	NotBL6	3.07289	0	0.00445196	9	91.3629	91.3629	BL6	NA	NA	NA	NA	f2_NS	dba_cis	F1cis
Ccbp2	3.93035	4.07845	5.532e-05	0.190953	NotBL6	39.2371	1.92954	0.041628	9	725.638	417.189	DBA	NA	NA	NA	NA	f2_NS	dba_cis	F1cis
Cd59a	9.56449	8.81599	3.8589e-10	0.789753	BL6	72.3277	0.147244	3.63967e-09	9	217.283	217.283	BL6	NA	NA	NA	NA	f2_NS	dba_cis	F1cis
Cst3	11.5645	11.7409	0.00012953	0.176422	NotBL6	4313.22	0.629404	0.00665048	9	466.752	466.752	BL6	NA	NA	NA	NA	f2_NS	dba_cis	F1cis
Ddx39	5.89578	6.0852	0.0004948	0.219703	NotBL6	118.853	1.55728	0.0403767	9	324	324	DBA	NA	NA	NA	NA	f2_NS	dba_cis	F1cis
Dullard	7.2236	7.41266	0.00016781	0.189061	NotBL6	218.523	0.562411	0.00113347	NA	NA	NA	BL6	NA	NA	NA	NA	f2_NS	dba_cis	F1cis
Ficd	3.83583	3.67032	0.0001561	0.166724	BL6	27.8891	0	6.66968e-26	8	NA	NA	BL6	NA	NA	NA	NA	f2_NS	dba_cis	F1cis
Fkbp11	3.75645	4.30061	5.1883e-08	0.548182	NotBL6	39.8382	2.88273	9.81995e-05	9	41.6705	41.6705	DBA	NA	NA	NA	NA	f2_NS	dba_cis	F1cis
Foxc1	4.79529	4.53242	1.4304e-06	0.35933	BL6	5.68932	0	1.00705e-05	9	155.524	155.524	BL6	NA	NA	NA	NA	f2_NS	dba_cis	F1cis
Grasp	4.4058	4.5741	0.0012057	0.168306	NotBL6	17.6125	0	3.18262e-17	9	8.70818	8.70818	BL6	NA	NA	NA	NA	f2_NS	dba_cis	F1cis
Hdac1	7.08392	6.8353	2.4038e-10	0.248616	BL6	14.4877	0.361435	0.048924	9	152.894	130.4	BL6	NA	NA	NA	NA	f2_NS	dba_cis	F1cis
Ifi205	8.12549	5.274	1.5319e-34	4.01453	BL6	194.991	0.285592	0.0400518	1	NA	NA	BL6	NA	NA	NA	NA	f2_NS	dba_cis	F1cis
Il3ra	4.34848	4.89452	1.9636e-13	0.55099	NotBL6	899.205	1.52915	0.010432	4	NA	NA	DBA	NA	NA	NA	NA	f2_NS	dba_cis	F1cis
Ints5	4.46419	4.58383	0.00014045	0.187904	NotBL6	38.8803	0.00661795	1.64356e-31	9	316.299	316.299	BL6	NA	NA	NA	NA	f2_NS	dba_cis	F1cis
Lpl	12.7753	12.9149	9.1426e-06	0.218374	NotBL6	82615.4	1.40803	0.0348465	9	1037.88	519.465	DBA	NA	NA	NA	NA	f2_NS	dba_cis	F1cis
Mcm7	5.33088	5.11418	0.00099087	0.216708	BL6	8.28897	6.3817	0.00375936	9	166.809	166.809	DBA	NA	NA	NA	NA	f2_NS	dba_cis	F1cis
Mtap6	4.57416	6.3949	2.1258e-29	1.82074	NotBL6	343.261	2.21146	7.88133e-05	9	207.528	63.1641	DBA	NA	NA	NA	NA	f2_NS	dba_cis	F1cis
Mtvr2	7.6305	7.87947	4.3587e-06	0.248975	NotBL6	82.5862	1.70269	0.0256505	NA	NA	NA	DBA	NA	NA	NA	NA	f2_NS	dba_cis	F1cis
Nup37	5.98883	5.79274	0.00063559	0.196082	BL6	19.2183	0	1.24745e-18	9	54.567	54.567	BL6	NA	NA	NA	NA	f2_NS	dba_cis	F1cis
Pafah1b2	6.70011	6.54656	0.0011683	0.153551	BL6	30.9857	0.0288186	3.33015e-21	9	216.049	216.049	BL6	NA	NA	NA	NA	f2_NS	dba_cis	F1cis
Pde10a	3.38432	3.31451	0.0013345	0.0698061	BL6	2.68181	0	0.0122313	9	36.2142	27.4531	BL6	NA	NA	NA	NA	f2_NS	dba_cis	F1cis
Ptk7	3.65192	3.76222	0.0013417	0.110298	NotBL6	14.525	0.023429	2.48971e-11	9	1404.23	1404.23	BL6	NA	NA	NA	NA	f2_NS	dba_cis	F1cis
Rbm7	8.6868	8.56346	0.0011607	0.123345	BL6	108.476	1.84231	0.00381945	9	173.945	0	DBA	NA	NA	NA	NA	f2_NS	dba_cis	F1cis
Rfxap	6.09274	5.90197	0.0010147	0.190779	BL6	4.20598	0	0.000403023	9	121.042	121.042	BL6	NA	NA	NA	NA	f2_NS	dba_cis	F1cis
Rock2	7.92428	8.2434	4.7328e-05	0.3636	NotBL6	348.248	1.59504	0.00654215	9	181.142	60.8914	DBA	NA	NA	NA	NA	f2_NS	dba_cis	F1cis
Serpina3g	4.17387	4.65483	0.00068301	0.480965	NotBL6	25.2343	4.14935	0.0047822	3	NA	NA	DBA	NA	NA	NA	NA	f2_NS	dba_cis	F1cis
Snx18	6.27014	6.13515	0.00033379	0.171507	BL6	23.9977	0	1.41442e-22	9	1472.35	1472.35	BL6	NA	NA	NA	NA	f2_NS	dba_cis	F1cis
Taf4a	5.07497	4.9324	0.000322	0.133757	BL6	31.8878	0.0151272	2.19528e-24	9	129.491	129.491	BL6	NA	NA	NA	NA	f2_NS	dba_cis	F1cis
Tbc1d14	5.49592	5.6513	4.8781e-05	0.23748	NotBL6	208.295	0.448458	1.24272e-06	9	1506.61	1159.98	BL6	NA	NA	NA	NA	f2_NS	dba_cis	F1cis
Tmem53	5.77216	6.20111	5.0324e-05	0.428952	NotBL6	22.5735	2.31337	0.041628	9	653.608	354.639	DBA	NA	NA	NA	NA	f2_NS	dba_cis	F1cis
Usmg5	9.67102	9.57753	4.4743e-05	0.0934873	BL6	69.6664	0.00711469	1.84925e-48	8	NA	NA	BL6	NA	NA	NA	NA	f2_NS	dba_cis	F1cis
Wdfy1	5.75546	5.54106	0.00092976	0.259607	BL6	103.614	1.90671	0.00162521	9	1313.1	1134.22	DBA	NA	NA	NA	NA	f2_NS	dba_cis	F1cis
BC048403	3.74156	3.62912	0.0019557	0.112439	BL6	53.8169	0.553917	0.0421282	9	31.0986	15.8761	BL6	31.1894	0.474316	f2BL6	954611	f2_Cis	dba_nocis	F1cis
Bmp4	6.73206	7.03876	0.0030012	0.306695	NotBL6	249.728	1.52013	0.0223316	NA	NA	NA	DBA	7.34969	0.284127	f2DBA	1691649	f2_Cis	dba_nocis	F1cis
Cd247	3.67305	3.6508	0.0029554	0.122705	BL6	32.384	0.298207	5.2932e-05	9	78.7072	0	BL6	11.8309	0.237222	f2BL6	1566765	f2_Cis	dba_nocis	F1cis
Ctnna1	10.2007	10.0876	0.0022549	0.113032	BL6	47.7987	0	1.35254e-40	9	708.232	708.232	BL6	7.37144	0.101315	f2BL6	1085603	f2_Cis	dba_nocis	F1cis
Cxcl14	4.17967	4.3819	0.0072494	0.283983	NotBL6	31.8829	2.24097	0.0114388	9	88.4405	88.4405	DBA	31.7577	0.950214	f2DBA	819964	f2_Cis	dba_nocis	F1cis
Cyb5b	7.85558	7.68262	0.0015725	0.261966	BL6	1081.75	0.371364	1.16617e-07	9	412.013	412.013	BL6	6.40655	0.207331	f2BL6	1097758	f2_Cis	dba_nocis	F1cis
Cyth1	5.79501	5.62315	0.016848	0.174409	BL6	15.5514	0	2.66842e-15	9	950.745	950.745	BL6	7.76325	0.146581	f2BL6	1440530	f2_Cis	dba_nocis	F1cis
Dnajc10	6.95383	6.85536	0.069102	0.139587	BL6	272.553	1.55022	0.0180705	9	76.6865	10.343	DBA	44.9705	0.341037	f2DBA	522029	f2_Cis	dba_nocis	F1cis
Fes	5.89153	5.76028	0.021266	0.129968	BL6	133.079	0.639497	0.0422994	9	274.967	274.967	BL6	10.3413	0.179378	f2BL6	1235565	f2_Cis	dba_nocis	F1cis
Gpi1	9.84661	9.93333	0.0084918	0.0862352	NotBL6	206.379	0.00946142	2.817e-90	9	108.206	10.343	BL6	7.91445	0.102741	f2BL6	1752960	f2_Cis	dba_nocis	F1cis
Herc1	7.08904	7.20872	0.0033876	0.119681	NotBL6	41.8305	0.220527	8.42383e-09	9	369.72	369.72	BL6	7.44929	0.114624	f2DBA	346453	f2_Cis	dba_nocis	F1cis
Il9r	3.33273	3.24355	0.0034989	0.0891771	BL6	12.0855	0.228832	0.00371375	1	NA	NA	BL6	10.4551	0.16051	f2BL6	598117	f2_Cis	dba_nocis	F1cis
Nnt	6.35804	6.54351	0.14889	0.185476	NotBL6	196.718	2.2988	3.36281e-07	9	209.174	0	DBA	80.6655	0.811136	f2DBA	1992451	f2_Cis	dba_nocis	F1cis
Olr1	3.50467	3.5467	0.30466	0.0420311	NotBL6	10.6399	5.14954	0.00170128	9	75.0206	39.9102	DBA	12.6243	0.56015	f2DBA	1414014	f2_Cis	dba_nocis	F1cis
Padi2	3.90859	3.75273	0.0087652	0.155859	BL6	74.4154	0.38796	7.76442e-06	9	8.16079	0	BL6	24.8331	0.635557	f2BL6	973119	f2_Cis	dba_nocis	F1cis
Ppp1r16b	3.42775	3.3575	0.011388	0.0702546	BL6	362.371	2.17674	4.2387e-07	3	NA	NA	DBA	19.4883	0.721495	f2DBA	891826	f2_Cis	dba_nocis	F1cis
Ppp1r1a	7.20713	6.49813	0.0026023	0.709003	BL6	88.7524	0.360587	0.00145986	NA	NA	NA	BL6	23.4129	0.586193	f2BL6	1680621	f2_Cis	dba_nocis	F1cis
Ppp2r5a	9.48837	9.59666	0.070824	0.108292	NotBL6	543.195	0.107868	6.64924e-13	9	199.498	184.532	BL6	6.80462	0.18426	f2BL6	591815	f2_Cis	dba_nocis	F1cis
Prdx6	10.1973	9.97797	0.0064501	0.219301	BL6	529.081	0.69079	0.0481247	9	611.03	0	BL6	24.0022	0.597064	f2BL6	116554	f2_Cis	dba_nocis	F1cis
Rffl	3.57176	3.62047	0.06556	0.0487097	NotBL6	2.51278	0	0.0197694	9	1998.64	1998.64	BL6	11.334	0.183494	f2BL6	226034	f2_Cis	dba_nocis	F1cis
Rrs1	7.88207	7.68773	0.021432	0.20226	BL6	249.717	0.436962	2.24664e-07	8	NA	NA	BL6	30.9291	0.428021	f2BL6	104557	f2_Cis	dba_nocis	F1cis
Sfn	3.4198	3.35112	0.0015259	0.0707404	BL6	12.7489	0.238247	0.00356099	9	324	324	BL6	9.6252	0.658252	f2BL6	421462	f2_Cis	dba_nocis	F1cis
Sft2d2	4.80831	4.67015	0.013475	0.198726	BL6	3336.93	0.713853	0.0494276	9	44.351	0	BL6	73.2898	0.397359	f2BL6	161185	f2_Cis	dba_nocis	F1cis
Sh3bgrl2	4.15104	3.95955	0.0040526	0.191498	BL6	43.7113	0.515047	0.0339704	9	591.379	138.302	BL6	34.3765	0.707934	f2BL6	1966367	f2_Cis	dba_nocis	F1cis
Sod1	8.42943	8.42568	0.0074944	0.100729	BL6	85.9891	3.43375	7.14527e-10	9	48.9028	5.80796	DBA	10.0432	0.108264	f2BL6	1446436	f2_Cis	dba_nocis	F1cis
Stac2	3.84415	3.95094	0.052019	0.108402	NotBL6	25.9982	2.19189	0.0374646	9	171.825	171.825	DBA	12.4158	0.256091	f2DBA	1632417	f2_Cis	dba_nocis	F1cis
Stau1	7.85126	7.78032	0.018658	0.072523	BL6	67.0219	0	6.39256e-53	9	292.281	277.703	BL6	56.3623	0.424757	f2BL6	425253	f2_Cis	dba_nocis	F1cis
Tinagl1	9.5468	9.84119	0.011239	0.294388	NotBL6	345.686	0.0109223	1.16552e-108	9	144.873	144.873	BL6	9.91541	0.349913	f2DBA	87480	f2_Cis	dba_nocis	F1cis
Tssc1	5.07872	4.90596	0.0081382	0.172768	BL6	123.812	0.561185	0.00572974	9	761.597	33.2686	BL6	28.832	0.310856	f2BL6	26262	f2_Cis	dba_nocis	F1cis
Wisp2	5.97468	6.96544	0.0024159	0.990762	NotBL6	1223.98	2.54354	3.57985e-07	9	22.881	0	DBA	8.3003	0.501486	f2DBA	536080	f2_Cis	dba_nocis	F1cis
Zc3h15	8.97745	9.13274	0.017003	0.180891	NotBL6	54.5479	0.28258	6.75762e-08	9	313.823	175.226	BL6	18.4632	0.582315	f2BL6	1104366	f2_Cis	dba_nocis	F1cis
Zkscan3	7.93304	7.65765	0.0084191	0.287294	BL6	57.8864	1.89817	0.0179986	9	287.239	131.57	DBA	31.1746	0.81623	f2BL6	802191	f2_Cis	dba_nocis	F1cis
0610010O12Rik	8.04778	7.61753	0.011275	0.430254	BL6	242.483	0	3.07666e-16	9	153.02	153.02	BL6	NA	NA	NA	NA	f2_noCis	dba_nocis	F1cis
4632428N05Rik	7.43207	7.21878	0.041253	0.198653	BL6	81.1947	0	1.34968e-60	9	754.901	754.901	BL6	NA	NA	NA	NA	f2_noCis	dba_nocis	F1cis
4930453N24Rik	4.62537	4.65325	0.0074328	0.0788478	NotBL6	57.1488	0.50079	0.00702186	9	103.076	103.076	BL6	NA	NA	NA	NA	f2_noCis	dba_nocis	F1cis
Alox15	4.67983	5.09385	0.018858	0.414023	NotBL6	195.203	2.14817	0.0311799	9	49.9864	49.9864	DBA	NA	NA	NA	NA	f2_noCis	dba_nocis	F1cis
Ap1m1	6.27784	6.16315	0.0095503	0.114693	BL6	140.336	0.62079	0.0255963	9	56.4861	0	BL6	NA	NA	NA	NA	f2_noCis	dba_nocis	F1cis
Arpc1b	7.17771	7.3307	0.0087051	0.145667	NotBL6	95.0683	0.00267371	5.99174e-64	9	385.022	385.022	BL6	NA	NA	NA	NA	f2_noCis	dba_nocis	F1cis
Ate1	6.25317	6.31929	0.059056	0.066114	NotBL6	24.2097	0	4.84965e-23	9	514.296	514.296	BL6	NA	NA	NA	NA	f2_noCis	dba_nocis	F1cis
BC003331	7.25418	7.13365	0.018682	0.120523	BL6	917.524	0.0710492	1.09678e-71	9	736.6	108.596	BL6	NA	NA	NA	NA	f2_noCis	dba_nocis	F1cis
Bmp7	3.86499	3.9363	0.03434	0.0713115	NotBL6	7.70375	0	8.34082e-05	9	1193.65	1193.65	BL6	NA	NA	NA	NA	f2_noCis	dba_nocis	F1cis
Camsap1	5.06567	5.06349	0.073185	0.0875164	NotBL6	8.75922	0.154773	0.00193006	9	383.474	383.474	BL6	NA	NA	NA	NA	f2_noCis	dba_nocis	F1cis
Cbx1	3.82283	3.77932	0.084096	0.0435155	BL6	69.6523	0	9.81854e-55	9	297.317	297.317	BL6	NA	NA	NA	NA	f2_noCis	dba_nocis	F1cis
Cdh3	3.82541	3.79952	0.68377	0.0286209	BL6	10.357	0	2.37377e-10	9	952.465	952.465	BL6	NA	NA	NA	NA	f2_noCis	dba_nocis	F1cis
Ckap5	6.29083	6.41447	0.010472	0.12364	NotBL6	17.313	3.28133	0.00727334	9	53.4975	53.4975	DBA	NA	NA	NA	NA	f2_noCis	dba_nocis	F1cis
Cript	9.1632	9.07546	0.0073682	0.0877371	BL6	54.0672	0.568056	0.0398052	8	NA	NA	BL6	NA	NA	NA	NA	f2_noCis	dba_nocis	F1cis
Cttnbp2nl	4.28624	4.15128	0.016385	0.134965	BL6	25.256	0.0543949	2.05579e-15	9	353.584	353.584	BL6	NA	NA	NA	NA	f2_noCis	dba_nocis	F1cis
Cxcl12	9.47639	9.29929	0.021541	0.253561	BL6	50.0294	0.00256121	2.38615e-21	9	65.4395	65.4395	BL6	NA	NA	NA	NA	f2_noCis	dba_nocis	F1cis
Ddx24	7.91016	7.79606	0.054048	0.114099	BL6	53.9522	0	5.89265e-45	9	324	324	BL6	NA	NA	NA	NA	f2_noCis	dba_nocis	F1cis
Dgcr2	5.18787	5.29266	0.049325	0.104792	NotBL6	76.1123	0.0798333	1.33558e-28	9	949.012	949.012	BL6	NA	NA	NA	NA	f2_noCis	dba_nocis	F1cis
Eif3h	10.4683	10.4076	0.024028	0.0606617	BL6	48.421	14.3763	3.42597e-23	9	315.75	146.903	DBA	NA	NA	NA	NA	f2_noCis	dba_nocis	F1cis
Eif4a1	11.3852	11.5331	0.012982	0.147852	NotBL6	59.0001	0.0522762	7.60997e-27	9	410.981	410.981	BL6	NA	NA	NA	NA	f2_noCis	dba_nocis	F1cis
Fabp5	10.1102	10.2947	0.05081	0.155765	NotBL6	11.4505	0	2.80408e-11	9	80.9879	0	BL6	NA	NA	NA	NA	f2_noCis	dba_nocis	F1cis
Fau	11.4899	11.5917	0.0042699	0.101728	NotBL6	51.6111	6.91403	2.62093e-15	9	178.724	178.724	DBA	NA	NA	NA	NA	f2_noCis	dba_nocis	F1cis
Gnaq	4.98759	5.05114	0.16039	0.0635518	NotBL6	27.6669	0	1.02915e-25	9	3168.94	3168.94	BL6	NA	NA	NA	NA	f2_noCis	dba_nocis	F1cis
Gtf2ird1	5.0411	4.99722	0.050206	0.043876	BL6	2.51905	0	0.0168481	9	1413.61	1413.61	BL6	NA	NA	NA	NA	f2_noCis	dba_nocis	F1cis
Hsp90b1	10.0372	9.80717	0.0018724	0.255832	BL6	208.69	0.00113473	1.63075e-104	9	33.0953	33.0953	BL6	NA	NA	NA	NA	f2_noCis	dba_nocis	F1cis
Igfbp7	8.59747	8.48095	0.010739	0.130867	BL6	2205.36	0.000631849	3.67721e-139	9	204.599	204.599	BL6	NA	NA	NA	NA	f2_noCis	dba_nocis	F1cis
Ipo4	7.9347	8.0363	0.00874	0.0674796	NotBL6	8.30289	0.0153719	8.59555e-06	9	184.566	184.566	BL6	NA	NA	NA	NA	f2_noCis	dba_nocis	F1cis
Jhdm1d	4.47944	4.57237	0.095612	0.0929281	NotBL6	4.16812	0	0.000487049	9	376.688	376.688	BL6	NA	NA	NA	NA	f2_noCis	dba_nocis	F1cis
Marcks	8.05905	8.23257	0.11501	0.200985	NotBL6	115.968	0.000956686	3.05374e-75	9	275.495	275.495	BL6	NA	NA	NA	NA	f2_noCis	dba_nocis	F1cis
Mocs2	10.2823	10.3009	0.13371	0.0185883	NotBL6	181.288	0.000611767	2.85477e-98	9	956.186	956.186	BL6	NA	NA	NA	NA	f2_noCis	dba_nocis	F1cis
Mtch2	8.35603	8.2197	0.047007	0.136328	BL6	196.535	0	1.17865e-104	8	NA	NA	BL6	NA	NA	NA	NA	f2_noCis	dba_nocis	F1cis
Nap1l1	9.63202	9.53325	0.022293	0.331781	BL6	368.252	0	1.08457e-141	9	184.325	113.922	BL6	NA	NA	NA	NA	f2_noCis	dba_nocis	F1cis
Ncf2	5.95758	5.67544	0.028537	0.282142	BL6	8.97097	0	2.6472e-08	9	43.4522	43.4522	BL6	NA	NA	NA	NA	f2_noCis	dba_nocis	F1cis
Otub2	3.98354	3.84219	0.0023212	0.146673	BL6	2.8527	0	0.00752084	9	1080.79	1080.79	BL6	NA	NA	NA	NA	f2_noCis	dba_nocis	F1cis
Paics	5.97471	6.02446	0.21399	0.0497527	NotBL6	32.0113	0	1.43308e-29	9	351.929	351.929	BL6	NA	NA	NA	NA	f2_noCis	dba_nocis	F1cis
Pcmtd1	6.29009	6.44986	0.034534	0.171421	NotBL6	3.04592	0.0377634	0.0311799	9	1336.98	1012.98	BL6	NA	NA	NA	NA	f2_noCis	dba_nocis	F1cis
Peci	8.85225	8.79287	0.053554	0.0593738	BL6	2.83294	0	0.00765881	NA	NA	NA	BL6	NA	NA	NA	NA	f2_noCis	dba_nocis	F1cis
Polr2e	8.35815	8.34597	0.69371	0.0121827	BL6	170.926	0.0126808	6.3678e-39	8	NA	NA	BL6	NA	NA	NA	NA	f2_noCis	dba_nocis	F1cis
Ppp1ca	10.4886	10.382	0.024523	0.106564	BL6	199.066	0.0122199	5.56681e-85	8	NA	NA	BL6	NA	NA	NA	NA	f2_noCis	dba_nocis	F1cis
Ppp2r2a	5.79825	5.73231	0.041213	0.0659405	BL6	66.8517	0.0018838	7.80875e-51	9	521.041	436.052	BL6	NA	NA	NA	NA	f2_noCis	dba_nocis	F1cis
Prdx1	11.0106	11.0737	0.0031383	0.0699965	NotBL6	1087.68	0.00043901	7.89118e-203	9	521.16	521.16	BL6	NA	NA	NA	NA	f2_noCis	dba_nocis	F1cis
Ptpre	5.59933	5.89447	0.024271	0.29514	NotBL6	12.2832	0	1.08901e-08	9	3003.67	3003.67	BL6	NA	NA	NA	NA	f2_noCis	dba_nocis	F1cis
Sez6l	4.40026	4.36927	0.054852	0.0309925	BL6	35.9806	0.107132	9.0826e-08	9	326.788	194.994	BL6	NA	NA	NA	NA	f2_noCis	dba_nocis	F1cis
Smarcc1	4.24898	4.29847	0.027768	0.0494891	NotBL6	38.1033	0.0203659	5.76457e-27	9	364.135	364.135	BL6	NA	NA	NA	NA	f2_noCis	dba_nocis	F1cis
Smpd3	3.87112	3.80996	0.048688	0.0829723	BL6	18.0717	0.0773036	3.18781e-08	9	286.647	286.647	BL6	NA	NA	NA	NA	f2_noCis	dba_nocis	F1cis
Sptlc2	8.03675	8.14	0.016643	0.103248	NotBL6	39.5102	0	4.11868e-35	9	1140.98	1140.98	BL6	NA	NA	NA	NA	f2_noCis	dba_nocis	F1cis
Stam2	4.9445	4.99174	0.0046475	0.0879342	NotBL6	9.53327	0.0732308	1.13652e-05	9	114.706	114.706	BL6	NA	NA	NA	NA	f2_noCis	dba_nocis	F1cis
Tmem189	5.67703	5.92339	0.0017359	0.268052	NotBL6	137.686	0.000929122	1.59489e-83	9	1254.71	1254.71	BL6	NA	NA	NA	NA	f2_noCis	dba_nocis	F1cis
Tmem98	7.47408	7.63557	0.13778	0.161488	NotBL6	23.5345	0.0164122	8.22732e-19	9	70.7701	70.7701	BL6	NA	NA	NA	NA	f2_noCis	dba_nocis	F1cis
Tnfrsf11b	3.60307	3.69535	0.064114	0.0815415	NotBL6	189.115	1.80924	0.00755916	9	431.231	324	DBA	NA	NA	NA	NA	f2_noCis	dba_nocis	F1cis
Topors	4.40222	4.32902	0.029753	0.0731985	BL6	44.6657	0.0299201	3.81448e-28	9	581.902	581.902	BL6	NA	NA	NA	NA	f2_noCis	dba_nocis	F1cis
Trappc1	7.80822	7.92581	0.013664	0.117591	NotBL6	45.8463	0.456844	0.00388633	9	324	324	BL6	NA	NA	NA	NA	f2_noCis	dba_nocis	F1cis
Trappc10	8.12383	8.16551	0.3231	0.0416778	NotBL6	25.0985	0	2.04474e-23	9	1469.18	1469.18	BL6	NA	NA	NA	NA	f2_noCis	dba_nocis	F1cis
Trim37	4.13537	4.18151	0.21036	0.0461472	NotBL6	13.2934	0.0952616	1.13931e-06	9	203.617	145.194	BL6	NA	NA	NA	NA	f2_noCis	dba_nocis	F1cis
Tuba1a	11.1004	10.8958	0.0065618	0.204566	BL6	4.13103	0	0.000375598	9	26.1173	26.1173	BL6	NA	NA	NA	NA	f2_noCis	dba_nocis	F1cis
Txnrd1	5.01213	5.15037	0.0049843	0.274213	NotBL6	135.509	0.496993	0.000201813	9	1976.96	1079.64	BL6	NA	NA	NA	NA	f2_noCis	dba_nocis	F1cis
Ugdh	8.40039	8.20672	0.049362	0.193674	BL6	50.6487	0.219376	3.89934e-10	9	660.762	195.099	BL6	NA	NA	NA	NA	f2_noCis	dba_nocis	F1cis
Usp12	4.07741	3.94408	0.0016899	0.133321	BL6	158.224	0.484199	4.48119e-05	9	607.104	254.071	BL6	NA	NA	NA	NA	f2_noCis	dba_nocis	F1cis
Vdac1	8.15187	8.06891	0.0076899	0.128261	BL6	602.009	0.395667	1.10941e-10	9	292.119	88.9525	BL6	NA	NA	NA	NA	f2_noCis	dba_nocis	F1cis
Vps26b	6.82676	6.62468	0.01372	0.20208	BL6	88.342	0.00324961	9.11577e-61	9	107.714	107.714	BL6	NA	NA	NA	NA	f2_noCis	dba_nocis	F1cis
Wdr20a	4.66513	4.60514	0.084898	0.0599919	BL6	30.9343	0.118335	6.08868e-12	9	432.443	382.686	BL6	NA	NA	NA	NA	f2_noCis	dba_nocis	F1cis
Zwint	6.59894	6.68981	0.12029	0.090873	NotBL6	4.17683	0	0.000307961	9	90.5055	90.5055	BL6	NA	NA	NA	NA	f2_noCis	dba_nocis	F1cis
2610507B11Rik	7.91909	7.97909	0.1193	0.111553	NotBL6	203.555	0.0301537	7.12468e-70	9	405.067	405.067	BL6	NA	NA	NA	NA	f2_NS	dba_nocis	F1cis
2900010J23Rik	9.18671	9.12347	0.034058	0.0689105	BL6	88.6614	0	1.1265e-64	NA	NA	NA	BL6	NA	NA	NA	NA	f2_NS	dba_nocis	F1cis
6430548M08Rik	4.204	4.25276	0.28923	0.0487677	NotBL6	3.52162	0	0.00175317	9	835.397	835.397	BL6	NA	NA	NA	NA	f2_NS	dba_nocis	F1cis
Accn1	3.56196	3.6104	0.037552	0.0484349	NotBL6	5.33547	0	0.0239215	9	1138.28	1138.28	BL6	NA	NA	NA	NA	f2_NS	dba_nocis	F1cis
Ace	5.54739	5.41766	0.077206	0.146414	BL6	38.6609	0	1.38979e-21	NA	NA	NA	BL6	NA	NA	NA	NA	f2_NS	dba_nocis	F1cis
Adarb1	4.07559	4.12209	0.031952	0.130353	NotBL6	9.9009	0	6.81648e-10	9	843.51	843.51	BL6	NA	NA	NA	NA	f2_NS	dba_nocis	F1cis
Adnp	9.6625	9.57974	0.077472	0.0827627	BL6	9.24429	0.0502591	3.19194e-05	9	320.993	320.993	BL6	NA	NA	NA	NA	f2_NS	dba_nocis	F1cis
Agfg1	4.0386	3.96566	0.038643	0.0729392	BL6	38.9066	0	9.82916e-21	9	260.662	260.662	BL6	NA	NA	NA	NA	f2_NS	dba_nocis	F1cis
Agpat6	5.73464	5.62519	0.0045532	0.260264	BL6	87.7332	0.0117273	9.75265e-52	9	1132.89	529.361	BL6	NA	NA	NA	NA	f2_NS	dba_nocis	F1cis
Ahsa2	7.15772	7.07272	0.069767	0.0850008	BL6	48.4583	0.0413247	2.69679e-27	9	90.4127	56.4861	BL6	NA	NA	NA	NA	f2_NS	dba_nocis	F1cis
Amigo1	3.74677	3.685	0.0091974	0.0617725	BL6	3.26852	0	0.00270032	9	12.0968	12.0968	BL6	NA	NA	NA	NA	f2_NS	dba_nocis	F1cis
Anapc2	7.97315	7.84284	0.010231	0.130308	BL6	9.09325	0.0267071	4.05765e-07	9	521.829	521.829	BL6	NA	NA	NA	NA	f2_NS	dba_nocis	F1cis
Arhgap20	5.31168	5.49605	0.0058212	0.18437	NotBL6	8.71582	0	8.66864e-09	9	549.723	545.254	BL6	NA	NA	NA	NA	f2_NS	dba_nocis	F1cis
Ash2l	5.48573	5.46065	0.3172	0.0263837	BL6	21.0176	0	2.94927e-20	9	355.535	355.535	BL6	NA	NA	NA	NA	f2_NS	dba_nocis	F1cis
Atox1	3.25653	3.32664	0.043884	0.0701125	NotBL6	170.919	0	9.22771e-37	9	622.901	622.901	BL6	NA	NA	NA	NA	f2_NS	dba_nocis	F1cis
Atp6v0a1	5.00776	5.0025	0.056814	0.0898442	BL6	51.8516	0.00243009	8.17249e-42	9	481.044	481.044	BL6	NA	NA	NA	NA	f2_NS	dba_nocis	F1cis
Atxn2	6.47345	6.37397	0.048942	0.0994772	BL6	18.2696	0.043484	5.68083e-12	9	591.399	591.399	BL6	NA	NA	NA	NA	f2_NS	dba_nocis	F1cis
B230120H23Rik	4.05572	3.97251	0.048676	0.0832114	BL6	3.94575	0.0418066	0.00445305	9	4646.88	4646.88	BL6	NA	NA	NA	NA	f2_NS	dba_nocis	F1cis
Bad	5.88135	6.06071	0.0056014	0.213306	NotBL6	23.7485	0.152265	4.29327e-08	9	428.06	344.841	BL6	NA	NA	NA	NA	f2_NS	dba_nocis	F1cis
Baz2a	5.01698	5.10833	0.0032096	0.0954639	NotBL6	4.37322	0.0260039	0.00147769	9	450.673	450.673	BL6	NA	NA	NA	NA	f2_NS	dba_nocis	F1cis
BC018507	6.12535	6.00437	0.0022499	0.125134	BL6	92.1514	0.00275857	3.84571e-63	9	192.856	192.856	BL6	NA	NA	NA	NA	f2_NS	dba_nocis	F1cis
Bcl6	6.16605	5.88839	0.010302	0.269528	BL6	26.1009	0	1.05439e-10	9	974.465	974.465	BL6	NA	NA	NA	NA	f2_NS	dba_nocis	F1cis
Brd3	4.97194	4.89481	0.061828	0.0771295	BL6	69.9717	0.028831	1.20086e-39	9	94.8981	94.8981	BL6	NA	NA	NA	NA	f2_NS	dba_nocis	F1cis
Brd4	7.42582	7.49592	0.11302	0.070105	NotBL6	68.1281	0.00184844	1.39556e-51	9	1472.63	1472.63	BL6	NA	NA	NA	NA	f2_NS	dba_nocis	F1cis
Brp44l	9.93171	9.76158	0.006135	0.170129	BL6	10.8203	0.0333771	7.94781e-08	NA	NA	NA	BL6	NA	NA	NA	NA	f2_NS	dba_nocis	F1cis
Ccnb1	3.92012	4.00825	0.051246	0.0867307	NotBL6	2.46701	0	0.0242806	9	52.6663	52.6663	BL6	NA	NA	NA	NA	f2_NS	dba_nocis	F1cis
Cd151	3.55716	3.54777	0.34039	0.00939574	BL6	13.656	0.180695	0.000177882	9	100.958	100.958	BL6	NA	NA	NA	NA	f2_NS	dba_nocis	F1cis
Cnih	9.52299	9.43013	0.0065603	0.0928593	BL6	19.1782	0.26261	0.000281865	9	94.5041	88.3292	BL6	NA	NA	NA	NA	f2_NS	dba_nocis	F1cis
Cnnm3	5.4371	5.32504	0.0074935	0.105923	BL6	21.9292	0	6.93825e-21	9	308.985	308.985	BL6	NA	NA	NA	NA	f2_NS	dba_nocis	F1cis
Coq3	5.90652	5.85007	0.023558	0.0703966	BL6	2.62394	0	0.0130599	9	184.741	184.741	BL6	NA	NA	NA	NA	f2_NS	dba_nocis	F1cis
Coro1b	9.06587	8.98049	0.014724	0.0853851	BL6	417.628	0.00026547	3.6536e-103	9	64.4234	64.4234	BL6	NA	NA	NA	NA	f2_NS	dba_nocis	F1cis
Cox8a	10.7143	10.6274	0.14324	0.0869344	BL6	330.807	0.00292634	3.14226e-61	8	NA	NA	BL6	NA	NA	NA	NA	f2_NS	dba_nocis	F1cis
Cpd	7.62527	7.87581	0.0084186	0.250542	NotBL6	48.9199	0.00818141	7.56975e-18	9	1015.73	1015.73	BL6	NA	NA	NA	NA	f2_NS	dba_nocis	F1cis
Dnajc9	6.39343	6.34117	0.19428	0.0565555	BL6	10.007	0	1.11043e-09	9	40.7876	40.7876	BL6	NA	NA	NA	NA	f2_NS	dba_nocis	F1cis
Dolk	8.5655	8.55175	0.47551	0.0137568	BL6	106.858	0.00207881	1.9007e-69	9	70.5483	70.5483	BL6	NA	NA	NA	NA	f2_NS	dba_nocis	F1cis
Eef2	11.0279	11.1217	0.0021808	0.093834	NotBL6	4648.93	0.0143118	9.53242e-156	9	14.1696	14.1696	BL6	NA	NA	NA	NA	f2_NS	dba_nocis	F1cis
Eno1	3.57935	3.58446	0.016248	0.0691975	NotBL6	51.3965	0.00309025	4.44369e-36	9	430.324	307.018	BL6	NA	NA	NA	NA	f2_NS	dba_nocis	F1cis
Etv5	3.68201	3.78471	0.09166	0.0930274	NotBL6	117.051	0.0010931	8.43804e-76	9	151.806	151.806	BL6	NA	NA	NA	NA	f2_NS	dba_nocis	F1cis
Fam100a	4.50276	4.56386	0.18432	0.0611081	NotBL6	81.2776	0	5.52671e-19	9	167.827	167.827	BL6	NA	NA	NA	NA	f2_NS	dba_nocis	F1cis
Fam76b	8.12401	8.04779	0.17427	0.0762131	BL6	20.6638	0	5.23286e-20	9	15.8761	15.8761	BL6	NA	NA	NA	NA	f2_NS	dba_nocis	F1cis
Fbxo22	4.97312	5.07891	0.0025488	0.0722161	NotBL6	584.623	0.000189626	7.27515e-164	9	97.6622	97.6622	BL6	NA	NA	NA	NA	f2_NS	dba_nocis	F1cis
Fcer1g	7.98096	8.18325	0.053614	0.202291	NotBL6	326.136	0.516512	3.44032e-05	9	98.0655	98.0655	BL6	NA	NA	NA	NA	f2_NS	dba_nocis	F1cis
Fermt2	10.36	10.258	0.070807	0.101977	BL6	7.66519	Inf	1.2823e-07	9	326.97	68.1976	DBA	NA	NA	NA	NA	f2_NS	dba_nocis	F1cis
Frmd6	6.97778	7.15149	0.0048621	0.192169	NotBL6	318.964	0.277189	2.33721e-17	9	256.488	256.488	BL6	NA	NA	NA	NA	f2_NS	dba_nocis	F1cis
Fst	5.45929	5.0438	0.027417	0.417854	BL6	3.29641	0	0.00351793	3	NA	NA	BL6	NA	NA	NA	NA	f2_NS	dba_nocis	F1cis
Gbp3	4.45534	4.73626	0.0015223	0.280917	NotBL6	117.314	0.28933	1.75637e-08	9	46.1641	46.1641	BL6	NA	NA	NA	NA	f2_NS	dba_nocis	F1cis
Gbp4	3.55776	3.50532	0.055299	0.0524316	BL6	34.8352	0.436271	0.00787477	NA	NA	NA	BL6	NA	NA	NA	NA	f2_NS	dba_nocis	F1cis
Gstz1	10.4181	10.5917	0.016531	0.173634	NotBL6	14.8429	0.279827	0.00509497	9	968.199	651.353	BL6	NA	NA	NA	NA	f2_NS	dba_nocis	F1cis
Gtf2a1	4.88013	4.95308	0.037654	0.0833416	NotBL6	42.4129	0.00565859	3.97018e-34	9	729.657	729.657	BL6	NA	NA	NA	NA	f2_NS	dba_nocis	F1cis
Gucy2e	3.7424	3.80922	0.049185	0.0671488	NotBL6	13.0481	16.2892	1.13968e-08	9	118.208	0	DBA	NA	NA	NA	NA	f2_NS	dba_nocis	F1cis
H2-DMb2	3.71026	3.52055	0.0096351	0.189708	BL6	32.9283	0.278339	0.00682753	3	NA	NA	BL6	NA	NA	NA	NA	f2_NS	dba_nocis	F1cis
Hdac2	6.08589	6.12074	0.19913	0.0348578	NotBL6	69.6378	0.0259487	9.87549e-40	9	56.1153	56.1153	BL6	NA	NA	NA	NA	f2_NS	dba_nocis	F1cis
Hnmt	6.78998	6.86537	0.43178	0.075391	NotBL6	45.1556	0.077074	5.96171e-20	9	250.759	250.759	BL6	NA	NA	NA	NA	f2_NS	dba_nocis	F1cis
Inhbb	5.35557	5.20565	0.022703	0.228838	BL6	3.97328	0	0.000813754	9	54.1346	47.2979	BL6	NA	NA	NA	NA	f2_NS	dba_nocis	F1cis
Jag2	4.37994	4.41965	0.034349	0.0397073	NotBL6	14.986	0	7.9714e-15	9	271.286	271.286	BL6	NA	NA	NA	NA	f2_NS	dba_nocis	F1cis
Jmjd1c	8.25394	8.09669	0.1501	0.157246	BL6	48.5768	0.554321	0.0466499	9	1548.95	1548.95	BL6	NA	NA	NA	NA	f2_NS	dba_nocis	F1cis
Jph1	3.30084	3.25869	0.024726	0.0421551	BL6	4.73506	0	0.000107914	9	91.1639	91.1639	BL6	NA	NA	NA	NA	f2_NS	dba_nocis	F1cis
Klhdc2	7.3644	7.23543	0.0027652	0.128968	BL6	21.2007	0	2.51318e-20	9	138.906	138.906	BL6	NA	NA	NA	NA	f2_NS	dba_nocis	F1cis
Krt10	4.21225	4.27963	0.078449	0.0673723	NotBL6	16.3854	4.26693	0.000434735	9	149.704	0	DBA	NA	NA	NA	NA	f2_NS	dba_nocis	F1cis
Lemd2	6.02059	6.14056	0.027802	0.11997	NotBL6	128.321	0.626995	0.0351661	9	362.473	362.473	BL6	NA	NA	NA	NA	f2_NS	dba_nocis	F1cis
Llgl1	7.09979	7.23723	0.0042552	0.137437	NotBL6	14.8808	0	1.01275e-14	9	367.652	367.652	BL6	NA	NA	NA	NA	f2_NS	dba_nocis	F1cis
Lsm3	8.13031	8.21012	0.20362	0.079811	NotBL6	104.34	0.00348377	4.28788e-67	9	274.937	274.937	BL6	NA	NA	NA	NA	f2_NS	dba_nocis	F1cis
Lyar	6.634	6.49822	0.073935	0.135784	BL6	7.31841	0	2.1987e-07	9	53.6144	53.6144	BL6	NA	NA	NA	NA	f2_NS	dba_nocis	F1cis
Macrod1	6.95524	7.20989	0.030618	0.25465	NotBL6	13.25	0	3.57667e-13	9	1137.19	1137.19	BL6	NA	NA	NA	NA	f2_NS	dba_nocis	F1cis
2013-03-05	9.39052	9.23535	0.083693	0.155162	BL6	99.2485	0.00320097	2.92104e-54	9	391.656	391.656	BL6	NA	NA	NA	NA	f2_NS	dba_nocis	F1cis
Mbd3	6.4608	6.56054	0.16628	0.0997341	NotBL6	131.31	0.0942401	4.68608e-35	9	160.216	160.216	BL6	NA	NA	NA	NA	f2_NS	dba_nocis	F1cis
Med10	8.27983	8.20724	0.0078376	0.0749875	BL6	85.0499	2.31764	6.91331e-05	8	NA	NA	DBA	NA	NA	NA	NA	f2_NS	dba_nocis	F1cis
Mef2d	4.26254	4.29872	0.29329	0.0361745	NotBL6	89.5935	0.566006	0.0162164	9	426.18	426.18	BL6	NA	NA	NA	NA	f2_NS	dba_nocis	F1cis
Memo1	4.195	4.28739	0.0075614	0.0923899	NotBL6	26.704	0.145228	5.43146e-09	9	1541.2	1052.63	BL6	NA	NA	NA	NA	f2_NS	dba_nocis	F1cis
Mepce	5.11944	5.02917	0.002353	0.0972875	BL6	17.4119	0.112182	1.39753e-07	9	205.301	205.301	BL6	NA	NA	NA	NA	f2_NS	dba_nocis	F1cis
Mettl9	5.94647	5.94114	0.097513	0.0494512	NotBL6	18.1606	0	7.47559e-18	9	2855.89	2855.89	BL6	NA	NA	NA	NA	f2_NS	dba_nocis	F1cis
Mff	9.15345	9.08061	0.036944	0.0728379	BL6	360.597	0.000354561	6.84766e-139	9	373.2	373.2	BL6	NA	NA	NA	NA	f2_NS	dba_nocis	F1cis
Mup3	3.68591	3.86312	0.17655	0.251941	NotBL6	4.84138	0	0.0193496	5	NA	NA	BL6	NA	NA	NA	NA	f2_NS	dba_nocis	F1cis
Myl9	9.71788	9.91374	0.033637	0.196237	NotBL6	1423.45	2.07753	4.81857e-06	1	NA	NA	DBA	NA	NA	NA	NA	f2_NS	dba_nocis	F1cis
Naglu	5.77383	5.67288	0.11707	0.100945	BL6	195.469	0.34946	2.31735e-07	9	42.7861	42.7861	BL6	NA	NA	NA	NA	f2_NS	dba_nocis	F1cis
Necap1	6.1152	6.06116	0.26903	0.0540459	BL6	95.7213	0	9.50018e-68	9	420.846	420.846	BL6	NA	NA	NA	NA	f2_NS	dba_nocis	F1cis
Nek1	3.69706	3.74191	0.11058	0.049027	NotBL6	7.16735	0	2.98603e-07	9	392.219	392.219	BL6	NA	NA	NA	NA	f2_NS	dba_nocis	F1cis
Nkiras1	6.62591	6.74118	0.10479	0.115266	NotBL6	169.534	1.80009	0.00183702	9	324	0	DBA	NA	NA	NA	NA	f2_NS	dba_nocis	F1cis
Nus1	5.74423	5.87883	0.013269	0.117581	NotBL6	6.35104	0	2.69851e-06	9	880.366	880.366	BL6	NA	NA	NA	NA	f2_NS	dba_nocis	F1cis
Nxnl1	3.28221	3.30442	0.30024	0.0222149	NotBL6	121.116	4.16933	5.55177e-06	9	72.2723	9.78746	DBA	NA	NA	NA	NA	f2_NS	dba_nocis	F1cis
Orai1	4.51058	4.65881	0.016665	0.148225	NotBL6	3.14428	0	0.00410495	9	16.4887	16.4887	BL6	NA	NA	NA	NA	f2_NS	dba_nocis	F1cis
Pafah1b1	7.79225	7.80629	0.0054583	0.11196	BL6	675.567	0.694161	0.0426296	9	227.117	89.5172	BL6	NA	NA	NA	NA	f2_NS	dba_nocis	F1cis
Pcnxl3	6.59776	6.76078	0.0034324	0.163013	NotBL6	39.4192	0.376187	0.000487049	9	324	324	BL6	NA	NA	NA	NA	f2_NS	dba_nocis	F1cis
Pip4k2b	3.67538	3.74421	0.0079472	0.0688319	NotBL6	8.86591	0	7.39769e-09	9	324	324	BL6	NA	NA	NA	NA	f2_NS	dba_nocis	F1cis
Ppp1r2	6.09913	5.84717	0.070684	0.251958	BL6	15.3939	0	4.69715e-15	9	66.9295	66.9295	BL6	NA	NA	NA	NA	f2_NS	dba_nocis	F1cis
Ppp2r2d	7.90686	8.00257	0.017657	0.102874	NotBL6	45.615	0	2.29293e-39	9	117.874	117.874	BL6	NA	NA	NA	NA	f2_NS	dba_nocis	F1cis
Prpf38b	7.6343	7.73602	0.16686	0.101723	NotBL6	248.999	0.00249079	1.38176e-54	9	266.059	266.059	BL6	NA	NA	NA	NA	f2_NS	dba_nocis	F1cis
Psmd5	7.57027	7.58152	0.40303	0.0112547	NotBL6	29.0909	0	1.03543e-26	9	408.615	408.615	BL6	NA	NA	NA	NA	f2_NS	dba_nocis	F1cis
Ptpn4	3.9972	3.92097	0.040835	0.0762242	BL6	7.63911	0.117728	0.00134922	9	336.178	336.178	BL6	NA	NA	NA	NA	f2_NS	dba_nocis	F1cis
Ptrf	4.21366	4.29745	0.01962	0.0837817	NotBL6	5900.38	0.000952095	1.15277e-212	9	396.451	328.146	BL6	NA	NA	NA	NA	f2_NS	dba_nocis	F1cis
Rabgef1	6.67838	6.7426	0.024214	0.064225	NotBL6	114.588	0.00109817	1.16435e-74	9	2129.82	2129.82	BL6	NA	NA	NA	NA	f2_NS	dba_nocis	F1cis
Rad54l2	3.49297	3.42169	0.0017176	0.0712776	BL6	28.9626	0.04647	2.08232e-17	9	518.14	518.14	BL6	NA	NA	NA	NA	f2_NS	dba_nocis	F1cis
Ranbp2	7.73143	7.80171	0.27594	0.0702712	NotBL6	14.0492	0	9.21599e-14	9	3.42702	3.42702	BL6	NA	NA	NA	NA	f2_NS	dba_nocis	F1cis
Rbm18	5.90847	5.97496	0.03583	0.0951604	NotBL6	83.4024	1.65578	0.0337734	9	46.7679	37.3112	DBA	NA	NA	NA	NA	f2_NS	dba_nocis	F1cis
Rbx1	6.76491	6.66032	0.027544	0.104595	BL6	9.69155	0.219017	0.00693441	9	258.761	258.761	BL6	NA	NA	NA	NA	f2_NS	dba_nocis	F1cis
Rcor1	6.4938	6.34715	0.010316	0.146645	BL6	13.6397	0.0312993	2.05678e-10	9	539.362	539.362	BL6	NA	NA	NA	NA	f2_NS	dba_nocis	F1cis
Rcor2	3.70468	3.65954	0.13287	0.0451413	BL6	43.8489	0	8.05753e-19	9	206.621	206.621	BL6	NA	NA	NA	NA	f2_NS	dba_nocis	F1cis
Rfng	4.37772	4.46841	0.024953	0.0906899	NotBL6	5.00515	0	0.00159658	1	NA	NA	BL6	NA	NA	NA	NA	f2_NS	dba_nocis	F1cis
Rps2	3.19047	3.13602	0.059397	0.0544478	BL6	5.70809	0	1.14167e-05	9	220.585	212.21	BL6	NA	NA	NA	NA	f2_NS	dba_nocis	F1cis
Rrp7a	7.1094	7.03367	0.053908	0.0757287	BL6	11.7544	3.08827	0.0301041	9	110.866	105.842	DBA	NA	NA	NA	NA	f2_NS	dba_nocis	F1cis
Scn1b	4.96076	4.81602	0.004391	0.144743	BL6	490.261	0.54666	8.37983e-05	6	NA	NA	BL6	NA	NA	NA	NA	f2_NS	dba_nocis	F1cis
Scrib	6.53198	6.38602	0.030038	0.145963	BL6	15.116	0.00852728	1.89749e-13	9	23.6611	23.6611	BL6	NA	NA	NA	NA	f2_NS	dba_nocis	F1cis
Serf1	4.77181	4.81188	0.04986	0.212524	NotBL6	4.04695	0	0.000551961	2	NA	NA	BL6	NA	NA	NA	NA	f2_NS	dba_nocis	F1cis
Serpinb6a	9.72378	9.74295	0.15824	0.0191676	NotBL6	34.3452	0.183331	2.37447e-09	9	409.142	363.887	BL6	NA	NA	NA	NA	f2_NS	dba_nocis	F1cis
Serpinb9	6.71642	6.60871	0.10829	0.107707	BL6	4.7749	Inf	5.09606e-05	9	87.2461	87.2461	DBA	NA	NA	NA	NA	f2_NS	dba_nocis	F1cis
She	6.49486	6.22901	0.053279	0.265854	BL6	7.98362	0	5.21998e-08	9	78.0988	78.0988	BL6	NA	NA	NA	NA	f2_NS	dba_nocis	F1cis
Sipa1l2	5.83079	5.68643	0.05277	0.144367	BL6	508.429	0.00917069	7.61498e-129	9	168.28	168.28	BL6	NA	NA	NA	NA	f2_NS	dba_nocis	F1cis
Slc35a4	5.98999	6.15458	0.020432	0.164591	NotBL6	3.36194	0.0494252	0.0133681	9	184.406	184.406	BL6	NA	NA	NA	NA	f2_NS	dba_nocis	F1cis
Slc6a6	3.9734	4.03495	0.0098675	0.0615437	NotBL6	45.8013	0.0731312	3.45251e-21	9	456.847	456.847	BL6	NA	NA	NA	NA	f2_NS	dba_nocis	F1cis
Smad5	4.82888	4.73058	0.0056118	0.137734	BL6	737.392	0.24756	3.73563e-23	9	327.892	172.739	BL6	NA	NA	NA	NA	f2_NS	dba_nocis	F1cis
Smc3	5.75968	5.64209	0.024723	0.0650486	BL6	61.0533	0	2.64085e-38	9	42.9758	42.9758	BL6	NA	NA	NA	NA	f2_NS	dba_nocis	F1cis
Snx4	3.32162	3.36652	0.12537	0.0448953	NotBL6	95.4061	0.103187	2.77852e-27	9	155.538	155.538	BL6	NA	NA	NA	NA	f2_NS	dba_nocis	F1cis
Sobp	3.61909	3.59167	0.3539	0.0274246	BL6	2.96386	0	0.010818	9	318.427	318.427	BL6	NA	NA	NA	NA	f2_NS	dba_nocis	F1cis
Socs7	3.85499	3.90658	0.089716	0.0515885	NotBL6	4.40552	0	0.00316726	9	960.671	960.671	BL6	NA	NA	NA	NA	f2_NS	dba_nocis	F1cis
Spna2	10.3151	10.4091	0.096856	0.0963515	NotBL6	164.48	0.203448	1.05318e-20	9	918.54	918.54	BL6	NA	NA	NA	NA	f2_NS	dba_nocis	F1cis
Srebf2	4.65631	4.6827	0.0024292	0.126935	NotBL6	42.3845	0	2.43954e-34	9	1639.82	1639.82	BL6	NA	NA	NA	NA	f2_NS	dba_nocis	F1cis
Ss18	8.77545	8.82848	0.15714	0.0530316	NotBL6	31.7403	0	2.86412e-29	9	177.447	177.447	BL6	NA	NA	NA	NA	f2_NS	dba_nocis	F1cis
Stat3	6.53132	6.57949	0.031717	0.0531233	NotBL6	76.5781	0	5.09582e-58	9	1175.52	1165.48	BL6	NA	NA	NA	NA	f2_NS	dba_nocis	F1cis
Stk17b	6.93725	6.65339	0.010408	0.337267	BL6	21.1755	0	5.56523e-15	9	188.337	188.337	BL6	NA	NA	NA	NA	f2_NS	dba_nocis	F1cis
Taf10	6.91829	6.99479	0.13614	0.0750506	NotBL6	12.8994	0.0251677	3.18781e-08	9	178.329	178.329	BL6	NA	NA	NA	NA	f2_NS	dba_nocis	F1cis
Tcf7l2	4.67914	4.85515	0.0030261	0.219185	NotBL6	12.5971	0	1.19323e-12	9	2601.99	2296.72	BL6	NA	NA	NA	NA	f2_NS	dba_nocis	F1cis
Tcte2	3.2864	3.31927	0.079305	0.0328656	NotBL6	8.60441	0.21465	0.0301041	9	161.755	161.755	BL6	NA	NA	NA	NA	f2_NS	dba_nocis	F1cis
Tk2	6.93617	6.86015	0.052138	0.0936097	BL6	11.0244	0	5.01856e-11	9	510.072	510.072	BL6	NA	NA	NA	NA	f2_NS	dba_nocis	F1cis
Tnfrsf12a	6.14849	6.34349	0.10927	0.206784	NotBL6	26.6661	2.42284	0.0126744	9	131.527	131.527	DBA	NA	NA	NA	NA	f2_NS	dba_nocis	F1cis
Tns1	9.53837	9.26943	0.018704	0.229898	BL6	1233.67	0.380456	2.58638e-12	9	2695.85	2213.19	BL6	NA	NA	NA	NA	f2_NS	dba_nocis	F1cis
Top3a	3.63922	3.71651	0.012222	0.0772845	NotBL6	9.90224	0.0130758	1.28881e-08	9	413.75	413.75	BL6	NA	NA	NA	NA	f2_NS	dba_nocis	F1cis
Tpi1	9.27932	9.48684	0.015031	0.20973	NotBL6	647.539	0.00366307	3.53508e-25	9	103.741	103.741	BL6	NA	NA	NA	NA	f2_NS	dba_nocis	F1cis
Tshz1	6.94569	6.99256	0.27693	0.0495635	NotBL6	3.16675	0	0.0034926	9	805.093	805.093	BL6	NA	NA	NA	NA	f2_NS	dba_nocis	F1cis
Twist1	4.53199	4.65095	0.067262	0.118957	NotBL6	11.4294	0	2.48971e-11	NA	NA	NA	BL6	NA	NA	NA	NA	f2_NS	dba_nocis	F1cis
Txnrd3	5.68355	5.5751	0.050896	0.109452	BL6	14.8885	0.00865871	3.09144e-13	9	522.956	522.956	BL6	NA	NA	NA	NA	f2_NS	dba_nocis	F1cis
Ubap1	7.15235	7.24138	0.043555	0.102036	NotBL6	38.2683	0	6.72147e-22	9	947.357	947.357	BL6	NA	NA	NA	NA	f2_NS	dba_nocis	F1cis
Ubtd1	4.29336	4.19952	0.022419	0.0938353	BL6	17.0656	0	8.59992e-07	9	1066.79	862.958	BL6	NA	NA	NA	NA	f2_NS	dba_nocis	F1cis
Wbp4	6.99126	6.96387	0.065983	0.101516	BL6	4.65263	0	0.00011752	9	9.95701	9.95701	BL6	NA	NA	NA	NA	f2_NS	dba_nocis	F1cis
Wee1	5.66369	5.4693	0.025871	0.194386	BL6	8.5375	0	1.87622e-08	9	81.3804	81.3804	BL6	NA	NA	NA	NA	f2_NS	dba_nocis	F1cis
Zcchc14	7.51088	7.38372	0.095585	0.127163	BL6	12.283	0.0776374	6.73441e-07	9	227.963	227.963	BL6	NA	NA	NA	NA	f2_NS	dba_nocis	F1cis
Zfp90	5.20212	5.11617	0.1376	0.085945	BL6	9.51572	0	1.8224e-09	9	71.4274	71.4274	BL6	NA	NA	NA	NA	f2_NS	dba_nocis	F1cis
Znhit3	6.34074	6.42852	0.053456	0.0877838	NotBL6	59.2769	0.266597	5.53735e-09	8	NA	NA	BL6	NA	NA	NA	NA	f2_NS	dba_nocis	F1cis
1810029B16Rik	NA	NA	NA	NA	NA	64.3247	0.418918	0.000152136	NA	NA	NA	BL6	10.5985	0.198535	f2DBA	268103	f2_Cis	dba_nosnp	F1cis
2810021B07Rik	NA	NA	NA	NA	NA	43.4345	0.246372	9.02561e-08	9	8.16079	8.16079	BL6	9.41508	0.285129	f2BL6	717337	f2_Cis	dba_nosnp	F1cis
9030425E11Rik	NA	NA	NA	NA	NA	419.357	1.56033	0.0143906	NA	NA	NA	DBA	10.4284	0.523737	f2DBA	1404598	f2_Cis	dba_nosnp	F1cis
Arntl2	NA	NA	NA	NA	NA	29.9377	0.439076	0.0156551	1	NA	NA	BL6	46.6226	0.589704	f2BL6	1215951	f2_Cis	dba_nosnp	F1cis
Bnip2	NA	NA	NA	NA	NA	30.64	0.0414177	2.53895e-19	9	182.873	182.873	BL6	8.60662	0.272074	f2DBA	802461	f2_Cis	dba_nosnp	F1cis
Epn2	NA	NA	NA	NA	NA	92.7852	0.603098	0.032245	9	2239.75	1727.76	BL6	11.3824	0.389948	f2BL6	572928	f2_Cis	dba_nosnp	F1cis
Fbln7	NA	NA	NA	NA	NA	36.9333	0.361691	0.000649133	9	208.196	0	BL6	17.1321	0.503115	f2BL6	619557	f2_Cis	dba_nosnp	F1cis
H2-D1	NA	NA	NA	NA	NA	18171.3	0.0936135	6.63283e-52	8	NA	NA	BL6	231.764	8.13465	f2DBA	201137	f2_Cis	dba_nosnp	F1cis
Lrrn1	NA	NA	NA	NA	NA	23.2989	0.19012	1.31379e-06	NA	NA	NA	BL6	36.1609	0.39935	f2BL6	713066	f2_Cis	dba_nosnp	F1cis
Mapk6	NA	NA	NA	NA	NA	175.948	0	1.84765e-79	9	267.806	196.89	BL6	48.1525	0.682111	f2BL6	751767	f2_Cis	dba_nosnp	F1cis
Mef2c	NA	NA	NA	NA	NA	5.35672	51.6316	0.000115129	9	168.719	168.719	DBA	10.1401	0.412891	f2BL6	606407	f2_Cis	dba_nosnp	F1cis
Mmp11	NA	NA	NA	NA	NA	36.4699	0.207209	0.00116972	9	63.3417	63.3417	BL6	6.61888	0.0435439	f2BL6	607773	f2_Cis	dba_nosnp	F1cis
Mrpl48	NA	NA	NA	NA	NA	9.85968	0.11484	0.000124297	9	1649.65	337.469	BL6	15.7855	0.17038	f2BL6	1501501	f2_Cis	dba_nosnp	F1cis
Nr1d2	NA	NA	NA	NA	NA	38.955	0.253287	4.32235e-07	9	188.783	121.431	BL6	17.7819	0.216989	f2BL6	1856057	f2_Cis	dba_nosnp	F1cis
Pfdn2	NA	NA	NA	NA	NA	150.662	0.397243	2.33507e-07	9	482.039	128.036	BL6	6.40883	0.135877	f2DBA	1850078	f2_Cis	dba_nosnp	F1cis
Ppig	NA	NA	NA	NA	NA	1152.46	0.199946	1.48364e-31	9	64.661	64.661	BL6	6.95878	0.191182	f2BL6	1183662	f2_Cis	dba_nosnp	F1cis
Slc25a20	NA	NA	NA	NA	NA	219.611	0.552672	0.000676721	9	162.836	0	BL6	11.2062	0.167258	f2BL6	10303	f2_Cis	dba_nosnp	F1cis
Slfn8	NA	NA	NA	NA	NA	57.9852	0.498702	0.00524577	9	4.82842	0	BL6	32.336	1.04588	f2DBA	1912	f2_Cis	dba_nosnp	F1cis
Snhg11	NA	NA	NA	NA	NA	1251.51	1.46376	0.0233695	9	144.321	0	DBA	22.1592	0.77443	f2BL6	1272016	f2_Cis	dba_nosnp	F1cis
Tpsab1	NA	NA	NA	NA	NA	30.591	2.96124	0.000541563	1	NA	NA	DBA	17.0573	0.266836	f2DBA	1375208	f2_Cis	dba_nosnp	F1cis
Ucp2	NA	NA	NA	NA	NA	2567.01	1.42166	0.0385267	9	396.285	51.3185	DBA	46.7996	0.743193	f2DBA	1587882	f2_Cis	dba_nosnp	F1cis
Usf2	NA	NA	NA	NA	NA	25.1264	0.316589	0.00109895	9	206.232	206.232	BL6	14.4837	0.236162	f2BL6	1422216	f2_Cis	dba_nosnp	F1cis
2810046L04Rik	NA	NA	NA	NA	NA	58.0859	0.164193	5.97504e-15	NA	NA	NA	BL6	NA	NA	NA	NA	f2_noCis	dba_nosnp	F1cis
Acss2	NA	NA	NA	NA	NA	13.793	0.0417843	9.76951e-10	9	910.256	910.256	BL6	NA	NA	NA	NA	f2_noCis	dba_nosnp	F1cis
Akap10	NA	NA	NA	NA	NA	78.6825	0.178483	1.88822e-16	9	323.769	176.186	BL6	NA	NA	NA	NA	f2_noCis	dba_nosnp	F1cis
Akt1	NA	NA	NA	NA	NA	41.7317	0	1.54183e-36	9	47.7529	47.7529	BL6	NA	NA	NA	NA	f2_noCis	dba_nosnp	F1cis
Aldoa	NA	NA	NA	NA	NA	1220.25	0.00820499	5.00051e-60	9	195.282	195.282	BL6	NA	NA	NA	NA	f2_noCis	dba_nosnp	F1cis
Atp5g1	NA	NA	NA	NA	NA	11.34	3.58819	0.0163229	9	187.55	187.55	DBA	NA	NA	NA	NA	f2_noCis	dba_nosnp	F1cis
Cd1d1	NA	NA	NA	NA	NA	486.078	0.00537875	3.52508e-56	9	63.3417	63.3417	BL6	NA	NA	NA	NA	f2_noCis	dba_nosnp	F1cis
Clpx	NA	NA	NA	NA	NA	269.751	0.547532	0.000322361	9	1954.29	1514.57	BL6	NA	NA	NA	NA	f2_noCis	dba_nosnp	F1cis
Cops4	NA	NA	NA	NA	NA	117.411	1.76114	0.00711743	9	324	324	DBA	NA	NA	NA	NA	f2_noCis	dba_nosnp	F1cis
Creb3l2	NA	NA	NA	NA	NA	325.66	0	4.85149e-134	9	851.086	851.086	BL6	NA	NA	NA	NA	f2_noCis	dba_nosnp	F1cis
Cux2	NA	NA	NA	NA	NA	2.16794	0	0.0437267	9	404.184	404.184	BL6	NA	NA	NA	NA	f2_noCis	dba_nosnp	F1cis
Dhcr24	NA	NA	NA	NA	NA	24.1901	0.0105017	1.65822e-07	9	204.043	204.043	BL6	NA	NA	NA	NA	f2_noCis	dba_nosnp	F1cis
Eml3	NA	NA	NA	NA	NA	17.9701	0	1.74101e-17	6	NA	NA	BL6	NA	NA	NA	NA	f2_noCis	dba_nosnp	F1cis
Ero1lb	NA	NA	NA	NA	NA	6.8871	0	2.50566e-06	9	138.866	138.866	BL6	NA	NA	NA	NA	f2_noCis	dba_nosnp	F1cis
Frat2	NA	NA	NA	NA	NA	4.15184	0	0.000427966	1	NA	NA	BL6	NA	NA	NA	NA	f2_noCis	dba_nosnp	F1cis
Gcc2	NA	NA	NA	NA	NA	3.94187	0	0.000840151	9	256.794	256.794	BL6	NA	NA	NA	NA	f2_noCis	dba_nosnp	F1cis
Glg1	NA	NA	NA	NA	NA	219.924	0.00325638	2.91899e-102	9	1922.94	1922.94	BL6	NA	NA	NA	NA	f2_noCis	dba_nosnp	F1cis
Golga4	NA	NA	NA	NA	NA	7.88806	0	6.7016e-08	9	736.646	736.646	BL6	NA	NA	NA	NA	f2_noCis	dba_nosnp	F1cis
Gstm1	NA	NA	NA	NA	NA	159.145	0.00169426	2.24612e-58	9	789.892	789.892	BL6	NA	NA	NA	NA	f2_noCis	dba_nosnp	F1cis
Gtf2i	NA	NA	NA	NA	NA	12.1903	Inf	8.91713e-12	9	716.96	716.96	DBA	NA	NA	NA	NA	f2_noCis	dba_nosnp	F1cis
Gtpbp1	NA	NA	NA	NA	NA	259.534	1.4814	0.0426296	9	76.0413	76.0413	DBA	NA	NA	NA	NA	f2_noCis	dba_nosnp	F1cis
Guk1	NA	NA	NA	NA	NA	243.402	1.54871	0.0234907	9	246.2	56.3589	DBA	NA	NA	NA	NA	f2_noCis	dba_nosnp	F1cis
Hic2	NA	NA	NA	NA	NA	3.24192	0	0.00277507	9	789.657	789.657	BL6	NA	NA	NA	NA	f2_noCis	dba_nosnp	F1cis
Hmgxb4	NA	NA	NA	NA	NA	22.8619	0.100101	3.98187e-10	9	458.3	458.3	BL6	NA	NA	NA	NA	f2_noCis	dba_nosnp	F1cis
Hspa8	NA	NA	NA	NA	NA	59.118	0.0976372	7.69838e-22	9	14.9203	0	BL6	NA	NA	NA	NA	f2_noCis	dba_nosnp	F1cis
Igf2	NA	NA	NA	NA	NA	20.3923	0.180211	1.02653e-05	NA	NA	NA	BL6	NA	NA	NA	NA	f2_noCis	dba_nosnp	F1cis
Ints1	NA	NA	NA	NA	NA	42.9449	0.171208	1.36786e-11	8	NA	NA	BL6	NA	NA	NA	NA	f2_noCis	dba_nosnp	F1cis
Kank2	NA	NA	NA	NA	NA	30.5328	0.0466982	3.39985e-18	9	418.735	418.735	BL6	NA	NA	NA	NA	f2_noCis	dba_nosnp	F1cis
Kars	NA	NA	NA	NA	NA	293.302	0	2.94269e-128	9	177.792	177.792	BL6	NA	NA	NA	NA	f2_noCis	dba_nosnp	F1cis
Kctd17	NA	NA	NA	NA	NA	154.418	0.00916621	1.76402e-53	9	301.131	301.131	BL6	NA	NA	NA	NA	f2_noCis	dba_nosnp	F1cis
Kpna3	NA	NA	NA	NA	NA	12.4683	0.0299219	3.03059e-08	9	573.147	526.793	BL6	NA	NA	NA	NA	f2_noCis	dba_nosnp	F1cis
Leprel2	NA	NA	NA	NA	NA	27.4882	0	1.19052e-25	9	81.2321	81.2321	BL6	NA	NA	NA	NA	f2_noCis	dba_nosnp	F1cis
Lgals9	NA	NA	NA	NA	NA	200.419	0	4.57609e-106	9	649.391	649.391	BL6	NA	NA	NA	NA	f2_noCis	dba_nosnp	F1cis
Mgea5	NA	NA	NA	NA	NA	138.551	0.461704	3.14888e-05	5	NA	NA	BL6	NA	NA	NA	NA	f2_noCis	dba_nosnp	F1cis
Mosc1	NA	NA	NA	NA	NA	24.7472	0	4.00246e-13	9	440.061	440.061	BL6	NA	NA	NA	NA	f2_noCis	dba_nosnp	F1cis
Mov10	NA	NA	NA	NA	NA	6.71715	0	8.69675e-07	7	NA	NA	BL6	NA	NA	NA	NA	f2_noCis	dba_nosnp	F1cis
Mrpl49	NA	NA	NA	NA	NA	111.629	0.233267	7.46598e-15	8	NA	NA	BL6	NA	NA	NA	NA	f2_noCis	dba_nosnp	F1cis
Mtap7d1	NA	NA	NA	NA	NA	291.814	0.547639	0.000209441	9	21.1708	21.1708	BL6	NA	NA	NA	NA	f2_noCis	dba_nosnp	F1cis
Ndufb5	NA	NA	NA	NA	NA	280.807	0	9.15647e-126	7	NA	NA	BL6	NA	NA	NA	NA	f2_noCis	dba_nosnp	F1cis
Nudt9	NA	NA	NA	NA	NA	864.821	0.00164826	7.26627e-181	9	36.0876	36.0876	BL6	NA	NA	NA	NA	f2_noCis	dba_nosnp	F1cis
Panx1	NA	NA	NA	NA	NA	5.2269	0	4.11696e-05	9	550.278	550.278	BL6	NA	NA	NA	NA	f2_noCis	dba_nosnp	F1cis
Pdlim1	NA	NA	NA	NA	NA	107.785	2.35381	7.59546e-06	9	1730.47	958.59	DBA	NA	NA	NA	NA	f2_noCis	dba_nosnp	F1cis
Phtf1	NA	NA	NA	NA	NA	3.84257	0	0.00109013	9	1596.27	1596.27	BL6	NA	NA	NA	NA	f2_noCis	dba_nosnp	F1cis
Pim3	NA	NA	NA	NA	NA	124.424	0.00307405	1.13961e-47	9	527.457	527.457	BL6	NA	NA	NA	NA	f2_noCis	dba_nosnp	F1cis
Pole4	NA	NA	NA	NA	NA	124.397	0	1.83222e-80	9	417.314	417.314	BL6	NA	NA	NA	NA	f2_noCis	dba_nosnp	F1cis
Prpf19	NA	NA	NA	NA	NA	301.195	0.245069	2.63532e-20	9	645.448	572.363	BL6	NA	NA	NA	NA	f2_noCis	dba_nosnp	F1cis
Prpsap1	NA	NA	NA	NA	NA	42.2276	0	5.01239e-37	9	89.624	89.624	BL6	NA	NA	NA	NA	f2_noCis	dba_nosnp	F1cis
Ptpra	NA	NA	NA	NA	NA	119.058	0.00266694	1.72368e-74	9	944.234	944.234	BL6	NA	NA	NA	NA	f2_noCis	dba_nosnp	F1cis
Ran	NA	NA	NA	NA	NA	120.065	0.482588	0.000152136	1	NA	NA	BL6	NA	NA	NA	NA	f2_noCis	dba_nosnp	F1cis
Rhog	NA	NA	NA	NA	NA	917.191	0.5478	4.78331e-05	9	115.974	7.46967	BL6	NA	NA	NA	NA	f2_noCis	dba_nosnp	F1cis
Rhoq	NA	NA	NA	NA	NA	256.367	0.00608387	2.85404e-73	9	782.207	782.207	BL6	NA	NA	NA	NA	f2_noCis	dba_nosnp	F1cis
Serbp1	NA	NA	NA	NA	NA	3.528	0.0469895	0.00855498	9	22.4551	22.4551	BL6	NA	NA	NA	NA	f2_noCis	dba_nosnp	F1cis
Serpina3c	NA	NA	NA	NA	NA	624.512	0.382626	6.88871e-08	9	9.78016	9.78016	BL6	NA	NA	NA	NA	f2_noCis	dba_nosnp	F1cis
Srm	NA	NA	NA	NA	NA	174.272	0.645094	0.0311987	8	NA	NA	BL6	NA	NA	NA	NA	f2_noCis	dba_nosnp	F1cis
Stbd1	NA	NA	NA	NA	NA	12.3979	0	1.93181e-12	9	48.9215	48.9215	BL6	NA	NA	NA	NA	f2_noCis	dba_nosnp	F1cis
Steap3	NA	NA	NA	NA	NA	1899.77	1.76234	0.00756057	9	375.164	319.771	DBA	NA	NA	NA	NA	f2_noCis	dba_nosnp	F1cis
Stt3b	NA	NA	NA	NA	NA	162.009	0.0837251	1.03742e-41	9	364.896	364.896	BL6	NA	NA	NA	NA	f2_noCis	dba_nosnp	F1cis
Top1	NA	NA	NA	NA	NA	24.4415	0	3.52077e-23	9	316.871	316.871	BL6	NA	NA	NA	NA	f2_noCis	dba_nosnp	F1cis
Tram1	NA	NA	NA	NA	NA	93.159	0.112614	2.49343e-25	9	146.28	29.8324	BL6	NA	NA	NA	NA	f2_noCis	dba_nosnp	F1cis
Ttc14	NA	NA	NA	NA	NA	225.785	0.00197251	3.20284e-100	8	NA	NA	BL6	NA	NA	NA	NA	f2_noCis	dba_nosnp	F1cis
Vps45	NA	NA	NA	NA	NA	5.09806	0	5.44851e-05	9	307.927	307.927	BL6	NA	NA	NA	NA	f2_noCis	dba_nosnp	F1cis
Zeb1	NA	NA	NA	NA	NA	24.5495	0.00981647	1.13171e-20	1	NA	NA	BL6	NA	NA	NA	NA	f2_noCis	dba_nosnp	F1cis
Zfand5	NA	NA	NA	NA	NA	60.7048	0	6.28977e-49	9	406.567	406.567	BL6	NA	NA	NA	NA	f2_noCis	dba_nosnp	F1cis
Zfp322a	NA	NA	NA	NA	NA	47.0017	0	1.84311e-40	9	324	324	BL6	NA	NA	NA	NA	f2_noCis	dba_nosnp	F1cis
Zfp706	NA	NA	NA	NA	NA	215.483	0.000735348	5.1297e-108	9	114.094	114.094	BL6	NA	NA	NA	NA	f2_noCis	dba_nosnp	F1cis
Zfp771	NA	NA	NA	NA	NA	21.0365	0	3.29824e-20	9	343.487	343.487	BL6	NA	NA	NA	NA	f2_noCis	dba_nosnp	F1cis
1110002B05Rik	NA	NA	NA	NA	NA	27.9103	0	2.77033e-26	NA	NA	NA	BL6	NA	NA	NA	NA	f2_NS	dba_nosnp	F1cis
1190005I06Rik	NA	NA	NA	NA	NA	55.9251	Inf	8.6546e-48	9	99.7044	99.7044	DBA	NA	NA	NA	NA	f2_NS	dba_nosnp	F1cis
1810031K17Rik	NA	NA	NA	NA	NA	51.3369	0.00245452	3.63635e-38	NA	NA	NA	BL6	NA	NA	NA	NA	f2_NS	dba_nosnp	F1cis
2410016O06Rik	NA	NA	NA	NA	NA	4.59436	0	0.000168069	9	155.306	155.306	BL6	NA	NA	NA	NA	f2_NS	dba_nosnp	F1cis
2410017P07Rik	NA	NA	NA	NA	NA	2.98819	0	0.0065104	NA	NA	NA	BL6	NA	NA	NA	NA	f2_NS	dba_nosnp	F1cis
2610524H06Rik	NA	NA	NA	NA	NA	4.37956	0.0300601	0.00168741	9	11.5016	11.5016	BL6	NA	NA	NA	NA	f2_NS	dba_nosnp	F1cis
2900010M23Rik	NA	NA	NA	NA	NA	85.2604	0.00130169	6.24987e-61	9	364.846	300.508	BL6	NA	NA	NA	NA	f2_NS	dba_nosnp	F1cis
Abl1	NA	NA	NA	NA	NA	32.8384	0	9.44732e-30	9	2527.86	2527.86	BL6	NA	NA	NA	NA	f2_NS	dba_nosnp	F1cis
Acvr2a	NA	NA	NA	NA	NA	5.29257	0.0213902	0.000197266	9	563.359	563.359	BL6	NA	NA	NA	NA	f2_NS	dba_nosnp	F1cis
Adh1	NA	NA	NA	NA	NA	465.275	0.378785	6.28352e-11	9	330.115	258.744	BL6	NA	NA	NA	NA	f2_NS	dba_nosnp	F1cis
Adra2c	NA	NA	NA	NA	NA	2.21767	0	0.0313894	NA	NA	NA	BL6	NA	NA	NA	NA	f2_NS	dba_nosnp	F1cis
Afg3l1	NA	NA	NA	NA	NA	44.5947	0.00607274	2.84342e-35	9	237.949	152.859	BL6	NA	NA	NA	NA	f2_NS	dba_nosnp	F1cis
Ankrd10	NA	NA	NA	NA	NA	5.31909	0	2.76793e-05	9	211.695	211.695	BL6	NA	NA	NA	NA	f2_NS	dba_nosnp	F1cis
Ankrd28	NA	NA	NA	NA	NA	2.61083	0	0.0153159	9	236.479	236.479	BL6	NA	NA	NA	NA	f2_NS	dba_nosnp	F1cis
Ankrd40	NA	NA	NA	NA	NA	2581.27	0.00102697	5.91517e-239	9	420.527	420.527	BL6	NA	NA	NA	NA	f2_NS	dba_nosnp	F1cis
Apcdd1	NA	NA	NA	NA	NA	43.8772	0	3.46095e-25	9	151.154	151.154	BL6	NA	NA	NA	NA	f2_NS	dba_nosnp	F1cis
Arcn1	NA	NA	NA	NA	NA	67.2475	0.00187269	9.841e-49	9	102.118	102.118	BL6	NA	NA	NA	NA	f2_NS	dba_nosnp	F1cis
Arl4a	NA	NA	NA	NA	NA	939.84	0.209143	4.2608e-23	9	89.935	89.935	BL6	NA	NA	NA	NA	f2_NS	dba_nosnp	F1cis
Armc10	NA	NA	NA	NA	NA	18.5703	0.293247	0.00215064	9	194.143	62.3495	BL6	NA	NA	NA	NA	f2_NS	dba_nosnp	F1cis
Armc5	NA	NA	NA	NA	NA	19.952	0	2.50579e-19	9	595.098	595.098	BL6	NA	NA	NA	NA	f2_NS	dba_nosnp	F1cis
Arpc2	NA	NA	NA	NA	NA	17.9809	0.0160502	3.69719e-09	9	509.477	509.477	BL6	NA	NA	NA	NA	f2_NS	dba_nosnp	F1cis
Arpc5	NA	NA	NA	NA	NA	216.674	0.508471	4.47686e-05	9	321.793	285.337	BL6	NA	NA	NA	NA	f2_NS	dba_nosnp	F1cis
Atp5j	NA	NA	NA	NA	NA	116.497	0	2.94316e-77	9	413.416	413.416	BL6	NA	NA	NA	NA	f2_NS	dba_nosnp	F1cis
Atp6ap1	NA	NA	NA	NA	NA	330.888	0.000335085	3.69424e-85	9	152.526	152.526	BL6	NA	NA	NA	NA	f2_NS	dba_nosnp	F1cis
Atp6v0c	NA	NA	NA	NA	NA	97.8234	0.334253	3.40842e-05	9	168.115	151.91	BL6	NA	NA	NA	NA	f2_NS	dba_nosnp	F1cis
Atp6v1c2	NA	NA	NA	NA	NA	5.45992	8.20439	0.00723404	9	1568.13	545.154	DBA	NA	NA	NA	NA	f2_NS	dba_nosnp	F1cis
Atr	NA	NA	NA	NA	NA	9.74493	0.239782	0.0116723	9	120.377	120.377	BL6	NA	NA	NA	NA	f2_NS	dba_nosnp	F1cis
Avpr1a	NA	NA	NA	NA	NA	6.34939	0	0.000153418	9	73.4884	73.4884	BL6	NA	NA	NA	NA	f2_NS	dba_nosnp	F1cis
B230219D22Rik	NA	NA	NA	NA	NA	62.0086	0.0540473	2.88726e-29	9	122.494	122.494	BL6	NA	NA	NA	NA	f2_NS	dba_nosnp	F1cis
B3gnt8	NA	NA	NA	NA	NA	5.46174	0.0456907	0.000675753	3	NA	NA	BL6	NA	NA	NA	NA	f2_NS	dba_nosnp	F1cis
B4galt5	NA	NA	NA	NA	NA	6.05728	0	5.02579e-06	9	452.097	452.097	BL6	NA	NA	NA	NA	f2_NS	dba_nosnp	F1cis
Bcl2l10	NA	NA	NA	NA	NA	3.18487	0	0.00392902	1	NA	NA	BL6	NA	NA	NA	NA	f2_NS	dba_nosnp	F1cis
Birc5	NA	NA	NA	NA	NA	3.36972	0	0.00279129	8	NA	NA	BL6	NA	NA	NA	NA	f2_NS	dba_nosnp	F1cis
Bpnt1	NA	NA	NA	NA	NA	372.169	0.15289	4.11868e-35	9	133.41	133.41	BL6	NA	NA	NA	NA	f2_NS	dba_nosnp	F1cis
Bysl	NA	NA	NA	NA	NA	121.376	0.505456	0.000439969	9	384.176	384.176	BL6	NA	NA	NA	NA	f2_NS	dba_nosnp	F1cis
Cacna1e	NA	NA	NA	NA	NA	414.639	0.0484198	3.35392e-37	9	55.0405	11.5883	BL6	NA	NA	NA	NA	f2_NS	dba_nosnp	F1cis
Cacybp	NA	NA	NA	NA	NA	87.4118	1.63535	0.0487728	9	16.5388	16.5388	DBA	NA	NA	NA	NA	f2_NS	dba_nosnp	F1cis
Carm1	NA	NA	NA	NA	NA	11.5491	0	2.54273e-11	9	142.448	142.448	BL6	NA	NA	NA	NA	f2_NS	dba_nosnp	F1cis
Cbfa2t3	NA	NA	NA	NA	NA	5.70244	0	1.33418e-05	9	75.6633	75.6633	BL6	NA	NA	NA	NA	f2_NS	dba_nosnp	F1cis
Cbl	NA	NA	NA	NA	NA	49.2092	0.00225748	2.01582e-38	9	2078.32	1618.82	BL6	NA	NA	NA	NA	f2_NS	dba_nosnp	F1cis
Ccnb2	NA	NA	NA	NA	NA	8.42694	0.129332	0.000631785	9	69.8072	69.8072	BL6	NA	NA	NA	NA	f2_NS	dba_nosnp	F1cis
Cdc5l	NA	NA	NA	NA	NA	9.29843	0	2.29071e-09	9	357.095	357.095	BL6	NA	NA	NA	NA	f2_NS	dba_nosnp	F1cis
Cdk4	NA	NA	NA	NA	NA	244.148	0.00052376	7.0689e-116	8	NA	NA	BL6	NA	NA	NA	NA	f2_NS	dba_nosnp	F1cis
Cdv3	NA	NA	NA	NA	NA	101.954	0.00281454	3.2045e-67	9	7.91928	7.91928	BL6	NA	NA	NA	NA	f2_NS	dba_nosnp	F1cis
Cetn3	NA	NA	NA	NA	NA	45.3775	0	2.6835e-39	9	230.655	230.655	BL6	NA	NA	NA	NA	f2_NS	dba_nosnp	F1cis
Chmp1a	NA	NA	NA	NA	NA	13.0806	0	4.20909e-13	8	NA	NA	BL6	NA	NA	NA	NA	f2_NS	dba_nosnp	F1cis
Ciita	NA	NA	NA	NA	NA	160.492	1.69848	0.00840654	9	367.577	337.229	DBA	NA	NA	NA	NA	f2_NS	dba_nosnp	F1cis
Ckb	NA	NA	NA	NA	NA	56.1027	0.269883	2.46849e-06	9	31.3698	31.3698	BL6	NA	NA	NA	NA	f2_NS	dba_nosnp	F1cis
Cog4	NA	NA	NA	NA	NA	72.9281	0.0032831	7.63962e-53	9	113.027	113.027	BL6	NA	NA	NA	NA	f2_NS	dba_nosnp	F1cis
Coro1c	NA	NA	NA	NA	NA	494.731	0.57711	0.00043958	9	578.114	391.854	BL6	NA	NA	NA	NA	f2_NS	dba_nosnp	F1cis
Cpne3	NA	NA	NA	NA	NA	48.9587	2.12788	0.00380271	9	478.107	128.693	DBA	NA	NA	NA	NA	f2_NS	dba_nosnp	F1cis
Ctage5	NA	NA	NA	NA	NA	4.39216	0.0569198	0.00563157	9	772.15	665.734	BL6	NA	NA	NA	NA	f2_NS	dba_nosnp	F1cis
Ctdsp1	NA	NA	NA	NA	NA	2126.45	0.0305857	4.20395e-117	9	269.218	269.218	BL6	NA	NA	NA	NA	f2_NS	dba_nosnp	F1cis
Cul4a	NA	NA	NA	NA	NA	47.1829	0	2.79663e-32	9	114.754	114.754	BL6	NA	NA	NA	NA	f2_NS	dba_nosnp	F1cis
Cwc22	NA	NA	NA	NA	NA	29.3215	0	3.2796e-27	9	1134.41	1134.41	BL6	NA	NA	NA	NA	f2_NS	dba_nosnp	F1cis
Cyp2s1	NA	NA	NA	NA	NA	27.3346	0.162367	0.000996954	9	174.954	174.954	BL6	NA	NA	NA	NA	f2_NS	dba_nosnp	F1cis
Dap	NA	NA	NA	NA	NA	84.8671	0.0128402	3.35663e-46	9	604.555	604.555	BL6	NA	NA	NA	NA	f2_NS	dba_nosnp	F1cis
Dbi	NA	NA	NA	NA	NA	1391.06	0.562398	0.0384142	9	776.299	130.527	BL6	NA	NA	NA	NA	f2_NS	dba_nosnp	F1cis
Ddx50	NA	NA	NA	NA	NA	9.54228	0.0451069	9.16288e-07	9	66.2663	66.2663	BL6	NA	NA	NA	NA	f2_NS	dba_nosnp	F1cis
Dnajc17	NA	NA	NA	NA	NA	101.567	2.00189	0.000508998	9	594.039	470.446	DBA	NA	NA	NA	NA	f2_NS	dba_nosnp	F1cis
Drg2	NA	NA	NA	NA	NA	13.3235	0	3.82139e-13	9	189.176	189.176	BL6	NA	NA	NA	NA	f2_NS	dba_nosnp	F1cis
Dut	NA	NA	NA	NA	NA	6.95026	0	7.91168e-07	9	144.677	144.677	BL6	NA	NA	NA	NA	f2_NS	dba_nosnp	F1cis
Eepd1	NA	NA	NA	NA	NA	38.5651	0.00288235	4.57986e-30	9	1083.44	1083.44	BL6	NA	NA	NA	NA	f2_NS	dba_nosnp	F1cis
Eif1	NA	NA	NA	NA	NA	193.339	0.0927934	3.75762e-17	9	133.377	133.377	BL6	NA	NA	NA	NA	f2_NS	dba_nosnp	F1cis
Eif3f	NA	NA	NA	NA	NA	4.27996	0.0265856	0.00213101	2	NA	NA	BL6	NA	NA	NA	NA	f2_NS	dba_nosnp	F1cis
Eif4a2	NA	NA	NA	NA	NA	8.18636	0.0679088	3.68852e-05	9	302.252	302.252	BL6	NA	NA	NA	NA	f2_NS	dba_nosnp	F1cis
Eif5a	NA	NA	NA	NA	NA	33.8274	0.120103	2.75869e-12	9	850.3	587.15	BL6	NA	NA	NA	NA	f2_NS	dba_nosnp	F1cis
Eri3	NA	NA	NA	NA	NA	145.144	2.37761	1.16947e-06	9	1856.13	1532.13	DBA	NA	NA	NA	NA	f2_NS	dba_nosnp	F1cis
Exoc8	NA	NA	NA	NA	NA	23.2797	0	3.02977e-22	9	58.423	58.423	BL6	NA	NA	NA	NA	f2_NS	dba_nosnp	F1cis
Faah	NA	NA	NA	NA	NA	9.57764	0.0255538	1.49532e-07	9	954.492	877.787	BL6	NA	NA	NA	NA	f2_NS	dba_nosnp	F1cis
Fam116a	NA	NA	NA	NA	NA	20.6954	0.0187058	1.73192e-16	9	231.435	231.435	BL6	NA	NA	NA	NA	f2_NS	dba_nosnp	F1cis
Fam117b	NA	NA	NA	NA	NA	16.9635	0	1.15782e-16	9	381.49	381.49	BL6	NA	NA	NA	NA	f2_NS	dba_nosnp	F1cis
Fbxo9	NA	NA	NA	NA	NA	20.4389	0	2.36436e-10	9	314.129	314.129	BL6	NA	NA	NA	NA	f2_NS	dba_nosnp	F1cis
Fndc3a	NA	NA	NA	NA	NA	4.785	0	0.000102303	9	718.782	718.782	BL6	NA	NA	NA	NA	f2_NS	dba_nosnp	F1cis
Foxn2	NA	NA	NA	NA	NA	55.7639	0.175848	9.00251e-14	9	211.122	211.122	BL6	NA	NA	NA	NA	f2_NS	dba_nosnp	F1cis
Fus	NA	NA	NA	NA	NA	9.12256	0.0631367	8.99189e-06	9	307.471	307.471	BL6	NA	NA	NA	NA	f2_NS	dba_nosnp	F1cis
Gcap14	NA	NA	NA	NA	NA	3.459	0	0.00255638	9	668.847	668.847	BL6	NA	NA	NA	NA	f2_NS	dba_nosnp	F1cis
Gpr27	NA	NA	NA	NA	NA	45.2492	0.00283254	2.32673e-08	NA	NA	NA	BL6	NA	NA	NA	NA	f2_NS	dba_nosnp	F1cis
Gramd4	NA	NA	NA	NA	NA	78.074	0.534719	0.00782206	9	1109.9	834.383	BL6	NA	NA	NA	NA	f2_NS	dba_nosnp	F1cis
Gtf3c1	NA	NA	NA	NA	NA	40.5945	0.0473246	5.10918e-23	9	339.142	339.142	BL6	NA	NA	NA	NA	f2_NS	dba_nosnp	F1cis
H1fx	NA	NA	NA	NA	NA	32.902	0	5.60628e-30	NA	NA	NA	BL6	NA	NA	NA	NA	f2_NS	dba_nosnp	F1cis
H2-gs10	NA	NA	NA	NA	NA	274.839	0.231935	9.84944e-07	NA	NA	NA	BL6	NA	NA	NA	NA	f2_NS	dba_nosnp	F1cis
H2-T10	NA	NA	NA	NA	NA	54.2869	7.21474	1.52387e-16	9	89.2992	89.2992	DBA	NA	NA	NA	NA	f2_NS	dba_nosnp	F1cis
Hcn2	NA	NA	NA	NA	NA	5.2631	0	0.000306731	9	83.0708	83.0708	BL6	NA	NA	NA	NA	f2_NS	dba_nosnp	F1cis
Hes1	NA	NA	NA	NA	NA	2.63292	0	0.0149761	9	250.476	250.476	BL6	NA	NA	NA	NA	f2_NS	dba_nosnp	F1cis
Hivep1	NA	NA	NA	NA	NA	120.233	0.00236798	1.38277e-75	9	2529.53	2529.53	BL6	NA	NA	NA	NA	f2_NS	dba_nosnp	F1cis
Hmha1	NA	NA	NA	NA	NA	71.2077	0	6.11325e-31	3	NA	NA	BL6	NA	NA	NA	NA	f2_NS	dba_nosnp	F1cis
Hnrnpa3	NA	NA	NA	NA	NA	19.8608	0.120323	6.42938e-08	9	162.693	162.693	BL6	NA	NA	NA	NA	f2_NS	dba_nosnp	F1cis
Hnrnph1	NA	NA	NA	NA	NA	97.2992	0.320985	6.3024e-09	7	NA	NA	BL6	NA	NA	NA	NA	f2_NS	dba_nosnp	F1cis
Hnrnpu	NA	NA	NA	NA	NA	254.676	0.00137416	2.22805e-114	9	176.945	176.945	BL6	NA	NA	NA	NA	f2_NS	dba_nosnp	F1cis
Hsf2	NA	NA	NA	NA	NA	2.31426	0	0.0284302	9	354.639	354.639	BL6	NA	NA	NA	NA	f2_NS	dba_nosnp	F1cis
Htra1	NA	NA	NA	NA	NA	174.865	0.0137752	2.70113e-55	9	543.469	543.469	BL6	NA	NA	NA	NA	f2_NS	dba_nosnp	F1cis
Huwe1	NA	NA	NA	NA	NA	90.071	0.0341405	4.22574e-44	9	278.926	278.926	BL6	NA	NA	NA	NA	f2_NS	dba_nosnp	F1cis
Ids	NA	NA	NA	NA	NA	12.4472	0.0843403	1.18537e-06	9	133.242	133.242	BL6	NA	NA	NA	NA	f2_NS	dba_nosnp	F1cis
Igfbp3	NA	NA	NA	NA	NA	48.7319	0.00989116	5.53538e-10	1	NA	NA	BL6	NA	NA	NA	NA	f2_NS	dba_nosnp	F1cis
Ikbkg	NA	NA	NA	NA	NA	20.3786	0	1.14421e-19	9	534.969	534.969	BL6	NA	NA	NA	NA	f2_NS	dba_nosnp	F1cis
Immp1l	NA	NA	NA	NA	NA	13.3387	14.0864	4.55101e-08	9	432.382	0	DBA	NA	NA	NA	NA	f2_NS	dba_nosnp	F1cis
Irak1	NA	NA	NA	NA	NA	146.954	0.0308581	1.39601e-46	9	67.9498	67.9498	BL6	NA	NA	NA	NA	f2_NS	dba_nosnp	F1cis
Itfg2	NA	NA	NA	NA	NA	31.928	0.245307	1.73852e-06	9	723.527	723.527	BL6	NA	NA	NA	NA	f2_NS	dba_nosnp	F1cis
Itsn2	NA	NA	NA	NA	NA	23.6199	Inf	3.49127e-23	9	355.355	355.355	DBA	NA	NA	NA	NA	f2_NS	dba_nosnp	F1cis
Ivns1abp	NA	NA	NA	NA	NA	1808.13	0.552631	3.45782e-05	9	63.0602	63.0602	BL6	NA	NA	NA	NA	f2_NS	dba_nosnp	F1cis
Jak1	NA	NA	NA	NA	NA	3.59426	0	0.00162521	9	1351.25	1174.74	BL6	NA	NA	NA	NA	f2_NS	dba_nosnp	F1cis
Jdp2	NA	NA	NA	NA	NA	26.8363	0.0041473	1.5541e-23	9	622.013	622.013	BL6	NA	NA	NA	NA	f2_NS	dba_nosnp	F1cis
Kcnd1	NA	NA	NA	NA	NA	2.53819	0	0.0164849	6	NA	NA	BL6	NA	NA	NA	NA	f2_NS	dba_nosnp	F1cis
Kcnk3	NA	NA	NA	NA	NA	29.541	Inf	5.99303e-27	9	20.4853	20.4853	DBA	NA	NA	NA	NA	f2_NS	dba_nosnp	F1cis
Klhl24	NA	NA	NA	NA	NA	43.7861	0.0768113	8.42683e-20	9	334.847	334.847	BL6	NA	NA	NA	NA	f2_NS	dba_nosnp	F1cis
Lamp2	NA	NA	NA	NA	NA	187.57	0.148359	1.36014e-11	9	686.043	686.043	BL6	NA	NA	NA	NA	f2_NS	dba_nosnp	F1cis
Lancl2	NA	NA	NA	NA	NA	6.05148	0	5.86689e-06	9	560.598	560.598	BL6	NA	NA	NA	NA	f2_NS	dba_nosnp	F1cis
Las1l	NA	NA	NA	NA	NA	369.199	0.00107642	3.75561e-137	NA	NA	NA	BL6	NA	NA	NA	NA	f2_NS	dba_nosnp	F1cis
Lin7c	NA	NA	NA	NA	NA	5.55677	0	1.34125e-05	9	159.293	159.293	BL6	NA	NA	NA	NA	f2_NS	dba_nosnp	F1cis
M6pr	NA	NA	NA	NA	NA	132.994	0.0982984	2.10349e-34	9	75.5647	75.5647	BL6	NA	NA	NA	NA	f2_NS	dba_nosnp	F1cis
Man2b2	NA	NA	NA	NA	NA	354.359	0.423438	1.77895e-07	9	103.254	103.254	BL6	NA	NA	NA	NA	f2_NS	dba_nosnp	F1cis
Mapk11	NA	NA	NA	NA	NA	3.47896	0	0.00213087	9	159.526	159.526	BL6	NA	NA	NA	NA	f2_NS	dba_nosnp	F1cis
Matr3	NA	NA	NA	NA	NA	136.694	0.00746404	5.56688e-75	9	259.265	259.265	BL6	NA	NA	NA	NA	f2_NS	dba_nosnp	F1cis
Mcl1	NA	NA	NA	NA	NA	260.412	0	1.97844e-121	9	105.922	105.922	BL6	NA	NA	NA	NA	f2_NS	dba_nosnp	F1cis
Mfap5	NA	NA	NA	NA	NA	540.711	0.00147054	3.73806e-156	2	NA	NA	BL6	NA	NA	NA	NA	f2_NS	dba_nosnp	F1cis
Mfsd5	NA	NA	NA	NA	NA	147.306	0.000753005	5.34235e-87	9	38.4232	38.4232	BL6	NA	NA	NA	NA	f2_NS	dba_nosnp	F1cis
Mib1	NA	NA	NA	NA	NA	24.928	0	1.83464e-23	9	204.157	204.157	BL6	NA	NA	NA	NA	f2_NS	dba_nosnp	F1cis
Mid1	NA	NA	NA	NA	NA	330.511	0.389765	8.15978e-10	9	2690.49	1288.91	BL6	NA	NA	NA	NA	f2_NS	dba_nosnp	F1cis
Mll2	NA	NA	NA	NA	NA	148.925	0.651516	0.0473612	9	113.995	113.995	BL6	NA	NA	NA	NA	f2_NS	dba_nosnp	F1cis
Mrpl50	NA	NA	NA	NA	NA	29.4089	0.00541319	1.31924e-25	9	646.008	646.008	BL6	NA	NA	NA	NA	f2_NS	dba_nosnp	F1cis
Mrps36	NA	NA	NA	NA	NA	14.5848	0	2.71305e-14	9	332.348	332.348	BL6	NA	NA	NA	NA	f2_NS	dba_nosnp	F1cis
Mtdh	NA	NA	NA	NA	NA	26.3502	0.0091395	1.17786e-20	9	451.111	451.111	BL6	NA	NA	NA	NA	f2_NS	dba_nosnp	F1cis
Mxra8	NA	NA	NA	NA	NA	3879.94	1.46958	0.0332988	9	46.1905	0	DBA	NA	NA	NA	NA	f2_NS	dba_nosnp	F1cis
Nap1l4	NA	NA	NA	NA	NA	13.792	0	1.3676e-13	9	359.18	359.18	BL6	NA	NA	NA	NA	f2_NS	dba_nosnp	F1cis
Ndufc2	NA	NA	NA	NA	NA	1058.42	0.563885	6.93286e-05	9	91.6133	0	BL6	NA	NA	NA	NA	f2_NS	dba_nosnp	F1cis
Net1	NA	NA	NA	NA	NA	70.7196	0	1.60009e-19	9	845.984	845.984	BL6	NA	NA	NA	NA	f2_NS	dba_nosnp	F1cis
Nfs1	NA	NA	NA	NA	NA	3.30621	0	0.00349218	9	72.456	72.456	BL6	NA	NA	NA	NA	f2_NS	dba_nosnp	F1cis
Npm1	NA	NA	NA	NA	NA	2.04617	0	0.0496167	9	324	324	BL6	NA	NA	NA	NA	f2_NS	dba_nosnp	F1cis
Nqo2	NA	NA	NA	NA	NA	15.8691	0.103711	9.57202e-08	9	88.3292	88.3292	BL6	NA	NA	NA	NA	f2_NS	dba_nosnp	F1cis
Obfc2b	NA	NA	NA	NA	NA	268.421	0.000590238	1.92244e-82	NA	NA	NA	BL6	NA	NA	NA	NA	f2_NS	dba_nosnp	F1cis
Otud5	NA	NA	NA	NA	NA	154.9	0.00154303	1.4257e-88	9	50.5269	50.5269	BL6	NA	NA	NA	NA	f2_NS	dba_nosnp	F1cis
Paip2b	NA	NA	NA	NA	NA	15.9968	0.00791998	2.14656e-14	9	106.057	106.057	BL6	NA	NA	NA	NA	f2_NS	dba_nosnp	F1cis
Pecam1	NA	NA	NA	NA	NA	82.1371	0.031591	4.85551e-43	9	1588.58	1510.61	BL6	NA	NA	NA	NA	f2_NS	dba_nosnp	F1cis
Phf12	NA	NA	NA	NA	NA	27.2909	0.00407793	7.34404e-24	9	573.151	573.151	BL6	NA	NA	NA	NA	f2_NS	dba_nosnp	F1cis
Phf13	NA	NA	NA	NA	NA	30.4272	0.00949361	4.5267e-25	7	NA	NA	BL6	NA	NA	NA	NA	f2_NS	dba_nosnp	F1cis
Phf5a	NA	NA	NA	NA	NA	666.996	0.0775167	5.44417e-65	9	27.5513	0	BL6	NA	NA	NA	NA	f2_NS	dba_nosnp	F1cis
Pias2	NA	NA	NA	NA	NA	34.7974	0.00368646	7.60328e-30	9	377.163	271.915	BL6	NA	NA	NA	NA	f2_NS	dba_nosnp	F1cis
Pja1	NA	NA	NA	NA	NA	33.7691	0	8.70755e-31	9	19.2761	19.2761	BL6	NA	NA	NA	NA	f2_NS	dba_nosnp	F1cis
Plekha3	NA	NA	NA	NA	NA	10.7917	0	9.88466e-11	9	263.48	263.48	BL6	NA	NA	NA	NA	f2_NS	dba_nosnp	F1cis
Polr2f	NA	NA	NA	NA	NA	85.2344	2.59582	4.22559e-06	9	102.841	0	DBA	NA	NA	NA	NA	f2_NS	dba_nosnp	F1cis
Ppcs	NA	NA	NA	NA	NA	17.7557	0	3.64815e-17	9	172.562	172.562	BL6	NA	NA	NA	NA	f2_NS	dba_nosnp	F1cis
Ppm1a	NA	NA	NA	NA	NA	144.595	0.00174165	5.87082e-50	9	327.277	327.277	BL6	NA	NA	NA	NA	f2_NS	dba_nosnp	F1cis
Ppp4r2	NA	NA	NA	NA	NA	27.2629	0.48321	0.0313894	9	226.946	31.9363	BL6	NA	NA	NA	NA	f2_NS	dba_nosnp	F1cis
Prr5	NA	NA	NA	NA	NA	4.97542	0	7.16831e-05	9	233.788	233.788	BL6	NA	NA	NA	NA	f2_NS	dba_nosnp	F1cis
Psma5	NA	NA	NA	NA	NA	19.2874	0	1.33474e-18	9	530.986	530.986	BL6	NA	NA	NA	NA	f2_NS	dba_nosnp	F1cis
Psph	NA	NA	NA	NA	NA	17.9206	Inf	5.98537e-18	9	1569.62	1569.62	DBA	NA	NA	NA	NA	f2_NS	dba_nosnp	F1cis
Ptgis	NA	NA	NA	NA	NA	204.504	0.128544	2.10329e-08	9	119.776	119.776	BL6	NA	NA	NA	NA	f2_NS	dba_nosnp	F1cis
Rab11b	NA	NA	NA	NA	NA	3.18819	0	0.0034162	9	1500.72	1189.68	BL6	NA	NA	NA	NA	f2_NS	dba_nosnp	F1cis
Rab4b	NA	NA	NA	NA	NA	26.4525	0	9.64718e-25	9	27.1568	27.1568	BL6	NA	NA	NA	NA	f2_NS	dba_nosnp	F1cis
Rab9	NA	NA	NA	NA	NA	9.19537	0	3.39973e-09	9	505.657	505.657	BL6	NA	NA	NA	NA	f2_NS	dba_nosnp	F1cis
Rac1	NA	NA	NA	NA	NA	81.8334	0.00156425	2.54272e-59	9	779.774	779.774	BL6	NA	NA	NA	NA	f2_NS	dba_nosnp	F1cis
Rap1a	NA	NA	NA	NA	NA	7.70574	0	1.46552e-07	9	792.24	792.24	BL6	NA	NA	NA	NA	f2_NS	dba_nosnp	F1cis
Rfwd2	NA	NA	NA	NA	NA	63.4382	0.214312	1.43848e-10	9	482.725	202.647	BL6	NA	NA	NA	NA	f2_NS	dba_nosnp	F1cis
Rhoa	NA	NA	NA	NA	NA	48.1545	0.00261715	4.00704e-39	9	372.555	372.555	BL6	NA	NA	NA	NA	f2_NS	dba_nosnp	F1cis
Rhot1	NA	NA	NA	NA	NA	6.07796	0	4.92029e-06	9	84.0443	84.0443	BL6	NA	NA	NA	NA	f2_NS	dba_nosnp	F1cis
Rnf166	NA	NA	NA	NA	NA	6.65404	0	1.24202e-06	9	10.2349	10.2349	BL6	NA	NA	NA	NA	f2_NS	dba_nosnp	F1cis
Rnf19a	NA	NA	NA	NA	NA	12.7241	0	9.14433e-13	9	87.1194	87.1194	BL6	NA	NA	NA	NA	f2_NS	dba_nosnp	F1cis
Rnps1	NA	NA	NA	NA	NA	7.54503	0.111751	0.00125594	9	821.123	324	BL6	NA	NA	NA	NA	f2_NS	dba_nosnp	F1cis
Rpap3	NA	NA	NA	NA	NA	29.2595	0.478746	0.0322607	9	180.058	92.7925	BL6	NA	NA	NA	NA	f2_NS	dba_nosnp	F1cis
Rpl3	NA	NA	NA	NA	NA	17.6415	0.00632255	4.86616e-16	9	108.351	27.277	BL6	NA	NA	NA	NA	f2_NS	dba_nosnp	F1cis
Rprd2	NA	NA	NA	NA	NA	9.48473	Inf	7.81219e-10	9	41.6705	41.6705	DBA	NA	NA	NA	NA	f2_NS	dba_nosnp	F1cis
Sap30bp	NA	NA	NA	NA	NA	177.383	0.00746705	1.78059e-76	9	782.361	782.361	BL6	NA	NA	NA	NA	f2_NS	dba_nosnp	F1cis
Sass6	NA	NA	NA	NA	NA	2.81147	0	0.007843	9	360.638	360.638	BL6	NA	NA	NA	NA	f2_NS	dba_nosnp	F1cis
Sec61a2	NA	NA	NA	NA	NA	47.6176	0.298563	1.89691e-06	9	606.471	418.327	BL6	NA	NA	NA	NA	f2_NS	dba_nosnp	F1cis
Sf3b1	NA	NA	NA	NA	NA	116.839	0.00558034	4.36621e-70	9	574.487	574.487	BL6	NA	NA	NA	NA	f2_NS	dba_nosnp	F1cis
Sh2b1	NA	NA	NA	NA	NA	9.44229	0.0312519	5.99286e-05	9	178.965	178.965	BL6	NA	NA	NA	NA	f2_NS	dba_nosnp	F1cis
Sirt1	NA	NA	NA	NA	NA	7.49861	0	1.34672e-05	9	28.5575	28.5575	BL6	NA	NA	NA	NA	f2_NS	dba_nosnp	F1cis
Smc6	NA	NA	NA	NA	NA	8.10141	0	3.97831e-08	9	354.834	354.834	BL6	NA	NA	NA	NA	f2_NS	dba_nosnp	F1cis
Spryd3	NA	NA	NA	NA	NA	8.53536	0	0.000136484	9	60.9686	60.9686	BL6	NA	NA	NA	NA	f2_NS	dba_nosnp	F1cis
Stk24	NA	NA	NA	NA	NA	3.71705	0	0.00123965	9	990.971	990.971	BL6	NA	NA	NA	NA	f2_NS	dba_nosnp	F1cis
Sub1	NA	NA	NA	NA	NA	82.0006	0	3.99705e-61	9	355.287	355.287	BL6	NA	NA	NA	NA	f2_NS	dba_nosnp	F1cis
Tardbp	NA	NA	NA	NA	NA	422.947	0.481279	8.15238e-07	9	337.351	26.939	BL6	NA	NA	NA	NA	f2_NS	dba_nosnp	F1cis
Tbc1d10a	NA	NA	NA	NA	NA	6.07085	0	6.6938e-05	9	684.373	684.373	BL6	NA	NA	NA	NA	f2_NS	dba_nosnp	F1cis
Tbx4	NA	NA	NA	NA	NA	7.98816	0.0327755	3.90081e-06	NA	NA	NA	BL6	NA	NA	NA	NA	f2_NS	dba_nosnp	F1cis
Tceb1	NA	NA	NA	NA	NA	23.4232	0.240957	4.65786e-05	7	NA	NA	BL6	NA	NA	NA	NA	f2_NS	dba_nosnp	F1cis
Tead2	NA	NA	NA	NA	NA	22.1681	0	1.64859e-20	9	4.40909	4.40909	BL6	NA	NA	NA	NA	f2_NS	dba_nosnp	F1cis
Tfg	NA	NA	NA	NA	NA	53.0307	0.00480334	8.42724e-41	9	12.0968	12.0968	BL6	NA	NA	NA	NA	f2_NS	dba_nosnp	F1cis
Thrap3	NA	NA	NA	NA	NA	51.3291	0.186851	1.61427e-12	9	575.364	575.364	BL6	NA	NA	NA	NA	f2_NS	dba_nosnp	F1cis
Tpm1	NA	NA	NA	NA	NA	750.144	0.700709	0.0405881	9	568.396	568.396	BL6	NA	NA	NA	NA	f2_NS	dba_nosnp	F1cis
Tpt1	NA	NA	NA	NA	NA	16.4996	0.00767675	5.98559e-15	9	237.921	237.921	BL6	NA	NA	NA	NA	f2_NS	dba_nosnp	F1cis
Trim33	NA	NA	NA	NA	NA	13.6884	0.172677	0.000175603	9	231.33	231.33	BL6	NA	NA	NA	NA	f2_NS	dba_nosnp	F1cis
Ttc39c	NA	NA	NA	NA	NA	6.49959	0	1.46513e-06	9	609.587	609.587	BL6	NA	NA	NA	NA	f2_NS	dba_nosnp	F1cis
Ube2c	NA	NA	NA	NA	NA	3.2261	0	0.00377807	8	NA	NA	BL6	NA	NA	NA	NA	f2_NS	dba_nosnp	F1cis
Ube2e3	NA	NA	NA	NA	NA	56.1297	0.0122435	9.07922e-40	9	49.9522	49.9522	BL6	NA	NA	NA	NA	f2_NS	dba_nosnp	F1cis
Ube3c	NA	NA	NA	NA	NA	28.44	0.00391253	5.84793e-25	9	73.704	73.704	BL6	NA	NA	NA	NA	f2_NS	dba_nosnp	F1cis
Uqcrh	NA	NA	NA	NA	NA	108.151	0.00234951	3.63763e-70	9	469.894	469.894	BL6	NA	NA	NA	NA	f2_NS	dba_nosnp	F1cis
Usp1	NA	NA	NA	NA	NA	13.2286	0	4.18274e-13	6	NA	NA	BL6	NA	NA	NA	NA	f2_NS	dba_nosnp	F1cis
Vcp	NA	NA	NA	NA	NA	11.8518	0.0109014	1.53749e-10	9	22.2243	22.2243	BL6	NA	NA	NA	NA	f2_NS	dba_nosnp	F1cis
Wac	NA	NA	NA	NA	NA	150.116	0.00296975	4.28069e-85	9	200.408	200.408	BL6	NA	NA	NA	NA	f2_NS	dba_nosnp	F1cis
Xkr6	NA	NA	NA	NA	NA	2.77653	0	0.0110202	9	211.911	211.911	BL6	NA	NA	NA	NA	f2_NS	dba_nosnp	F1cis
Xpo6	NA	NA	NA	NA	NA	24.6306	0	3.42597e-23	9	706.753	706.753	BL6	NA	NA	NA	NA	f2_NS	dba_nosnp	F1cis
Ybx1	NA	NA	NA	NA	NA	112.921	0.00325579	4.49288e-71	9	534.798	534.798	BL6	NA	NA	NA	NA	f2_NS	dba_nosnp	F1cis
Zbtb7c	NA	NA	NA	NA	NA	126.76	0.624256	0.042164	9	6638.68	4012.76	BL6	NA	NA	NA	NA	f2_NS	dba_nosnp	F1cis
Zdhhc7	NA	NA	NA	NA	NA	29.087	0	7.82006e-23	9	95.9139	95.9139	BL6	NA	NA	NA	NA	f2_NS	dba_nosnp	F1cis
Zfp276	NA	NA	NA	NA	NA	17.9892	0	1.71556e-17	4	NA	NA	BL6	NA	NA	NA	NA	f2_NS	dba_nosnp	F1cis
Zfp296	NA	NA	NA	NA	NA	15.9077	0.336919	0.0192114	9	23.7714	23.7714	BL6	NA	NA	NA	NA	f2_NS	dba_nosnp	F1cis
Zfp777	NA	NA	NA	NA	NA	14.6365	0.0221146	3.52427e-12	9	67.0607	67.0607	BL6	NA	NA	NA	NA	f2_NS	dba_nosnp	F1cis
Zfpm2	NA	NA	NA	NA	NA	5.04185	0	4.32633e-05	NA	NA	NA	BL6	NA	NA	NA	NA	f2_NS	dba_nosnp	F1cis
Zmiz2	NA	NA	NA	NA	NA	14.0368	0	6.12969e-14	7	NA	NA	BL6	NA	NA	NA	NA	f2_NS	dba_nosnp	F1cis
0610007P22Rik	6.44367	6.64579	1.4327e-05	0.202118	NotBL6	63.9593	0.791477	0.769826	9	58.0913	0	NS	10.5685	0.14351	f2DBA	1360444	f2_Cis	dba_cis	NS
1100001G20Rik	8.29103	7.19441	1.1674e-05	1.09662	BL6	322.988	0.663383	0.185232	9	124.754	7.14195	NS	15.019	0.62986	f2BL6	81315	f2_Cis	dba_cis	NS
1110004E09Rik	5.46614	5.88815	6.812e-08	0.422011	NotBL6	45.2581	1.34228	0.62148	9	127.725	0	NS	41.5134	0.414094	f2DBA	1468020	f2_Cis	dba_cis	NS
1110005A03Rik	6.74173	6.38618	6.1785e-12	0.355549	BL6	0.114686	0	1	NA	NA	NA	NS	33.1694	0.636026	f2BL6	1298201	f2_Cis	dba_cis	NS
1110018J18Rik	6.03716	6.58794	6.0473e-11	0.55078	NotBL6	4.29131	0.919915	1	9	146.502	62.1821	NS	96.9063	1.11453	f2BL6	200684	f2_Cis	dba_cis	NS
1190002H23Rik	9.6897	7.50033	5.3322e-34	2.23551	BL6	3382.97	0.932343	1	9	743.799	148.655	NS	149.699	2.4693	f2BL6	895620	f2_Cis	dba_cis	NS
1190002N15Rik	6.42427	6.03688	0.00020847	0.493314	BL6	222.865	0.752417	0.235988	9	232.974	145.765	NS	8.18271	0.297645	f2BL6	1784075	f2_Cis	dba_cis	NS
1200014J11Rik	5.73315	5.56865	0.00082983	0.182163	BL6	99.8352	0.964966	1	9	229.041	152.433	NS	114.344	1.27354	f2BL6	625731	f2_Cis	dba_cis	NS
1300010F03Rik	5.14794	4.92153	1.1084e-14	0.569673	BL6	891.009	0.87067	0.820849	NA	NA	NA	NS	54.2725	0.789474	f2BL6	223648	f2_Cis	dba_cis	NS
1500010J02Rik	4.33909	4.72881	3.7588e-08	0.42656	NotBL6	242.433	1.43862	0.101059	NA	NA	NA	NS	19.6278	0.207855	f2DBA	323201	f2_Cis	dba_cis	NS
1500015O10Rik	4.26815	4.96624	7.911e-07	0.698084	NotBL6	24.1976	2.01231	0.286537	9	41.8727	41.8727	NS	19.796	0.482044	f2BL6	1286510	f2_Cis	dba_cis	NS
1500031L02Rik	5.66322	5.28132	4.3974e-05	0.3819	BL6	18.3269	1.05889	1	NA	NA	NA	NS	36.6785	0.403036	f2BL6	694275	f2_Cis	dba_cis	NS
1700037H04Rik	5.75192	6.03461	0.00031531	0.321568	NotBL6	1010.08	1.03248	1	8	NA	NA	NS	9.71905	0.371343	f2DBA	1630614	f2_Cis	dba_cis	NS
1810022C23Rik	7.49178	6.22181	1.1921e-12	1.26997	BL6	11.8023	0.386776	0.105667	NA	NA	NA	NS	6.97756	0.455555	f2BL6	498929	f2_Cis	dba_cis	NS
1810030N24Rik	7.49557	6.99621	1.0573e-13	0.502164	BL6	1.60628	0.0741179	0.369181	9	109.526	0	NS	13.7593	0.358994	f2BL6	144585	f2_Cis	dba_cis	NS
2010106G01Rik	6.27254	6.311	2.8319e-06	0.367372	NotBL6	254.073	1.0648	1	9	168.88	94.8912	NS	22.3758	0.397502	f2BL6	596297	f2_Cis	dba_cis	NS
2210012G02Rik	4.94676	3.96036	2.2954e-19	0.986404	BL6	1.06873	0.365645	0.978341	NA	NA	NA	NS	46.2809	0.691929	f2BL6	1877746	f2_Cis	dba_cis	NS
2310003F16Rik	6.18431	6.31715	2.7818e-06	0.159143	NotBL6	120.21	0.972906	1	9	161.654	0	NS	7.9782	0.290356	f2DBA	352957	f2_Cis	dba_cis	NS
2310003L22Rik	4.78801	5.0712	1.1657e-06	0.283198	NotBL6	26.8019	1.13918	1	NA	NA	NA	NS	12.5349	0.248773	f2DBA	783140	f2_Cis	dba_cis	NS
2310008H09Rik	6.22473	6.36345	0.00072982	0.13872	NotBL6	443.077	1.03386	1	9	475.682	17.4509	NS	9.9656	0.39475	f2BL6	1241913	f2_Cis	dba_cis	NS
2610002J02Rik	6.90362	6.44911	6.063e-11	0.428564	BL6	103.089	0.855445	0.840987	9	99.6597	25.135	NS	17.3056	0.262551	f2BL6	1292501	f2_Cis	dba_cis	NS
2610301B20Rik	5.29637	5.49296	0.00014641	0.196587	NotBL6	61.3522	0.861458	0.939359	9	150.213	0	NS	25.9231	0.235235	f2BL6	1882285	f2_Cis	dba_cis	NS
2700089E24Rik	7.81105	7.46202	0.00010783	0.349024	BL6	1063.42	0.958339	1	9	271.272	0	NS	121.89	1.78581	f2BL6	266515	f2_Cis	dba_cis	NS
2810428I15Rik	7.67527	8.06379	4.7527e-10	0.38852	NotBL6	221.375	1.31781	0.286456	9	122.638	34.4869	NS	11.9836	0.266123	f2DBA	1145695	f2_Cis	dba_cis	NS
2810432L12Rik	4.74797	4.41086	1.4342e-05	0.355089	BL6	27.9264	0.76265	0.801972	NA	NA	NA	NS	10.6731	0.102573	f2BL6	751627	f2_Cis	dba_cis	NS
2900073G15Rik	6.62247	6.97905	2.7434e-05	0.356576	NotBL6	467.898	0.935316	1	NA	NA	NA	NS	6.9582	0.142967	f2DBA	1319780	f2_Cis	dba_cis	NS
3110009E18Rik	4.60392	5.03311	2.3672e-19	0.429195	NotBL6	0.645543	0.207289	1	9	1283.68	88.0696	NS	30.6328	0.410902	f2DBA	575773	f2_Cis	dba_cis	NS
4930432O21Rik	6.05229	5.74675	3.2768e-07	0.305542	BL6	15.5499	0.79766	1	NA	NA	NA	NS	29.0652	0.497916	f2BL6	1973824	f2_Cis	dba_cis	NS
4932438A13Rik	7.08723	6.83601	5.6305e-06	0.251222	BL6	321.236	0.834094	0.63321	9	514.175	16.5388	NS	55.9151	0.641226	f2BL6	845287	f2_Cis	dba_cis	NS
5031439G07Rik	5.34569	5.60119	0.00092631	0.256373	NotBL6	947.452	1.21266	0.511662	9	557.842	557.842	NS	11.2968	0.240659	f2DBA	918	f2_Cis	dba_cis	NS
5430435G22Rik	5.94056	5.52867	9.3655e-18	1.31043	BL6	525.536	0.881014	0.840015	9	815.53	604.36	NS	57.2534	1.07661	f2BL6	1035279	f2_Cis	dba_cis	NS
5430437P03Rik	8.24066	8.04804	1.0155e-05	0.192622	BL6	449.578	1.04568	1	NA	NA	NA	NS	10.8528	0.116933	f2BL6	367167	f2_Cis	dba_cis	NS
6330409N04Rik	6.07423	5.62677	1.5143e-10	0.447459	BL6	4.65997	0.149228	0.0596042	NA	NA	NA	NS	8.312	0.299734	f2BL6	1829100	f2_Cis	dba_cis	NS
6330578E17Rik	7.13819	6.71362	9.9598e-14	0.485136	BL6	202.255	0.694402	0.0859925	NA	NA	NA	NS	43.6045	0.30507	f2BL6	1975159	f2_Cis	dba_cis	NS
9030617O03Rik	6.10805	5.60797	2.1514e-05	0.500076	BL6	183.909	0.723	0.567459	9	444.053	62.9321	NS	33.5489	0.499281	f2BL6	1669253	f2_Cis	dba_cis	NS
9030624J02Rik	3.95247	4.15388	1.4502e-05	0.201415	NotBL6	556.492	0.973408	1	9	751.182	274.819	NS	16.4475	0.344496	f2BL6	1227617	f2_Cis	dba_cis	NS
9130011J15Rik	6.43189	6.34823	3.4084e-08	0.288437	BL6	177.987	0.833061	0.669347	9	537.25	324	NS	10.8261	0.276212	f2BL6	852900	f2_Cis	dba_cis	NS
9130404D08Rik	5.14256	5.24357	1.03e-20	0.525129	NotBL6	391.221	1.23447	0.525537	NA	NA	NA	NS	21.4897	0.246445	f2DBA	658377	f2_Cis	dba_cis	NS
9430015G10Rik	3.97331	4.10046	0.00056271	0.127151	NotBL6	10.9194	1.28958	0.991029	9	195.885	195.885	NS	14.312	0.335927	f2DBA	1241519	f2_Cis	dba_cis	NS
9530068E07Rik	9.37565	9.1919	4.4463e-05	0.183756	BL6	1046.37	0.792679	0.327332	9	153.345	153.345	NS	22.0177	0.260725	f2BL6	836592	f2_Cis	dba_cis	NS
A030009H04Rik	3.66332	3.77338	0.00013564	0.121735	NotBL6	10.4945	2.40021	0.20391	4	NA	NA	NS	13.2035	0.262141	f2DBA	17033	f2_Cis	dba_cis	NS
A130022J15Rik	5.47543	5.02905	1.5727e-09	0.446379	BL6	78.6007	1.0648	1	NA	NA	NA	NS	86.5852	0.709928	f2BL6	467149	f2_Cis	dba_cis	NS
A4galt	4.16468	4.04659	0.0001927	0.118093	BL6	0.372168	2.19316	1	9	157.983	92.9425	NS	22.3262	0.355019	f2BL6	1720822	f2_Cis	dba_cis	NS
Abca3	6.25607	6.46705	6.7818e-05	0.302763	NotBL6	2622.17	1.28717	0.249616	9	530.122	16.9354	NS	7.46121	0.115102	f2DBA	383859	f2_Cis	dba_cis	NS
Abcf1	4.48407	4.27175	1.2071e-07	0.506127	BL6	179.984	0.784094	0.431052	7	NA	NA	NS	136.924	0.687473	f2BL6	523658	f2_Cis	dba_cis	NS
Abhd10	5.46017	5.09034	2.3964e-16	0.430215	BL6	70.9104	0.788748	0.669347	9	63.1298	0	NS	67.6869	0.499941	f2BL6	277601	f2_Cis	dba_cis	NS
Abhd14a	5.79771	5.60496	6.1839e-05	0.192747	BL6	210.275	0.844353	0.703665	9	214.566	0	NS	41.7311	0.450454	f2BL6	535318	f2_Cis	dba_cis	NS
Abhd4	9.15188	9.10811	0.001354	0.223478	BL6	782.436	1.12468	0.868694	9	603.958	0	NS	14.7638	0.255509	f2BL6	158391	f2_Cis	dba_cis	NS
Abhd6	5.67359	5.37675	0.00057545	0.396078	BL6	137.914	0.790623	0.556547	9	1629.85	594.279	NS	6.4261	0.23731	f2BL6	1650058	f2_Cis	dba_cis	NS
Ablim1	9.0385	9.31111	0.00027164	0.272607	NotBL6	6389.47	1.09824	0.943991	9	1990.03	1155.5	NS	13.3129	0.236065	f2DBA	153312	f2_Cis	dba_cis	NS
Acadl	7.19991	6.81278	1.4085e-13	0.672526	BL6	1774.2	0.74536	0.214429	9	287.075	0	NS	18.2061	0.214052	f2BL6	398834	f2_Cis	dba_cis	NS
Acox1	10.5317	10.2909	3.2237e-06	0.292539	BL6	3390.96	0.988281	1	9	953.118	953.118	NS	7.96966	0.30546	f2BL6	1788099	f2_Cis	dba_cis	NS
Acp2	6.3645	6.48556	2.7813e-09	0.363237	NotBL6	40.3523	0.830988	0.971799	9	282.165	282.165	NS	10.9001	0.135215	f2BL6	41852	f2_Cis	dba_cis	NS
Actc1	3.4996	4.81143	1.4987e-12	1.31183	NotBL6	4.15126	2.80416	0.434378	1	NA	NA	NS	125.511	2.51147	f2DBA	220341	f2_Cis	dba_cis	NS
Actr3	9.22291	8.9635	3.3945e-07	0.259409	BL6	68.2178	0.777497	0.725905	9	403.066	0	NS	14.7403	0.348476	f2BL6	666656	f2_Cis	dba_cis	NS
Adam33	4.82528	4.53572	1.9862e-07	0.289554	BL6	172.353	0.738854	0.510018	9	10.9169	0	NS	24.9411	0.702404	f2BL6	668179	f2_Cis	dba_cis	NS
Adamts4	5.59738	4.77893	6.5303e-06	0.818451	BL6	92.0039	0.724056	0.47417	9	25.5799	0	NS	19.1322	0.760789	f2BL6	1764250	f2_Cis	dba_cis	NS
Adipor2	10.7795	11.2649	8.3925e-09	0.485418	NotBL6	2922.17	1.27549	0.249736	9	1833.23	1159.14	NS	61.1976	0.80507	f2DBA	1160207	f2_Cis	dba_cis	NS
Adpgk	4.07342	3.81063	6.8907e-10	0.262796	BL6	192.404	1.0113	1	9	84.0175	84.0175	NS	85.7876	0.824336	f2BL6	1381144	f2_Cis	dba_cis	NS
Agl	4.41394	4.30364	0.00042064	0.155463	BL6	205.138	1.00419	1	9	498.736	342.156	NS	6.926	0.218482	f2BL6	397762	f2_Cis	dba_cis	NS
Agpat5	5.24887	5.56544	5.0913e-09	0.316565	NotBL6	22.4545	1.00555	1	9	247.144	247.144	NS	27.5537	0.356912	f2DBA	1507689	f2_Cis	dba_cis	NS
Agtrap	5.90586	5.26963	1.0214e-07	0.636232	BL6	76.6487	0.837315	0.894579	9	191.236	103.838	NS	95.2081	0.784347	f2BL6	1465614	f2_Cis	dba_cis	NS
Agxt2l2	5.68322	5.40428	1.1559e-06	0.278944	BL6	102.394	1.06044	1	8	NA	NA	NS	57.0769	0.422868	f2BL6	398087	f2_Cis	dba_cis	NS
Ahdc1	4.4966	4.673	2.816e-05	0.176396	NotBL6	364.58	1.31371	0.232541	9	1690.2	1429.58	NS	9.11263	0.194224	f2DBA	100993	f2_Cis	dba_cis	NS
AI316807	8.21572	8.54583	7.3005e-07	0.330108	NotBL6	62.798	1.14467	0.973882	9	159.224	159.224	NS	20.4901	0.263431	f2DBA	468470	f2_Cis	dba_cis	NS
Aktip	4.48848	4.01175	3.2948e-08	0.476732	BL6	792.05	1.12678	0.840987	9	398.525	324	NS	54.025	0.703999	f2BL6	1075198	f2_Cis	dba_cis	NS
Aldh1a3	3.877	3.54734	4.5028e-06	0.338071	BL6	664.775	1.08093	0.972395	9	46.1641	0	NS	20.0295	0.352058	f2BL6	1987496	f2_Cis	dba_cis	NS
Aldh4a1	4.52382	4.85239	3.0684e-05	0.328574	NotBL6	1168.89	0.943909	1	9	560.311	19.2874	NS	8.21268	0.104602	f2DBA	283531	f2_Cis	dba_cis	NS
Aldh7a1	5.64433	5.58815	0.00018294	0.0936753	NotBL6	666.946	0.821548	0.472952	9	178.348	74.5247	NS	14.1114	0.255422	f2DBA	358392	f2_Cis	dba_cis	NS
Aldh9a1	8.30849	8.61589	1.967e-08	0.422711	NotBL6	555.966	0.873373	0.795418	9	44.351	0	NS	28.8395	0.433756	f2BL6	1969241	f2_Cis	dba_cis	NS
Alg14	4.42905	3.77108	4.2657e-23	1.26699	BL6	120.4	0.863987	0.840015	9	1389.92	141.818	NS	126.095	1.8671	f2BL6	247311	f2_Cis	dba_cis	NS
Alg9	7.3473	7.05843	4.7625e-05	0.288868	BL6	107.938	1.04519	1	9	1927.44	1536.74	NS	32.2096	0.484331	f2BL6	1988815	f2_Cis	dba_cis	NS
Amz2	5.38011	5.19938	7.4563e-05	0.181387	BL6	95.7496	0.690434	0.226867	8	NA	NA	NS	16.0242	0.171786	f2BL6	1114790	f2_Cis	dba_cis	NS
Anapc1	4.65482	4.26653	1.5785e-11	0.388289	BL6	926.041	1.0913	0.983483	9	203.918	0	NS	30.7249	0.438974	f2BL6	222759	f2_Cis	dba_cis	NS
Angptl1	3.87801	4.20389	1.9205e-10	0.325883	NotBL6	42.3557	2.10655	0.343869	8	NA	NA	NS	9.57123	0.300153	f2BL6	1985481	f2_Cis	dba_cis	NS
Anks1	6.2914	5.83919	1.9325e-10	0.452211	BL6	188.363	0.728905	0.19399	9	2648.03	1778.43	NS	6.88626	0.20245	f2BL6	1434835	f2_Cis	dba_cis	NS
Anxa4	7.93081	8.20417	7.5616e-24	0.743758	NotBL6	310.695	1.17484	0.74751	9	278.404	174.027	NS	15.5553	0.491008	f2DBA	540317	f2_Cis	dba_cis	NS
Aoah	4.15574	3.86336	4.3297e-09	0.292379	BL6	38.3757	0.496868	0.744846	9	598.566	496.816	NS	61.5676	0.695949	f2BL6	671235	f2_Cis	dba_cis	NS
Ap3m2	5.23049	5.59529	3.899e-05	0.451599	NotBL6	235.629	1.0287	1	9	21.4156	0	NS	8.35698	0.179896	f2DBA	1882993	f2_Cis	dba_cis	NS
Ap3s2	4.1408	4.4744	1.9352e-08	0.333593	NotBL6	76.7802	0.916816	1	9	1495.66	1345.02	NS	36.2759	0.343623	f2DBA	1502233	f2_Cis	dba_cis	NS
Apip	8.46592	8.19473	2.8038e-06	0.271186	BL6	242.313	0.780835	0.414658	9	420.687	51.6115	NS	15.7623	0.291204	f2BL6	1375506	f2_Cis	dba_cis	NS
Appbp2	8.7161	8.445	0.00018002	0.271099	BL6	145.729	1.18722	0.840987	9	85.0903	0	NS	19.6078	0.355147	f2BL6	358929	f2_Cis	dba_cis	NS
Arfrp1	6.45081	6.43971	3.0782e-08	0.232216	NotBL6	24.1714	1.14519	1	2	NA	NA	NS	21.6672	0.259322	f2DBA	264366	f2_Cis	dba_cis	NS
Arhgef10	6.11342	6.43883	1.1591e-06	0.325411	NotBL6	611.782	1.16396	0.737337	9	1102.12	634.216	NS	40.6775	0.366284	f2DBA	1734640	f2_Cis	dba_cis	NS
Arhgef12	6.71293	6.55559	1.4579e-05	0.152065	BL6	567.98	1.01164	1	9	2558.74	2327.54	NS	8.69956	0.250595	f2BL6	463130	f2_Cis	dba_cis	NS
Arhgef2	5.67951	5.94494	5.4637e-06	0.247473	NotBL6	337.892	1.11613	0.943991	9	255.387	181.955	NS	15.6916	0.251861	f2DBA	1611383	f2_Cis	dba_cis	NS
Arid5b	4.96465	4.72129	6.1522e-06	0.42394	BL6	341.019	1.13269	0.870647	9	3717.43	2097.4	NS	33.7727	0.508774	f2BL6	1860507	f2_Cis	dba_cis	NS
Arih2	6.9262	7.04224	0.0009321	0.116171	NotBL6	92.4118	1.21663	0.791276	9	209.724	196.566	NS	6.29659	0.169441	f2DBA	1525574	f2_Cis	dba_cis	NS
Arl8a	4.9017	4.7179	1.791e-05	0.183797	BL6	430.245	1.11191	0.939359	9	64.8678	21.4156	NS	14.387	0.187425	f2BL6	1860021	f2_Cis	dba_cis	NS
Arl8b	6.39932	6.12027	1.3497e-10	0.463311	BL6	128.31	0.789628	0.574339	9	1791.52	293.736	NS	181.89	2.76385	f2BL6	539377	f2_Cis	dba_cis	NS
Armc6	4.16325	4.54081	3.0274e-16	0.543093	NotBL6	15.9153	2.22997	0.111819	9	319.795	319.795	NS	42.7916	0.59457	f2DBA	861572	f2_Cis	dba_cis	NS
Arsa	7.77565	8.15948	1.773e-06	0.383991	NotBL6	35.7864	1.40678	0.639563	9	57.4523	57.4523	NS	18.2554	0.254004	f2DBA	943948	f2_Cis	dba_cis	NS
Asb3	5.06985	4.87138	1.452e-06	0.198471	BL6	101.92	0.796796	0.649177	9	372.795	259.847	NS	11.033	0.208881	f2BL6	1126654	f2_Cis	dba_cis	NS
Asph	6.35569	6.82928	3.7744e-06	0.779565	NotBL6	241.256	1.41446	0.175649	9	1096.26	462.165	NS	11.7301	0.383352	f2DBA	645371	f2_Cis	dba_cis	NS
Atad1	5.70189	6.01932	4.9078e-19	0.542196	NotBL6	171.538	0.967723	1	9	26.6735	0	NS	32.6401	0.410116	f2BL6	297067	f2_Cis	dba_cis	NS
Atf7ip	5.11591	5.55847	1.9873e-17	0.442557	NotBL6	450.29	1.07411	1	9	1360.5	703.744	NS	28.8998	0.451907	f2DBA	1633904	f2_Cis	dba_cis	NS
Atp1a2	8.38979	8.41082	5.7091e-23	1.65195	NotBL6	19972.9	0.820548	0.448776	9	911.872	56.0963	NS	74.3247	1.39747	f2DBA	1587292	f2_Cis	dba_cis	NS
Atp9a	6.43739	6.69462	4.2872e-12	0.244746	NotBL6	1292.86	1.08426	0.98251	9	1063.27	575.562	NS	27.9713	0.434859	f2DBA	665267	f2_Cis	dba_cis	NS
AW549877	8.60065	8.37522	0.00065015	0.225438	BL6	145.982	0.760979	0.353263	9	199.994	154.476	NS	7.41108	0.16903	f2BL6	184	f2_Cis	dba_cis	NS
Baiap3	4.48754	4.81465	6.0489e-08	0.327115	NotBL6	145.66	1.35861	0.315147	9	214.431	214.431	NS	15.4447	0.238115	f2BL6	1274448	f2_Cis	dba_cis	NS
Bat5	8.30922	7.96266	6.9535e-13	0.346556	BL6	932.424	1.07997	0.994676	NA	NA	NA	NS	75.6175	0.610489	f2BL6	1390435	f2_Cis	dba_cis	NS
BC016495	4.31078	4.15802	6.7456e-05	0.152753	BL6	41.8228	0.603153	0.19399	NA	NA	NA	NS	45.4825	0.574632	f2BL6	322440	f2_Cis	dba_cis	NS
BC018465	3.58751	3.71835	2.6937e-05	0.130849	NotBL6	10.6626	5.20602	0.0916233	NA	NA	NA	NS	6.80272	0.00669121	f2DBA	275193	f2_Cis	dba_cis	NS
BC019943	4.60782	4.67701	2.2295e-21	0.745139	NotBL6	198.502	0.940634	1	NA	NA	NA	NS	50.3405	0.541855	f2DBA	1930040	f2_Cis	dba_cis	NS
BC020535	4.6161	5.09181	1.636e-08	0.475709	NotBL6	420.111	0.696328	0.0655834	9	108.107	100.462	NS	8.23431	0.122797	f2BL6	866819	f2_Cis	dba_cis	NS
BC056474	7.11536	8.37781	4.0456e-30	1.26433	NotBL6	7.17756	0.651274	0.919405	4	NA	NA	NS	50.7546	0.493493	f2DBA	400638	f2_Cis	dba_cis	NS
Bcat2	5.63797	8.11846	3.0937e-20	2.48049	NotBL6	1170.45	1.3518	0.433401	9	1180.56	212.708	NS	92.0955	1.33365	f2DBA	1726680	f2_Cis	dba_cis	NS
Bcl2l11	5.05385	4.51611	2.1043e-20	1.03197	BL6	77.9016	0.930503	1	9	1037.16	554.757	NS	68.2353	0.950163	f2BL6	412815	f2_Cis	dba_cis	NS
Bik	4.1619	4.03571	0.00077182	0.118546	BL6	23.1577	1.01079	1	9	65.3226	35.8442	NS	8.61191	0.123462	f2BL6	1403785	f2_Cis	dba_cis	NS
Bnip3l	9.00801	8.73008	1.5617e-07	0.316495	BL6	30.3226	1.52482	0.499176	9	703.277	703.277	NS	8.55635	0.188824	f2BL6	1521382	f2_Cis	dba_cis	NS
Btrc	4.75025	4.66754	1.9211e-05	0.218048	BL6	62.5208	0.73642	0.414309	9	1060.63	795.626	NS	43.6696	0.33407	f2BL6	1283291	f2_Cis	dba_cis	NS
C5ar1	5.98235	5.54432	7.6019e-05	0.438032	BL6	52.7552	0.683786	0.367391	NA	NA	NA	NS	14.7197	0.804085	f2BL6	1614363	f2_Cis	dba_cis	NS
Cab39l	6.36604	6.35052	9.8005e-06	0.385035	BL6	8.74726	1.32578	1	9	365.631	365.631	NS	19.7203	0.308631	f2BL6	414800	f2_Cis	dba_cis	NS
Cacna2d1	3.70202	3.85151	0.00013161	0.24818	NotBL6	35.0118	1.13509	1	9	77.4336	19.9813	NS	137.494	2.28808	f2BL6	1694019	f2_Cis	dba_cis	NS
Cadm3	4.01089	4.18928	1.1816e-07	0.176922	NotBL6	210.758	1.16157	0.840015	9	44.351	0	NS	19.3355	0.364292	f2DBA	1787463	f2_Cis	dba_cis	NS
Camk1g	3.66213	3.75792	0.00022784	0.0957903	NotBL6	1.93937	3.3019	0.838486	9	26.6735	0	NS	8.53417	0.165847	f2DBA	1505128	f2_Cis	dba_cis	NS
Cant1	4.97483	5.17028	1.9245e-06	0.2628	NotBL6	947.462	1.10175	0.977448	9	434.113	434.113	NS	45.808	0.588609	f2DBA	420399	f2_Cis	dba_cis	NS
Capns1	9.70643	9.26283	7.7875e-17	0.4436	BL6	10110.2	0.885935	0.831922	8	NA	NA	NS	35.3546	0.417498	f2BL6	1191767	f2_Cis	dba_cis	NS
Car11	4.42147	4.9601	6.728e-13	0.560692	NotBL6	30.7674	1.73593	0.19399	9	228.562	0	NS	28.8002	0.46229	f2DBA	1616644	f2_Cis	dba_cis	NS
Car8	3.34818	3.26183	5.9205e-05	0.102503	BL6	11.5513	0.422213	0.208467	9	935.673	811.962	NS	13.4608	0.19732	f2BL6	661673	f2_Cis	dba_cis	NS
Catsper2	4.73287	5.10406	7.241e-08	0.378392	NotBL6	14.1252	0.791036	1	9	96.5947	43.4522	NS	14.3	0.246162	f2DBA	397648	f2_Cis	dba_cis	NS
Cbx7	4.09343	3.64754	2.6388e-26	0.839817	BL6	2078.65	0.984644	1	9	94.8102	0	NS	49.8174	0.749919	f2BL6	1263003	f2_Cis	dba_cis	NS
Ccdc21	4.82275	4.40688	8.4814e-11	0.415873	BL6	65.8707	0.704206	0.316166	9	557.911	41.4962	NS	22.3429	0.389015	f2BL6	950754	f2_Cis	dba_cis	NS
Ccdc46	3.58864	3.49477	0.001217	0.108885	BL6	1.41421	0.482579	1	9	1613.83	1031.13	NS	7.90454	0.128997	f2BL6	283764	f2_Cis	dba_cis	NS
Ccdc50	6.68355	6.82234	5.2308e-06	0.451263	NotBL6	303.26	1.06639	1	9	567.803	504.462	NS	22.2495	0.294038	f2DBA	247836	f2_Cis	dba_cis	NS
Ccdc52	5.09308	5.29566	1.8494e-06	0.24043	NotBL6	41.0765	1.47502	0.408056	NA	NA	NA	NS	8.91299	0.225917	f2DBA	665929	f2_Cis	dba_cis	NS
Ccdc88a	6.13257	5.85116	0.00071075	0.281406	BL6	106.315	1.20384	0.775565	9	35.6071	35.6071	NS	8.70837	0.232241	f2DBA	43707	f2_Cis	dba_cis	NS
Ccdc88c	5.00115	4.59683	2.2986e-08	0.404317	BL6	196.836	0.691677	0.103136	9	2280.83	1702.26	NS	43.0075	0.84428	f2BL6	1852439	f2_Cis	dba_cis	NS
Ccdc93	6.55376	6.678	9.5461e-05	0.124246	NotBL6	39.7359	1.13434	1	9	287.424	166.303	NS	7.31256	0.106844	f2DBA	740346	f2_Cis	dba_cis	NS
Ccnd2	7.77869	7.23895	5.7432e-18	1.10574	BL6	388.874	0.863255	0.874004	9	491.788	313.548	NS	98.2598	1.83962	f2BL6	202690	f2_Cis	dba_cis	NS
Ccndbp1	8.20864	8.38369	2.2748e-07	0.175046	NotBL6	478.005	1.19554	0.616265	9	71.4274	71.4274	NS	13.6195	0.269536	f2DBA	1400262	f2_Cis	dba_cis	NS
Ccng2	7.84638	8.228	1.6406e-09	0.390905	NotBL6	116.57	1.27127	0.6122	9	375.998	375.998	NS	6.67492	0.235825	f2DBA	1813029	f2_Cis	dba_cis	NS
Ccnh	6.80471	6.88349	1.7146e-09	0.245549	NotBL6	6.77489	1.20921	1	9	70.4836	70.4836	NS	25.465	0.538799	f2BL6	1072330	f2_Cis	dba_cis	NS
Ccnl2	8.88647	9.07346	3.1927e-06	0.206246	NotBL6	1088.77	1.13149	0.857931	8	NA	NA	NS	11.4231	0.279448	f2DBA	940136	f2_Cis	dba_cis	NS
Ccrl1	4.27999	3.88004	6.8505e-12	0.399953	BL6	699.516	0.944595	1	9	300.4	300.4	NS	25.2606	0.476015	f2BL6	1297175	f2_Cis	dba_cis	NS
Ccrl2	5.52904	5.24982	0.0005531	0.279215	BL6	17.0045	0.892986	1	9	43.4522	43.4522	NS	7.38183	0.190587	f2DBA	1979105	f2_Cis	dba_cis	NS
Cd200	6.58377	5.7602	1.0144e-17	0.82357	BL6	281.947	1.43733	0.0770282	9	118.99	85.7427	NS	47.0022	0.610224	f2BL6	557380	f2_Cis	dba_cis	NS
Cd2ap	8.76372	8.42743	6.8663e-05	0.336289	BL6	46.289	0.973525	1	9	273.96	40.8352	NS	7.14227	0.159717	f2BL6	482278	f2_Cis	dba_cis	NS
Cd38	6.5519	5.41162	9.6426e-17	1.33227	BL6	25.4213	0.76305	0.847348	9	304.747	304.747	NS	21.9942	0.982273	f2BL6	1316363	f2_Cis	dba_cis	NS
Cd5l	4.52784	4.07172	3.7431e-05	0.45612	BL6	60.6148	0.672015	0.191071	9	100.462	0	NS	6.98903	0.764681	f2BL6	285612	f2_Cis	dba_cis	NS
Cdc23	5.07123	5.20655	8.1233e-05	0.122117	NotBL6	179.725	0.986835	1	9	324	0	NS	60.7166	0.534355	f2BL6	1777283	f2_Cis	dba_cis	NS
Cdc42ep1	7.70666	6.98953	1.0742e-13	0.717137	BL6	1513.44	0.756988	0.16351	9	431.803	431.803	NS	9.5745	0.233402	f2BL6	1836191	f2_Cis	dba_cis	NS
Cdc42ep3	7.25796	6.94174	0.0010489	0.316223	BL6	94.0291	0.882995	0.999441	9	357.94	350.297	NS	41.0023	0.593125	f2BL6	432464	f2_Cis	dba_cis	NS
Cdk5rap1	6.13452	5.36525	3.1734e-08	0.769266	BL6	37.5512	0.770851	0.92443	9	116.448	0	NS	29.3815	0.689387	f2BL6	386824	f2_Cis	dba_cis	NS
Cdkn1b	5.55879	5.3238	3.8064e-06	0.379677	BL6	241.692	1.23653	0.544554	7	NA	NA	NS	9.09595	0.20012	f2BL6	1092282	f2_Cis	dba_cis	NS
Cdkn2aipnl	5.12851	4.76639	5.1883e-06	0.362121	BL6	89.5764	1.05354	1	9	134.405	134.405	NS	22.8597	0.333264	f2BL6	1772751	f2_Cis	dba_cis	NS
Cep350	5.73923	5.66213	3.1145e-07	0.246325	BL6	339.706	1.03105	1	9	500.257	15.9855	NS	6.46008	0.174848	f2BL6	1489588	f2_Cis	dba_cis	NS
Cgnl1	6.03723	5.80657	0.00025842	0.39601	BL6	2111.84	0.941287	1	9	966.241	708.034	NS	6.28011	0.128896	f2BL6	1071507	f2_Cis	dba_cis	NS
Chchd5	5.79763	6.15975	1.2321e-09	0.362127	NotBL6	51.2359	1.21125	0.874356	9	343.981	343.981	NS	32.8392	0.353021	f2DBA	381592	f2_Cis	dba_cis	NS
Cherp	6.27884	6.15503	6.0289e-07	0.198673	BL6	245.277	1.02152	1	9	330.652	0	NS	36.5691	0.330215	f2BL6	94845	f2_Cis	dba_cis	NS
Chfr	6.76872	6.63146	0.00038053	0.137262	BL6	21.5126	0.77216	0.935722	9	26.6735	0	NS	14.568	0.215115	f2BL6	1075646	f2_Cis	dba_cis	NS
Chi3l1	3.59759	3.78545	0.00010911	0.187851	NotBL6	8.68547	3.21517	0.140064	9	46.5952	46.5952	NS	67.4726	1.00106	f2DBA	1009980	f2_Cis	dba_cis	NS
Chst4	3.98892	3.66584	1.6055e-11	0.323274	BL6	24.9253	0.598762	0.776031	NA	NA	NA	NS	14.0815	0.316425	f2BL6	988866	f2_Cis	dba_cis	NS
Ciao1	7.50698	7.28117	7.0566e-07	0.225809	BL6	230.928	0.818715	0.58771	9	324	324	NS	9.9838	0.202781	f2BL6	84802	f2_Cis	dba_cis	NS
Ciapin1	5.15689	5.76448	2.7837e-27	0.728262	NotBL6	118.48	1.23089	0.668707	9	1210.84	861.012	NS	71.3639	0.444849	f2DBA	613419	f2_Cis	dba_cis	NS
Clasp1	5.85639	5.81992	9.6739e-05	0.146	BL6	293.366	1.16492	0.785833	9	2608.94	2346.97	NS	23.5226	0.281955	f2DBA	1636222	f2_Cis	dba_cis	NS
Clasp2	4.8858	5.86665	4.3081e-30	1.08182	NotBL6	84.8514	0.863962	0.963494	9	576.06	446.615	NS	130.04	1.12458	f2DBA	499276	f2_Cis	dba_cis	NS
Clcn7	4.22757	4.12115	0.0001118	0.152324	BL6	311.68	1.00308	1	9	312.69	130.597	NS	45.6491	0.402327	f2BL6	334404	f2_Cis	dba_cis	NS
Cldnd1	6.49539	5.93721	1.6388e-25	0.693645	BL6	168.374	1.03279	1	NA	NA	NA	NS	23.1996	0.553642	f2BL6	1035905	f2_Cis	dba_cis	NS
Clip4	3.77966	3.92437	1.4688e-05	0.235104	NotBL6	33.4507	1.08859	1	9	436.941	436.941	NS	7.45581	0.306379	f2BL6	1168785	f2_Cis	dba_cis	NS
Clk4	7.4794	7.11625	8.3315e-05	0.407727	BL6	26.367	1.37504	0.750849	9	279.09	279.09	NS	6.85036	0.207071	f2BL6	1068293	f2_Cis	dba_cis	NS
Clns1a	7.65464	7.326	2.1422e-09	0.26657	BL6	62.3356	0.645068	0.123411	9	587.677	96.4593	NS	42.3002	0.361781	f2BL6	1198452	f2_Cis	dba_cis	NS
Cltc	10.8551	10.6803	9.617e-05	0.174776	BL6	405.525	0.844579	0.67991	9	253.831	207.632	NS	14.0443	0.223737	f2BL6	34898	f2_Cis	dba_cis	NS
Cnih4	8.47551	8.66325	0.00015075	0.187742	NotBL6	93.6467	0.788143	0.633416	9	396.833	396.833	NS	8.1215	0.18919	f2DBA	1864432	f2_Cis	dba_cis	NS
Cnot7	5.27351	5.50744	0.00096819	0.233931	NotBL6	93.4372	1.12707	1	9	272.791	0	NS	69.496	0.983471	f2DBA	1723085	f2_Cis	dba_cis	NS
Col4a3bp	5.36015	5.07938	5.6288e-05	0.282393	BL6	109.228	0.652917	0.0832992	9	988.663	779.688	NS	17.3046	0.224387	f2BL6	1184362	f2_Cis	dba_cis	NS
Commd2	7.8767	7.6654	0.0011034	0.211297	BL6	32.4516	0.717508	0.661576	9	74.5247	74.5247	NS	37.7161	0.336486	f2BL6	1773720	f2_Cis	dba_cis	NS
Copa	10.0879	9.91188	2.5117e-10	0.18211	BL6	1810.12	0.893689	0.894871	9	235.428	0	NS	47.89	0.803902	f2BL6	1768608	f2_Cis	dba_cis	NS
Coq7	6.72936	6.24741	2.6852e-06	0.481953	BL6	112.342	0.784394	0.594488	9	282.451	0	NS	19.8051	0.474004	f2BL6	924376	f2_Cis	dba_cis	NS
Coro2b	5.17276	5.62863	2.8568e-08	0.45587	NotBL6	1083.94	0.943674	1	9	544.916	226.332	NS	20.2766	0.558619	f2BL6	448500	f2_Cis	dba_cis	NS
Cox5b	10.3501	10.1942	5.1717e-05	0.155959	BL6	1.74989	0.54579	1	9	324	324	NS	18.2743	0.264887	f2BL6	524569	f2_Cis	dba_cis	NS
Cox7c	4.0332	3.95342	0.00046894	0.07978	BL6	49.7962	0.937776	1	9	233.241	0	NS	7.50714	0.349648	f2BL6	1216980	f2_Cis	dba_cis	NS
Cpox	3.80649	3.82392	4.0651e-06	0.136036	NotBL6	19.3288	0.58932	0.471671	9	84.0175	0	NS	12.0455	0.216907	f2BL6	977015	f2_Cis	dba_cis	NS
Cpsf3l	6.74728	6.95655	5.3531e-07	0.209266	NotBL6	371.26	1.0191	1	9	387.71	149.488	NS	9.57712	0.179894	f2DBA	997191	f2_Cis	dba_cis	NS
Cramp1l	5.20385	5.22306	4.9052e-07	0.143642	NotBL6	420.102	0.776342	0.30198	9	324	0	NS	9.45448	0.175483	f2DBA	993149	f2_Cis	dba_cis	NS
Creb3	6.7094	6.64457	7.3753e-11	0.348658	BL6	173.462	1.06064	1	9	324	324	NS	30.5576	0.439993	f2BL6	389812	f2_Cis	dba_cis	NS
Crim1	8.9113	8.25325	4.173e-11	0.661881	BL6	2236.24	1.0355	1	9	1506.33	428.622	NS	12.2394	0.395639	f2BL6	301304	f2_Cis	dba_cis	NS
Crk	6.03292	5.95574	2.2068e-07	0.15874	NotBL6	275.729	0.799615	0.474376	9	42.9437	42.9437	NS	11.8405	0.295292	f2BL6	861834	f2_Cis	dba_cis	NS
Crlf1	4.36215	4.67972	2.757e-05	0.317576	NotBL6	3.4204	1.36964	1	4	NA	NA	NS	12.4545	0.35995	f2DBA	1134556	f2_Cis	dba_cis	NS
Crybg3	6.46482	6.07113	1.5545e-06	0.393693	BL6	186.484	1.00827	1	9	712.256	371.654	NS	12.6982	0.248854	f2BL6	1798531	f2_Cis	dba_cis	NS
Csgalnact1	4.20859	4.39419	1.9544e-06	0.274865	NotBL6	55.664	1.44213	0.273621	9	2100.05	1474.86	NS	14.8472	0.349091	f2DBA	1563201	f2_Cis	dba_cis	NS
Ctsg	3.34785	3.47561	2.1913e-05	0.127764	NotBL6	5.84984	7.54571	0.0755221	3	NA	NA	NS	15.5596	0.346145	f2DBA	1632870	f2_Cis	dba_cis	NS
Cuedc1	4.60656	5.35708	1.7925e-32	1.57173	NotBL6	381.716	1.17972	0.699164	9	2446.63	797.484	NS	85.4188	1.45643	f2DBA	589584	f2_Cis	dba_cis	NS
Cutc	5.60266	5.37686	1.9792e-05	0.229033	BL6	69.2963	1.08574	1	9	415.409	415.409	NS	15.6606	0.301345	f2BL6	78132	f2_Cis	dba_cis	NS
Cxadr	3.9626	3.80687	0.00058436	0.239591	BL6	96.6304	0.674432	0.785345	9	467.035	467.035	NS	7.76354	0.651011	f2BL6	74606	f2_Cis	dba_cis	NS
Cxcl16	5.29839	5.63399	0.00078769	0.4083	NotBL6	239.861	1.47189	0.592322	9	78.3459	52.7244	NS	9.55675	0.432193	f2DBA	1970598	f2_Cis	dba_cis	NS
Cyb5r3	7.61903	8.04785	1.9108e-06	0.428828	NotBL6	7091.12	1.13014	0.855647	9	863.218	117.846	NS	40.0482	1.50836	f2DBA	1775828	f2_Cis	dba_cis	NS
Cyb5r4	7.15503	7.50434	1.9816e-06	0.349309	NotBL6	0.49514	0	0.931177	9	136.252	125.335	NS	7.95031	0.206368	f2DBA	1566079	f2_Cis	dba_cis	NS
Cyth3	6.23821	6.00102	1.0946e-09	0.286564	BL6	11.6981	1.63252	0.628826	9	1827.51	1729.29	NS	10.4238	0.160418	f2BL6	1954788	f2_Cis	dba_cis	NS
D17Wsu92e	4.41868	4.5853	5.8113e-06	0.282478	NotBL6	540.487	1.17448	0.711229	9	1702.67	1354.41	NS	11.4051	0.204838	f2BL6	1190666	f2_Cis	dba_cis	NS
D3Bwg0562e	3.71527	3.99461	7.5776e-06	0.279339	NotBL6	21.9938	2.03143	0.333637	NA	NA	NA	NS	20.2324	0.460138	f2DBA	1139523	f2_Cis	dba_cis	NS
Dad1	9.13706	9.01212	8.5458e-05	0.159491	BL6	1579.46	0.813896	0.424956	9	198.929	0	NS	41.2001	0.339019	f2BL6	124918	f2_Cis	dba_cis	NS
Dars	6.7046	6.34393	4.6548e-07	0.360673	BL6	317.828	0.781216	0.404763	9	175.228	113.867	NS	9.86917	0.220289	f2BL6	620440	f2_Cis	dba_cis	NS
Dctn3	10.4975	10.1103	0.0011002	0.387273	BL6	340.482	0.78348	0.622875	9	304.465	304.465	NS	8.48661	0.452647	f2BL6	1519352	f2_Cis	dba_cis	NS
Ddhd1	3.66188	3.55677	3.2288e-05	0.105102	BL6	156.323	0.981829	1	9	106.412	106.412	NS	21.3531	0.42159	f2BL6	155543	f2_Cis	dba_cis	NS
Ddost	8.8061	9.10603	5.1852e-09	0.299933	NotBL6	2687.51	1.10225	0.941973	9	362.172	0	NS	9.3192	0.28985	f2DBA	1033321	f2_Cis	dba_cis	NS
Ddx17	3.71624	3.81349	0.00010625	0.0972584	NotBL6	1893.53	1.11389	0.891923	9	569.592	569.592	NS	6.89554	0.113617	f2DBA	1140532	f2_Cis	dba_cis	NS
Ddx47	7.2827	6.999	5.9057e-17	0.283695	BL6	218.976	0.953934	1	9	156.257	0	NS	18.464	0.195879	f2BL6	881282	f2_Cis	dba_cis	NS
Ddx49	5.39595	5.30186	4.7046e-05	0.253393	BL6	34.143	1.08934	1	7	NA	NA	NS	11.3532	0.173163	f2BL6	1418900	f2_Cis	dba_cis	NS
Ddx59	5.13948	5.52447	4.0615e-08	0.384987	NotBL6	12.0609	2.4113	0.155173	9	71.4274	71.4274	NS	69.2829	0.463786	f2DBA	703359	f2_Cis	dba_cis	NS
Dedd	4.73894	4.87431	4.033e-09	0.197527	NotBL6	200.696	1.05538	1	9	144.398	16.2241	NS	13.8659	0.179451	f2DBA	1845532	f2_Cis	dba_cis	NS
Depdc6	5.40141	5.55854	0.00014613	0.51452	NotBL6	135.983	1.09242	1	NA	NA	NA	NS	39.3866	0.881228	f2BL6	1054270	f2_Cis	dba_cis	NS
Derl2	7.20653	7.19609	0.00024428	0.210072	BL6	71.6139	1.10392	1	9	94.9833	0	NS	12.9651	0.207151	f2BL6	917417	f2_Cis	dba_cis	NS
Dgat2	9.19854	10.0902	5.6353e-06	0.987738	NotBL6	11121.7	1.12198	1	9	1241.53	394.627	NS	11.7591	0.415356	f2BL6	1683268	f2_Cis	dba_cis	NS
Dhx40	8.018	7.71108	1.0642e-08	0.306927	BL6	184.733	1.01652	1	9	125.701	96.5094	NS	51.5107	0.581937	f2BL6	14923	f2_Cis	dba_cis	NS
Diap3	3.45865	3.36683	0.00034104	0.0918105	BL6	1.97389	1.36263	1	9	1361.21	446.296	NS	12.4329	0.223476	f2BL6	530549	f2_Cis	dba_cis	NS
Dlc1	5.76922	5.1751	3.2897e-14	0.61002	BL6	7116.25	1.01171	1	9	5352.96	2326.83	NS	74.445	1.4681	f2DBA	160124	f2_Cis	dba_cis	NS
Dnajc2	5.89031	5.64982	1.5705e-06	0.36991	BL6	28.1544	0.652561	0.465997	9	121.121	0	NS	51.1916	0.418114	f2BL6	859995	f2_Cis	dba_cis	NS
Dnajc5	6.66862	6.49365	2.8802e-06	0.200004	BL6	901.951	1.03348	1	9	670.296	558.422	NS	15.2896	0.221554	f2BL6	77168	f2_Cis	dba_cis	NS
Dnpep	7.88503	7.73326	0.00096453	0.14749	BL6	5.73797	1.00645	1	9	85.0903	85.0903	NS	7.81708	0.224739	f2BL6	336767	f2_Cis	dba_cis	NS
Dom3z	6.76861	6.57156	0.00066222	0.197051	BL6	104.307	0.862521	0.888671	9	199.947	0	NS	9.10566	0.109738	f2BL6	1146156	f2_Cis	dba_cis	NS
Dpp7	5.70512	6.32381	2.0158e-10	0.622893	NotBL6	40.3007	1.12295	1	9	60.3776	0	NS	41.1456	0.495908	f2DBA	532876	f2_Cis	dba_cis	NS
Dtd1	7.42755	7.08674	5.94e-08	0.340814	BL6	306.862	0.842747	0.682522	9	541.868	152.526	NS	35.8678	0.383751	f2BL6	758303	f2_Cis	dba_cis	NS
Dvl1	8.02249	8.30071	1.3982e-09	0.295929	NotBL6	792.187	1.06502	1	8	NA	NA	NS	14.3061	0.156831	f2DBA	975064	f2_Cis	dba_cis	NS
Dynll2	6.16085	5.74607	1.0815e-05	0.414778	BL6	1723.12	1.11623	0.927881	9	291.031	291.031	NS	8.32403	0.207528	f2DBA	469863	f2_Cis	dba_cis	NS
E2f6	6.51462	6.83729	2.8475e-08	0.33634	NotBL6	117.951	0.894355	0.937747	9	16.3642	10.3747	NS	105.592	1.29971	f2BL6	755940	f2_Cis	dba_cis	NS
Ece1	7.22938	7.65167	5.4855e-16	0.481612	NotBL6	10947.7	1.21717	0.460237	9	1567.99	443.613	NS	47.1953	1.1553	f2BL6	1429324	f2_Cis	dba_cis	NS
Edem1	7.97336	7.67532	2.3352e-06	0.347234	BL6	1075.57	0.884895	0.832957	9	810.263	371.839	NS	38.9972	0.368368	f2BL6	1096373	f2_Cis	dba_cis	NS
Efhd2	7.23234	6.95269	0.0010253	0.279654	BL6	432.223	1.18462	0.636858	9	1219.36	463.212	NS	55.4078	0.951076	f2BL6	1173196	f2_Cis	dba_cis	NS
Egfl7	4.69067	4.49112	2.3619e-05	0.199554	BL6	1257.95	1.1437	0.785833	3	NA	NA	NS	6.51389	0.117398	f2BL6	1971291	f2_Cis	dba_cis	NS
Ehd1	7.14141	7.10223	1.2712e-09	0.489524	BL6	107.763	0.953737	1	9	646.285	93.9393	NS	110.177	0.932506	f2BL6	167795	f2_Cis	dba_cis	NS
Eid1	7.63821	7.55585	8.9844e-08	0.446058	BL6	1107.2	1.00567	1	9	26.6735	0	NS	16.7749	0.293828	f2BL6	261837	f2_Cis	dba_cis	NS
Eif2ak1	6.18646	5.98945	3.6792e-07	0.236222	BL6	174.937	0.89572	0.983546	9	259.388	16.5388	NS	51.5087	0.669114	f2DBA	873609	f2_Cis	dba_cis	NS
Eif3a	9.03378	8.61873	9.7927e-08	0.401388	BL6	957.402	1.01534	1	9	603.361	207.097	NS	20.072	0.277071	f2BL6	1873276	f2_Cis	dba_cis	NS
Eif4e2	6.40103	6.28913	2.9683e-05	0.260217	BL6	198.582	1.09254	1	9	158.271	44.351	NS	13.3187	0.180194	f2BL6	268845	f2_Cis	dba_cis	NS
Eif4ebp1	8.95939	9.06961	4.6629e-10	0.643215	NotBL6	1189.58	0.851262	0.677162	9	414.732	84.0175	NS	10.0322	0.231032	f2DBA	1792380	f2_Cis	dba_cis	NS
Eif4g3	7.72918	7.91628	9.0626e-05	0.187099	NotBL6	1411.56	1.17093	0.669105	9	3126.39	690.048	NS	49.5982	0.850116	f2BL6	1155807	f2_Cis	dba_cis	NS
Eif5	9.34142	9.17669	2.2565e-05	0.204821	BL6	8.12432	1.10744	1	8	NA	NA	NS	27.9543	0.23555	f2BL6	460960	f2_Cis	dba_cis	NS
Elac1	5.15411	4.83992	1.0692e-05	0.4271	BL6	385.975	1.00383	1	9	60.0813	36.4563	NS	32.8819	0.353123	f2BL6	1832239	f2_Cis	dba_cis	NS
Elk3	5.68833	5.92917	5.8392e-08	0.405843	NotBL6	672.382	1.09993	0.964406	9	1073.16	365.533	NS	48.3876	0.829233	f2DBA	1344844	f2_Cis	dba_cis	NS
Elmo1	4.14207	4.28994	0.00049193	0.122	NotBL6	72.9825	0.861242	0.943991	9	4618.98	3140.44	NS	15.6532	0.492068	f2DBA	1590048	f2_Cis	dba_cis	NS
Elovl5	9.64975	9.76834	0.0006061	0.137012	NotBL6	165.773	1.27799	0.445333	9	677.136	361.135	NS	19.4205	0.234456	f2DBA	926066	f2_Cis	dba_cis	NS
Emp1	9.53996	9.99657	8.2087e-05	0.46337	NotBL6	7543.1	1.24492	0.589095	9	679.903	349.048	NS	7.16222	0.117713	f2BL6	1532590	f2_Cis	dba_cis	NS
Enpp5	8.36735	7.74688	8.9146e-11	0.620469	BL6	699.788	1.39434	0.0836749	2	NA	NA	NS	26.0738	1.12257	f2BL6	735970	f2_Cis	dba_cis	NS
Eny2	6.2059	6.41744	1.1048e-09	0.658252	NotBL6	0.466123	3.57982	1	9	121.562	121.562	NS	24.5281	0.418005	f2DBA	1880739	f2_Cis	dba_cis	NS
Epb4.1l4a	5.1787	5.72418	8.2186e-07	0.548777	NotBL6	11.0291	2.05808	0.345451	9	1134.8	576.148	NS	15.4574	0.362944	f2DBA	309040	f2_Cis	dba_cis	NS
Ephx1	8.64903	9.21576	2.6884e-05	0.566731	NotBL6	242.621	1.02195	1	9	817.639	377.64	NS	6.80111	0.227952	f2DBA	1429760	f2_Cis	dba_cis	NS
Ercc8	3.73283	3.87165	0.0006613	0.138823	NotBL6	4.28526	1.40384	1	9	81.5752	0	NS	8.37637	0.138175	f2DBA	776050	f2_Cis	dba_cis	NS
Etl4	5.83739	5.32094	1.0325e-23	1.22557	BL6	398.804	1.02083	1	9	6995.57	5616.89	NS	61.7605	0.808078	f2BL6	1174090	f2_Cis	dba_cis	NS
Etv3	6.48978	6.17696	2.5198e-10	0.648526	BL6	723.494	0.937296	1	9	172.052	172.052	NS	31.0652	0.539301	f2BL6	116528	f2_Cis	dba_cis	NS
Exosc9	6.90699	6.63178	4.259e-07	0.27521	BL6	116.02	0.758082	0.41852	4	NA	NA	NS	28.432	0.290638	f2BL6	1424578	f2_Cis	dba_cis	NS
Eya3	4.44333	4.43703	5.4427e-08	0.179091	BL6	79.2539	1.30866	0.514717	9	186.898	125.537	NS	29.8951	0.576795	f2BL6	455660	f2_Cis	dba_cis	NS
Fads1	8.1763	8.6341	1.7734e-06	0.4578	NotBL6	207.467	1.24293	0.573295	9	737.34	578.024	NS	9.09393	0.175951	f2BL6	1513808	f2_Cis	dba_cis	NS
Fah	9.2075	9.43178	0.0013028	0.224281	NotBL6	373.972	1.41206	0.0855694	9	459.643	94.8551	NS	13.3668	0.41679	f2DBA	1205197	f2_Cis	dba_cis	NS
Fam114a1	5.85102	6.07979	0.00082368	0.299838	NotBL6	664.487	1.08232	1	9	936.015	750.009	NS	7.52733	0.22716	f2BL6	1105891	f2_Cis	dba_cis	NS
Fam118a	5.74039	5.9733	4.3857e-06	0.232914	NotBL6	86.2589	1.38919	0.336569	9	209.826	7.64507	NS	13.4859	0.279495	f2DBA	811490	f2_Cis	dba_cis	NS
Fam126a	7.19214	7.49472	5.7403e-06	0.302582	NotBL6	521.461	1.21949	0.585774	9	1050.49	564.902	NS	16.4389	0.259694	f2DBA	1052986	f2_Cis	dba_cis	NS
Fam20b	5.93078	6.44256	3.5594e-24	0.838883	NotBL6	2009.3	1.08729	0.974628	9	721.079	185.951	NS	16.1334	0.250925	f2BL6	569170	f2_Cis	dba_cis	NS
Fam76a	4.48638	4.78093	8.4903e-15	0.294556	NotBL6	80.2961	1.38605	0.336661	9	446.265	77.9138	NS	18.2118	0.334525	f2DBA	256565	f2_Cis	dba_cis	NS
Fancc	4.04503	3.76128	5.9505e-14	0.283901	BL6	8.11891	2.07345	0.42109	9	2016.99	1409.2	NS	70.8723	0.490127	f2BL6	811523	f2_Cis	dba_cis	NS
Fancl	5.77886	6.31821	1.7835e-13	0.539354	NotBL6	30.8071	1.09144	1	9	237.558	0	NS	32.6478	0.436337	f2DBA	1457403	f2_Cis	dba_cis	NS
Farsa	5.58008	5.94404	7.4362e-09	0.363959	NotBL6	220.802	1.15699	0.897285	9	162.606	0	NS	18.3474	0.233129	f2DBA	1158865	f2_Cis	dba_cis	NS
Fbln1	6.4822	7.00958	5.3518e-08	0.562802	NotBL6	491.885	1.58301	0.563428	9	835.718	273.791	NS	37.6641	0.394643	f2BL6	588008	f2_Cis	dba_cis	NS
Fbln2	8.14438	8.625	4.4723e-05	0.48062	NotBL6	4553.07	0.970263	1	9	618.741	291.853	NS	35.9337	0.56802	f2BL6	41467	f2_Cis	dba_cis	NS
Fbxl20	7.29558	7.12401	0.00015195	0.17157	BL6	1156.79	1.01757	1	9	215.275	123.559	NS	19.8895	0.259655	f2DBA	877286	f2_Cis	dba_cis	NS
Fbxo3	5.79488	5.67811	2.8144e-07	0.166805	BL6	51.6505	0.862549	0.943991	9	283.546	237.381	NS	12.9897	0.129716	f2BL6	574371	f2_Cis	dba_cis	NS
Fgd6	3.92218	4.09734	0.00018119	0.175155	NotBL6	162.984	0.733851	0.271632	9	2821.82	1186.16	NS	41.5831	0.57369	f2BL6	178921	f2_Cis	dba_cis	NS
Fgfr1op2	4.6757	4.34975	8.5489e-11	0.328752	BL6	254.108	0.893122	0.940617	9	11.5016	11.5016	NS	47.5696	0.993772	f2BL6	1184146	f2_Cis	dba_cis	NS
Fgl1	4.27093	3.71074	3.0941e-09	0.626328	BL6	28.3428	0.821136	1	9	164.805	0	NS	38.7947	0.518932	f2BL6	1908187	f2_Cis	dba_cis	NS
Fis1	8.04586	8.16609	0.00014781	0.120231	NotBL6	519.737	0.846854	0.654852	9	1211.49	672.046	NS	9.95145	0.113548	f2BL6	1860935	f2_Cis	dba_cis	NS
Foxj3	4.46779	5.42676	4.1043e-25	0.973799	NotBL6	150.933	1.18621	0.832426	9	150.433	103.785	NS	40.3554	1.17027	f2DBA	416836	f2_Cis	dba_cis	NS
Frzb	3.61276	3.87782	4.0817e-05	0.341734	NotBL6	37.5812	2.49211	0.697096	9	22.881	22.881	NS	14.6819	0.319884	f2DBA	428728	f2_Cis	dba_cis	NS
Fto	5.33564	5.06577	1.0838e-11	0.222994	BL6	1062.86	1.03629	1	9	5411.09	2224.34	NS	70.4304	0.805787	f2BL6	662579	f2_Cis	dba_cis	NS
Fxn	5.77384	6.05367	5.9634e-06	0.27983	NotBL6	6.73306	1.1259	1	9	561.937	373.851	NS	49.7056	0.428782	f2DBA	423688	f2_Cis	dba_cis	NS
Fxyd1	10.1937	9.89818	0.00020836	0.29552	BL6	280.128	0.719563	0.131254	3	NA	NA	NS	8.98088	0.33714	f2BL6	1324188	f2_Cis	dba_cis	NS
Gaa	6.94182	6.4797	4.7982e-12	0.462119	BL6	2369.23	0.756818	0.15387	9	329.712	324	NS	29.4244	0.324613	f2BL6	16025	f2_Cis	dba_cis	NS
Gadd45gip1	5.20357	4.78025	3.1742e-21	0.953028	BL6	173.802	0.978465	1	9	12.5509	0	NS	119.071	0.991309	f2BL6	151926	f2_Cis	dba_cis	NS
Galnt10	3.86411	3.71411	2.4902e-05	0.150008	BL6	689.179	0.743207	0.183948	9	930.063	38.1719	NS	25.2186	0.328722	f2BL6	301821	f2_Cis	dba_cis	NS
Galnt11	5.95579	6.44274	4.498e-20	0.486951	NotBL6	23.5027	1.66342	0.363738	9	151.916	151.916	NS	58.6685	0.570261	f2DBA	1704915	f2_Cis	dba_cis	NS
Gart	6.45479	6.65192	1.9591e-20	0.64113	NotBL6	57.3671	0.961743	1	9	517.533	452.753	NS	47.4332	0.421522	f2DBA	1923791	f2_Cis	dba_cis	NS
Gatad2a	5.27278	5.08019	1.9494e-16	0.515176	BL6	470.047	0.930047	1	9	1347.38	435.875	NS	47.0417	0.524905	f2BL6	548473	f2_Cis	dba_cis	NS
Gbp2	7.11986	7.92463	7.2813e-10	0.778463	NotBL6	446.936	0.918883	1	7	NA	NA	NS	12.6077	0.40557	f2DBA	581923	f2_Cis	dba_cis	NS
Gcdh	5.42159	5.05476	2.1963e-14	0.366828	BL6	212.266	0.734846	0.231819	9	324	0	NS	33.1896	0.481567	f2BL6	391353	f2_Cis	dba_cis	NS
Gclm	8.28954	8.82306	3.2981e-09	0.551398	NotBL6	48.578	0.824454	1	9	138.45	66.0592	NS	7.87391	0.395707	f2DBA	1715270	f2_Cis	dba_cis	NS
Gdf15	4.30781	4.09887	2.5396e-05	0.208945	BL6	29.0263	0.653992	0.492441	9	146.396	0	NS	19.3068	0.32498	f2BL6	1270793	f2_Cis	dba_cis	NS
Gdpd1	4.6234	4.39261	1.4228e-12	0.543644	BL6	2.41694	0.53096	0.999875	9	1025.94	676.493	NS	20.4611	1.15334	f2BL6	654258	f2_Cis	dba_cis	NS
Gdpd5	4.96387	5.54847	2.3432e-13	0.584604	NotBL6	595.242	1.35436	0.139854	9	550.289	15.8761	NS	6.86433	0.12862	f2DBA	1915505	f2_Cis	dba_cis	NS
Gfer	6.7266	7.12322	3.2807e-26	1.26385	NotBL6	120.545	1.13242	0.957546	9	45.6902	0	NS	92.6718	0.697004	f2DBA	724979	f2_Cis	dba_cis	NS
Gfm1	5.76343	5.80961	6.1476e-10	0.242774	NotBL6	53.0917	0.747701	0.631638	9	399.211	0	NS	22.5403	0.361582	f2DBA	1501311	f2_Cis	dba_cis	NS
Ggcx	5.38514	4.63764	1.4684e-18	0.748948	BL6	217.979	0.98845	1	9	471.732	324	NS	66.9	1.393	f2BL6	350741	f2_Cis	dba_cis	NS
Ggnbp2	7.44546	6.46376	9.9233e-27	1.85788	BL6	535.478	1.10293	0.949256	9	197.725	106.794	NS	103.136	1.52575	f2BL6	328430	f2_Cis	dba_cis	NS
Ggps1	5.97737	5.52894	2.0343e-13	0.499668	BL6	4.49389	0.240094	0.232945	9	115.069	115.069	NS	42.3638	0.499433	f2BL6	1820588	f2_Cis	dba_cis	NS
Gins4	7.45293	7.73032	5.7446e-08	0.279357	NotBL6	156.37	1.18373	0.786206	7	NA	NA	NS	11.2665	0.196644	f2DBA	1143145	f2_Cis	dba_cis	NS
Git2	7.46725	7.62151	1.4356e-05	0.154264	NotBL6	108.079	0.892604	0.994676	9	1135.3	725.645	NS	51.3226	0.88085	f2DBA	1727234	f2_Cis	dba_cis	NS
Glt25d1	7.57842	7.20029	1.5013e-10	0.412873	BL6	407.914	0.858723	0.842895	9	509.388	0	NS	41.0126	0.373263	f2BL6	499874	f2_Cis	dba_cis	NS
Gltpd1	5.72734	6.11077	2.5026e-13	0.383432	NotBL6	248.503	1.04389	1	9	99.7395	99.7395	NS	21.6255	0.280599	f2DBA	1907222	f2_Cis	dba_cis	NS
Glyctk	3.58062	3.50479	0.00066866	0.0758258	BL6	136.47	0.651418	0.559293	7	NA	NA	NS	7.82202	0.171047	f2BL6	755887	f2_Cis	dba_cis	NS
Gmppa	6.58608	6.33573	0.00028584	0.254153	BL6	146.716	0.965592	1	9	205.582	140.243	NS	8.74362	0.0799686	f2BL6	209257	f2_Cis	dba_cis	NS
Gnb4	6.65875	6.79999	6.4953e-13	0.681678	NotBL6	413.323	1.06438	1	9	9.85828	0	NS	77.5601	0.723516	f2DBA	96099	f2_Cis	dba_cis	NS
Gng10	8.03383	8.51548	1.4017e-13	0.487337	NotBL6	62.969	1.25005	0.776031	9	30.6386	30.6386	NS	7.80839	0.454702	f2DBA	1681728	f2_Cis	dba_cis	NS
Gnptab	5.8934	5.21766	1.0558e-16	0.830273	BL6	244.4	0.702428	0.0880425	9	1110.28	703.526	NS	23.888	0.467412	f2BL6	1346353	f2_Cis	dba_cis	NS
Gns	9.34323	9.57571	6.5259e-06	0.222497	NotBL6	2514.07	1.39697	0.0554187	9	671.92	487.948	NS	17.7768	0.360786	f2BL6	1335258	f2_Cis	dba_cis	NS
Golga3	6.81527	6.96349	0.00047531	0.148217	NotBL6	117.978	1.38186	0.276245	9	535.096	488.977	NS	16.4555	0.211123	f2DBA	1165700	f2_Cis	dba_cis	NS
Gpatch1	5.22077	5.00413	2.6797e-08	0.216633	BL6	13.6133	1.52456	0.725191	9	198.148	52.8159	NS	6.48188	0.112394	f2BL6	290810	f2_Cis	dba_cis	NS
Gpr19	4.45297	4.26159	9.4801e-09	0.191375	BL6	20.9671	0.584782	0.326691	9	223.369	123.736	NS	25.9406	0.246894	f2BL6	353276	f2_Cis	dba_cis	NS
Gprc5b	6.35567	6.758	2.6067e-13	1.0567	NotBL6	1059.1	0.933745	1	9	623.665	364.61	NS	37.5003	1.89199	f2DBA	1371356	f2_Cis	dba_cis	NS
Gtf3a	7.49114	7.04629	2.9617e-18	0.444849	BL6	142.388	0.900334	1	9	62.3495	62.3495	NS	31.4358	0.367213	f2BL6	1861265	f2_Cis	dba_cis	NS
Gucy1a3	5.74494	4.74659	4.7817e-11	0.998348	BL6	103.26	1.04322	1	9	90.5055	90.5055	NS	18.8847	0.548819	f2BL6	1567106	f2_Cis	dba_cis	NS
H2-Q10	4.39714	3.44589	8.8918e-09	0.951252	BL6	529.508	1.21874	0.74896	NA	NA	NA	NS	27.6925	0.783534	f2BL6	1779217	f2_Cis	dba_cis	NS
H2afj	6.47103	6.60732	2.4999e-17	0.432426	NotBL6	448.757	0.956089	1	9	310.178	310.178	NS	37.3032	0.435286	f2DBA	1622585	f2_Cis	dba_cis	NS
Haao	3.98676	5.60181	1.4687e-08	1.61505	NotBL6	54.4018	1.85177	0.418616	9	33.9266	33.9266	NS	10.3923	0.623573	f2BL6	703845	f2_Cis	dba_cis	NS
Hagh	7.91143	7.65452	5.5894e-07	0.270052	BL6	159.7	0.957354	1	9	324	0	NS	14.7668	0.187428	f2BL6	172109	f2_Cis	dba_cis	NS
Hars	7.89769	8.11759	1.3191e-28	0.539352	NotBL6	159.854	0.938074	1	9	272.327	272.327	NS	55.0257	0.371472	f2DBA	352152	f2_Cis	dba_cis	NS
Hdgfrp3	4.69301	4.25892	1.7357e-11	0.442218	BL6	33.9084	1.43671	0.585947	9	4.0053	0	NS	24.3217	0.672708	f2BL6	1902254	f2_Cis	dba_cis	NS
Heatr6	5.07964	5.07876	0.00020766	0.228198	NotBL6	181.777	0.98912	1	9	75.5647	0	NS	25.6356	0.453837	f2DBA	88019	f2_Cis	dba_cis	NS
Hebp2	3.76598	4.03687	1.6276e-05	0.460369	NotBL6	56.9037	1.62484	0.118665	9	324	0	NS	23.3014	0.411838	f2DBA	1152987	f2_Cis	dba_cis	NS
Hgsnat	8.01693	7.49738	1.0536e-23	0.519553	BL6	281.189	0.735251	0.231819	9	99.6597	25.135	NS	45.87	0.58468	f2BL6	1253823	f2_Cis	dba_cis	NS
Higd1a	5.80615	6.00149	7.0331e-08	0.452275	NotBL6	0.116552	0	1	9	162.524	0	NS	28.1469	0.697842	f2DBA	1635618	f2_Cis	dba_cis	NS
Hist3h2a	6.85536	6.58585	3.4085e-06	0.269505	BL6	297.61	1.16395	0.823808	8	NA	NA	NS	37.3959	0.431116	f2BL6	201276	f2_Cis	dba_cis	NS
Hjurp	5.37031	4.96856	1.5129e-05	0.268569	BL6	210.545	1.34111	0.239503	9	498.333	498.333	NS	6.96252	0.346113	f2BL6	1317688	f2_Cis	dba_cis	NS
Hp1bp3	9.09946	8.9389	5.2417e-08	0.160559	BL6	719.429	0.779983	0.295469	9	107.241	0	NS	101.072	1.21391	f2BL6	1101257	f2_Cis	dba_cis	NS
Hps1	4.48027	4.22848	3.2084e-06	0.251792	BL6	326.683	0.965153	1	9	225.656	17.2102	NS	59.834	0.543884	f2BL6	766132	f2_Cis	dba_cis	NS
Hs6st1	5.24045	4.9472	0.00019227	0.293255	BL6	21.213	0.669065	0.651965	9	546.971	349.17	NS	11.9344	0.198078	f2BL6	1111801	f2_Cis	dba_cis	NS
Hspb2	4.81505	4.429	9.9275e-10	0.387848	BL6	9.50848	0.417937	0.333127	9	128.293	0	NS	27.6142	0.639515	f2BL6	1634183	f2_Cis	dba_cis	NS
Hspg2	6.85371	6.57826	5.0129e-16	0.741338	BL6	36627	0.999457	1	9	382.001	71.7196	NS	33.2392	0.529348	f2BL6	1775310	f2_Cis	dba_cis	NS
Hyi	4.5641	4.38902	0.00045744	0.175082	BL6	556.327	1.16372	0.737337	4	NA	NA	NS	26.0044	0.654739	f2BL6	319779	f2_Cis	dba_cis	NS
Hyou1	6.03472	6.70851	1.2965e-20	0.958889	NotBL6	112.796	0.971303	1	8	NA	NA	NS	107.773	1.04573	f2DBA	1639162	f2_Cis	dba_cis	NS
Ica1	4.71287	4.20514	1.0757e-19	0.698995	BL6	31.9787	0.550851	0.148764	9	169.737	76.6085	NS	26.1988	0.369174	f2BL6	174342	f2_Cis	dba_cis	NS
Id2	7.24035	6.64425	2.336e-06	0.673583	BL6	12.3311	0.871787	1	9	43.2068	43.2068	NS	10.2558	0.274117	f2BL6	580782	f2_Cis	dba_cis	NS
Idua	4.60468	4.38746	3.991e-10	0.231482	BL6	61.4811	0.743005	0.489879	9	135.4	135.4	NS	38.2049	0.384483	f2BL6	1094302	f2_Cis	dba_cis	NS
Ifi204	4.06182	3.86916	0.00089206	0.192664	BL6	10.9373	0.761565	0.956948	1	NA	NA	NS	37.3616	0.346782	f2BL6	383094	f2_Cis	dba_cis	NS
Ifi35	7.02187	7.23128	2.8073e-06	0.209411	NotBL6	52.1929	0.987464	1	9	1126.56	1126.56	NS	10.9326	0.173546	f2DBA	970794	f2_Cis	dba_cis	NS
Ifnar1	6.04686	6.2644	3.4329e-07	0.217539	NotBL6	19.2636	1.14626	1	8	NA	NA	NS	7.91827	0.171812	f2DBA	895445	f2_Cis	dba_cis	NS
Igsf8	6.06352	6.5907	1.3071e-13	0.52718	NotBL6	893.945	1.35681	0.114958	9	194.786	0	NS	13.3859	0.256617	f2DBA	1930399	f2_Cis	dba_cis	NS
Ikbkap	6.22606	6.0648	1.4973e-12	0.211171	BL6	167.168	0.852374	0.876325	9	141.905	133.744	NS	10.3453	0.219609	f2BL6	551028	f2_Cis	dba_cis	NS
Il17re	5.3405	4.81406	3.2713e-06	0.780833	BL6	3.70771	0.935263	1	9	466.401	186.421	NS	43.7499	0.702675	f2BL6	1186942	f2_Cis	dba_cis	NS
Il1a	3.5876	3.73233	7.7769e-05	0.14473	NotBL6	2.31172	0.8316	1	2	NA	NA	NS	8.56806	0.137637	f2DBA	912288	f2_Cis	dba_cis	NS
Il7	3.66778	3.57521	9.0978e-05	0.15	BL6	3.73011	0.676157	1	9	296.693	26.6735	NS	13.4538	0.469125	f2BL6	51792	f2_Cis	dba_cis	NS
Impa1	7.86829	7.54961	0.00066036	0.396294	BL6	184.075	0.983094	1	9	126.712	0	NS	28.9279	0.416153	f2BL6	1485315	f2_Cis	dba_cis	NS
Inpp4a	3.4347	3.53972	6.5494e-06	0.105017	NotBL6	129.41	1.14513	0.89281	9	633.438	633.438	NS	46.3931	0.664065	f2DBA	719830	f2_Cis	dba_cis	NS
Inpp5k	6.45276	6.68474	1.629e-06	0.295794	NotBL6	23.5204	1.35601	0.814817	9	373.675	373.675	NS	7.01628	0.234732	f2BL6	226143	f2_Cis	dba_cis	NS
Ipo8	7.55657	7.70977	0.00045797	0.153207	NotBL6	31.5087	1.01703	1	9	361.311	361.311	NS	9.39281	0.184201	f2BL6	884783	f2_Cis	dba_cis	NS
Iqgap1	7.23837	7.48014	1.1103e-06	0.353753	NotBL6	382.147	1.20104	0.600754	9	1669.62	1378.13	NS	28.0732	0.412744	f2DBA	730469	f2_Cis	dba_cis	NS
Irak4	4.57217	4.0501	3.9992e-23	0.938478	BL6	79.3464	0.876819	0.978299	9	174.735	174.735	NS	143.165	1.54185	f2BL6	1810437	f2_Cis	dba_cis	NS
Irf3	6.32731	6.1772	0.00072867	0.150113	BL6	53.0105	1.21491	0.89147	9	371.204	56.6092	NS	6.74979	0.296206	f2BL6	1148930	f2_Cis	dba_cis	NS
Itpr2	5.59925	5.88284	6.0783e-06	0.274365	NotBL6	126.814	0.888874	1	9	5107.31	2083.23	NS	57.5624	0.791505	f2BL6	1591499	f2_Cis	dba_cis	NS
Ivd	8.2506	7.43221	2.2551e-09	0.818389	BL6	1849.83	1.16067	0.884502	9	954.566	648	NS	11.7466	0.285156	f2BL6	725341	f2_Cis	dba_cis	NS
Jak3	4.0915	3.97903	9.6338e-06	0.191498	BL6	481.138	0.873219	0.854236	8	NA	NA	NS	10.1587	0.160034	f2DBA	436743	f2_Cis	dba_cis	NS
Junb	4.2293	4.52217	0.00031072	0.292877	NotBL6	204.922	1.42743	0.111995	9	120.505	120.505	NS	13.2688	0.30407	f2DBA	1049374	f2_Cis	dba_cis	NS
Kctd2	7.49839	7.12354	5.97e-07	0.374855	BL6	525.614	0.772443	0.30133	8	NA	NA	NS	34.3966	0.324309	f2BL6	754610	f2_Cis	dba_cis	NS
Kctd5	4.98107	4.75055	2.9041e-09	0.230521	BL6	120.025	1.25171	0.647597	9	188.726	188.726	NS	9.31425	0.21609	f2BL6	1621784	f2_Cis	dba_cis	NS
Kif1c	6.23476	5.85913	2.6569e-11	0.559385	BL6	3423.58	0.876234	0.780901	9	700.407	84.6115	NS	20.3948	0.539067	f2BL6	1699385	f2_Cis	dba_cis	NS
Kif3b	4.73916	4.68113	8.0526e-15	0.364969	NotBL6	372.25	1.14798	0.807421	9	423.701	367.452	NS	69.5898	0.53446	f2DBA	615164	f2_Cis	dba_cis	NS
Klc1	5.77949	5.85036	1.23e-19	0.662904	NotBL6	1314.2	1.02075	1	9	287.806	40.5895	NS	25.6464	0.360975	f2BL6	704657	f2_Cis	dba_cis	NS
Klf3	6.56568	6.85156	6.724e-08	0.272827	NotBL6	313.934	0.972126	1	9	948.757	896.67	NS	8.50918	0.237008	f2DBA	876686	f2_Cis	dba_cis	NS
Klhl26	5.57024	5.81245	8.5077e-05	0.242205	NotBL6	297.243	1.22533	0.549159	9	140.08	16.8857	NS	9.72301	0.147712	f2DBA	1091619	f2_Cis	dba_cis	NS
Klrb1b	3.51066	3.41447	3.1107e-10	0.232182	BL6	13.2398	0.411779	0.0865065	2	NA	NA	NS	69.2213	0.891362	f2BL6	600824	f2_Cis	dba_cis	NS
Klrk1	3.9746	3.7349	7.7575e-07	0.239703	BL6	12.7301	0.529078	0.383816	NA	NA	NA	NS	15.7456	0.387325	f2BL6	1298407	f2_Cis	dba_cis	NS
Lactb	6.11379	6.3532	0.00020942	0.239416	NotBL6	108.313	1.32818	0.39107	9	114.189	78.9336	NS	11.8125	0.204304	f2DBA	1190015	f2_Cis	dba_cis	NS
Lancl1	5.74487	5.61861	5.8016e-09	0.346057	BL6	143.53	0.737891	0.247765	9	291.957	0	NS	36.0951	0.38648	f2BL6	217524	f2_Cis	dba_cis	NS
Lcmt2	5.17933	4.91463	3.5266e-05	0.264694	BL6	75.9106	0.938788	1	9	337.498	76.6085	NS	24.1843	0.406452	f2BL6	199041	f2_Cis	dba_cis	NS
Lin37	6.23544	6.67815	2.0971e-10	0.442707	NotBL6	19.9528	1.11394	1	8	NA	NA	NS	11.9702	0.211565	f2DBA	1153323	f2_Cis	dba_cis	NS
Lmf1	4.66952	5.0467	7.1338e-08	0.377183	NotBL6	110.916	1.09517	1	9	91.1211	67.4961	NS	7.74164	0.170411	f2DBA	940415	f2_Cis	dba_cis	NS
Lrpprc	6.67979	6.51536	0.00096559	0.164427	BL6	280.544	0.894679	0.920496	9	513.994	338.768	NS	32.8813	0.475685	f2BL6	154591	f2_Cis	dba_cis	NS
Lrrc3b	3.66117	4.10248	8.3859e-17	0.441312	NotBL6	15.4112	1.61825	0.57419	9	133.668	112.974	NS	22.8041	0.432229	f2DBA	1869744	f2_Cis	dba_cis	NS
Lrrfip2	7.45038	7.21523	5.0312e-05	0.235145	BL6	3.5366	1.36821	1	9	1398.85	1398.85	NS	7.98765	0.133185	f2BL6	1349842	f2_Cis	dba_cis	NS
Luc7l2	7.53574	7.39187	2.6812e-05	0.201044	BL6	5.55659	1.09308	1	9	351.709	351.709	NS	17.4331	0.36203	f2DBA	209521	f2_Cis	dba_cis	NS
Lysmd2	5.96902	6.39351	1.7866e-08	0.424493	NotBL6	65.6654	1.58933	0.122636	9	46.8631	19.9813	NS	44.2525	0.495014	f2DBA	523985	f2_Cis	dba_cis	NS
Man2b1	9.28042	8.85468	8.4428e-07	0.425741	BL6	1283.74	0.921426	1	9	341.042	0	NS	23.583	0.429088	f2BL6	405108	f2_Cis	dba_cis	NS
Man2c1	8.01352	8.25186	2.9616e-10	0.263233	NotBL6	82.3516	1.22599	0.761934	9	247.112	247.112	NS	15.2287	0.170578	f2DBA	72104	f2_Cis	dba_cis	NS
Manba	6.28779	5.75627	7.1535e-05	0.531525	BL6	56.4254	0.586392	0.055609	9	2812.69	2054.68	NS	37.2841	0.443478	f2BL6	1679469	f2_Cis	dba_cis	NS
Manbal	5.89373	6.10794	5.3665e-06	0.214219	NotBL6	583.317	1.15159	0.807421	9	251.139	0	NS	18.751	0.221324	f2DBA	399006	f2_Cis	dba_cis	NS
Mansc1	3.84512	3.71726	0.00037355	0.12786	BL6	108.302	1.16775	0.868625	9	294.925	148.554	NS	6.39601	0.169514	f2BL6	1272568	f2_Cis	dba_cis	NS
Map3k12	4.04886	4.09658	3.8792e-11	0.275193	NotBL6	38.9266	0.930199	1	9	41.4106	41.4106	NS	57.8184	0.993405	f2DBA	1589260	f2_Cis	dba_cis	NS
Mapk7	4.95892	5.12359	0.00092172	0.16467	NotBL6	46.4758	0.904085	1	8	NA	NA	NS	12.0192	0.152077	f2DBA	658387	f2_Cis	dba_cis	NS
Mapk8ip3	4.97838	5.19624	4.4758e-08	0.264552	NotBL6	992.638	1.36882	0.102045	9	280.113	0	NS	89.2941	0.883869	f2DBA	223359	f2_Cis	dba_cis	NS
Mark1	3.76399	3.87305	0.00018891	0.17628	NotBL6	51.8472	1.31628	0.653576	9	317.42	222.03	NS	7.47574	0.218056	f2BL6	1551326	f2_Cis	dba_cis	NS
Mat2a	8.7756	8.40999	3.545e-12	0.548102	BL6	316.578	0.686531	0.141939	7	NA	NA	NS	21.9449	0.351113	f2BL6	369984	f2_Cis	dba_cis	NS
Mbd1	4.90147	4.71545	0.00091575	0.261263	BL6	187.809	0.91973	0.977918	8	NA	NA	NS	9.60893	0.355402	f2BL6	1046749	f2_Cis	dba_cis	NS
Mcee	7.28287	6.96812	8.4823e-05	0.314752	BL6	176.815	0.958338	1	9	343.975	331.272	NS	14.6564	0.419773	f2BL6	1024919	f2_Cis	dba_cis	NS
Me1	9.5715	8.9807	1.3509e-07	0.557876	BL6	7.61435	0.859508	1	9	1618.82	254.299	NS	14.0539	0.699483	f2BL6	1948843	f2_Cis	dba_cis	NS
Med1	5.58528	5.86472	6.4801e-19	0.462618	NotBL6	102.305	1.19494	0.75759	9	15.2225	0	NS	93.9647	0.884457	f2DBA	773320	f2_Cis	dba_cis	NS
Med11	6.83057	6.56056	0.00039271	0.270008	BL6	109.925	0.963667	1	9	201.854	172.527	NS	12.508	0.171879	f2BL6	1472123	f2_Cis	dba_cis	NS
Meox1	4.97365	4.48232	6.1807e-09	0.512382	BL6	119.234	0.950465	1	9	262.918	0	NS	31.4909	0.458314	f2BL6	57094	f2_Cis	dba_cis	NS
Mesdc1	3.99441	4.13995	7.424e-13	0.342519	NotBL6	337.948	1.15644	0.823808	9	113.215	113.215	NS	19.5945	0.307188	f2DBA	1872574	f2_Cis	dba_cis	NS
Mett11d1	5.05438	5.29105	1.5482e-12	0.309374	NotBL6	192.25	1.28451	0.364106	NA	NA	NA	NS	14.1102	0.264586	f2DBA	312110	f2_Cis	dba_cis	NS
Mfap3	7.49332	7.27514	6.5743e-05	0.218179	BL6	395.864	0.892766	0.927184	9	85.1386	40.7876	NS	15.5144	0.181828	f2BL6	12094	f2_Cis	dba_cis	NS
Mfge8	10.6054	9.99795	5.0378e-09	0.607422	BL6	3327.22	0.707748	0.569489	9	192.115	192.115	NS	27.5095	0.475483	f2BL6	756241	f2_Cis	dba_cis	NS
Mga	6.03728	5.30852	1.4519e-20	0.728757	BL6	254.896	1.40751	0.102646	9	595.787	264.45	NS	135.444	1.35975	f2BL6	350065	f2_Cis	dba_cis	NS
Mgll	9.2333	9.45699	3.4003e-07	0.315898	NotBL6	748.946	1.59365	0.126662	9	1048.56	924.613	NS	12.6896	0.200952	f2BL6	142133	f2_Cis	dba_cis	NS
Mina	5.2494	5.15004	4.2402e-13	0.357351	BL6	157.204	0.766812	0.357278	9	592.977	296.492	NS	19.0355	0.275415	f2BL6	381576	f2_Cis	dba_cis	NS
Mmp2	8.24707	8.77497	1.974e-09	0.527894	NotBL6	2944.64	1.54508	0.363738	9	316.73	0	NS	22.4657	0.586324	f2DBA	1355182	f2_Cis	dba_cis	NS
Mocs1	4.79983	4.25387	7.3264e-10	0.545956	BL6	221.806	1.14721	0.843502	9	1795.48	1449.73	NS	33.6699	0.524187	f2BL6	708797	f2_Cis	dba_cis	NS
Morn4	4.22843	5.2957	7.2467e-18	1.06728	NotBL6	37.4393	1.05385	1	9	6.65177	0	NS	97.95	0.979746	f2DBA	800321	f2_Cis	dba_cis	NS
Mpg	5.27201	5.37753	2.9886e-12	0.419285	NotBL6	173.337	1.18311	0.749854	9	61.7797	0	NS	55.3751	0.451638	f2BL6	1939	f2_Cis	dba_cis	NS
Mphosph10	5.07291	5.39273	2.591e-06	0.20906	NotBL6	128.277	1.50297	0.0707219	8	NA	NA	NS	9.82888	0.237933	f2DBA	1020094	f2_Cis	dba_cis	NS
Mrpl15	6.37908	5.99335	6.4239e-06	0.385734	BL6	117.729	0.882348	0.935948	9	154.325	0	NS	86.4406	1.48708	f2BL6	11383	f2_Cis	dba_cis	NS
Mrpl20	8.81149	8.48154	2.0958e-12	0.329948	BL6	143.809	0.762003	0.414658	9	88.413	0	NS	7.74789	0.18072	f2BL6	931232	f2_Cis	dba_cis	NS
Mrpl22	8.2904	8.06748	1.1669e-11	0.222917	BL6	4.11857	4.44379	0.173867	9	245.933	0	NS	12.8071	0.144176	f2BL6	626659	f2_Cis	dba_cis	NS
Mrpl3	7.05533	7.25032	4.4006e-06	0.216801	NotBL6	350.245	1.09776	0.983483	9	73.4884	0	NS	55.796	0.479904	f2BL6	1898608	f2_Cis	dba_cis	NS
Mrps23	6.81499	6.66734	1.0416e-06	0.191413	BL6	357.527	0.842125	0.664988	9	147.527	0	NS	25.3157	0.29892	f2BL6	701564	f2_Cis	dba_cis	NS
Msc	4.60999	5.03331	0.00055989	0.423317	NotBL6	66.9674	1.96829	0.66276	NA	NA	NA	NS	7.66443	0.387265	f2DBA	712209	f2_Cis	dba_cis	NS
Mta3	7.35929	7.07431	6.1551e-09	0.371238	BL6	477.694	0.939062	1	9	998.239	250.203	NS	59.3462	0.416191	f2BL6	757780	f2_Cis	dba_cis	NS
Mterfd1	7.02165	6.67333	2.9792e-08	0.348318	BL6	15.3603	0.574495	0.415187	9	324	324	NS	6.30559	0.147192	f2BL6	1295132	f2_Cis	dba_cis	NS
Mtfmt	5.82658	5.43566	3.6786e-15	0.39092	BL6	28.1739	0.696015	0.59597	9	65.3388	65.3388	NS	24.7683	0.300819	f2BL6	281832	f2_Cis	dba_cis	NS
Mtfr1	5.38167	5.33931	1.1906e-10	0.408443	NotBL6	14.3462	1.25431	1	9	521.757	521.757	NS	29.044	0.501039	f2BL6	458459	f2_Cis	dba_cis	NS
Mthfs	6.78297	6.43288	8.0913e-07	0.350091	BL6	0.116552	0	1	9	6.84829	6.84829	NS	12.9246	0.281386	f2BL6	1720672	f2_Cis	dba_cis	NS
Mtif2	6.13047	5.60533	7.1283e-16	0.525144	BL6	51.9994	1.02642	1	9	103.838	103.838	NS	84.1713	0.798446	f2BL6	202243	f2_Cis	dba_cis	NS
Mtrr	4.53553	4.78566	0.00026004	0.250122	NotBL6	193.357	1.06558	1	9	752.222	177.792	NS	51.5354	0.454321	f2DBA	1945967	f2_Cis	dba_cis	NS
Mul1	4.22783	4.03821	1.0898e-10	0.222952	BL6	511.289	0.89881	0.943991	8	NA	NA	NS	9.31345	0.319669	f2BL6	1490979	f2_Cis	dba_cis	NS
Myl1	8.20062	7.39822	0.00026917	0.802393	BL6	23.6881	0.473441	0.094144	NA	NA	NA	NS	20.3241	0.682061	f2BL6	302619	f2_Cis	dba_cis	NS
Myst3	7.3772	6.80114	1.0985e-15	0.576056	BL6	14.0994	1.44202	0.846848	9	1252.76	1189.62	NS	11.4512	0.291613	f2BL6	947873	f2_Cis	dba_cis	NS
N6amt2	6.17494	5.75516	3.6625e-05	0.52935	BL6	159.695	0.866584	0.819147	8	NA	NA	NS	36.5238	0.764518	f2BL6	1376130	f2_Cis	dba_cis	NS
Naaa	7.06908	7.72043	2.4073e-13	0.746701	NotBL6	517.059	1.37445	0.211155	9	239.11	0	NS	33.1294	0.358523	f2DBA	803512	f2_Cis	dba_cis	NS
Napa	4.7988	5.3671	2.6845e-13	0.5683	NotBL6	399.802	1.28028	0.338243	9	3.74276	3.74276	NS	8.76191	0.217906	f2DBA	1465549	f2_Cis	dba_cis	NS
Ncam1	3.79429	3.65549	0.00084254	0.0735967	BL6	1.66535	4.20249	0.737198	9	1204.1	952.492	NS	11.5746	0.546399	f2DBA	1104200	f2_Cis	dba_cis	NS
Ncbp2	6.80254	7.09483	1.0832e-08	0.318408	NotBL6	294.698	1.37009	0.169047	9	189.389	159.557	NS	16.2426	0.27582	f2DBA	428001	f2_Cis	dba_cis	NS
Ndc80	3.97705	3.83289	0.00070832	0.144157	BL6	2.75978	1.69284	1	9	90.8935	90.8935	NS	6.89391	0.22369	f2BL6	1499664	f2_Cis	dba_cis	NS
Ndel1	7.79417	6.40712	1.1992e-47	2.51921	BL6	302.421	0.835197	0.67991	9	294.163	0	NS	154.193	1.98581	f2BL6	144255	f2_Cis	dba_cis	NS
Ndfip2	8.00548	8.4356	5.9517e-21	0.430116	NotBL6	198.135	1.24531	0.541284	9	412.348	225.352	NS	9.70321	0.2135	f2DBA	1713357	f2_Cis	dba_cis	NS
Ndrg3	6.20066	6.41672	0.00072508	0.21606	NotBL6	298.99	0.946028	1	9	451.639	0	NS	23.9404	0.158679	f2BL6	976129	f2_Cis	dba_cis	NS
Nedd1	5.42957	5.13223	7.0119e-09	0.284329	BL6	24.1475	1.01924	1	9	61.7012	50.7843	NS	13.0014	0.202919	f2BL6	1601855	f2_Cis	dba_cis	NS
Nfix	6.81569	6.84506	1.2548e-06	0.208062	NotBL6	657.829	0.933045	1	9	1377.83	547.733	NS	9.60876	0.302266	f2BL6	1644470	f2_Cis	dba_cis	NS
Ng23	3.64161	3.73984	0.0005183	0.0982263	NotBL6	1.15384	4.28485	0.847348	1	NA	NA	NS	30.4527	1.58203	f2DBA	1718117	f2_Cis	dba_cis	NS
Ngrn	6.86288	7.39922	4.155e-18	0.536336	NotBL6	77.5351	0.817183	0.766862	9	87.2461	0	NS	60.6097	0.547763	f2DBA	1883720	f2_Cis	dba_cis	NS
Nif3l1	5.97997	6.14535	2.4222e-05	0.165372	NotBL6	63.4829	0.954358	1	2	NA	NA	NS	22.6939	0.294558	f2BL6	1038461	f2_Cis	dba_cis	NS
Nkd1	3.96974	3.76511	6.4234e-06	0.204628	BL6	107.748	0.757468	0.943991	9	653.864	0	NS	11.7802	0.472121	f2DBA	120974	f2_Cis	dba_cis	NS
Nnmt	10.1115	8.46968	2.972e-16	1.64179	BL6	984.985	0.72192	0.702461	9	27.4531	0	NS	9.03689	0.328345	f2BL6	322575	f2_Cis	dba_cis	NS
Nog	3.89914	4.0819	0.0010357	0.182758	NotBL6	56.28	1.68489	0.262075	3	NA	NA	NS	9.28144	0.260228	f2DBA	1839465	f2_Cis	dba_cis	NS
Nol12	7.13479	7.51937	1.7136e-12	0.384582	NotBL6	161.357	1.06693	1	9	109.415	0	NS	23.7334	0.202022	f2DBA	1746224	f2_Cis	dba_cis	NS
Nop10	9.32021	9.09993	2.1417e-09	0.193286	BL6	276.349	1.06224	1	2	NA	NA	NS	17.3172	0.181984	f2BL6	1995861	f2_Cis	dba_cis	NS
Nos3	7.49933	6.84724	6.229e-06	0.687761	BL6	547.59	0.845899	0.75238	9	140.684	17.2102	NS	8.09778	0.244184	f2BL6	846845	f2_Cis	dba_cis	NS
Nphp1	6.074	5.47067	3.7184e-08	0.603326	BL6	79.4467	0.923913	1	9	43.7119	29.0327	NS	12.8079	0.18334	f2BL6	171271	f2_Cis	dba_cis	NS
Npr1	4.4204	5.10881	1.543e-20	0.688407	NotBL6	613.783	0.898694	0.910287	9	66.7391	66.7391	NS	91.93	1.18942	f2DBA	191411	f2_Cis	dba_cis	NS
Nrf1	4.99913	4.70509	2.3355e-08	0.294047	BL6	94.7006	1.07345	1	9	1891.68	602.195	NS	16.9031	0.291356	f2BL6	241979	f2_Cis	dba_cis	NS
Nrip1	7.94215	6.86025	2.5283e-14	1.0819	BL6	62.8919	1.52897	0.182919	9	1005.71	937.4	NS	40.5053	1.01465	f2BL6	529017	f2_Cis	dba_cis	NS
Nt5dc3	5.62185	5.32096	9.0883e-05	0.300887	BL6	14.034	1.00178	1	9	545.977	194.24	NS	14.4696	0.21271	f2BL6	601120	f2_Cis	dba_cis	NS
Ntrk2	8.80969	8.4728	0.0010408	0.336886	BL6	156.106	0.995181	1	9	2433.61	2034.06	NS	16.1277	0.489283	f2BL6	675412	f2_Cis	dba_cis	NS
Nub1	5.40206	5.74058	1.198e-17	0.586629	NotBL6	368.011	0.971571	1	9	387.269	0	NS	63.626	0.386301	f2DBA	1167963	f2_Cis	dba_cis	NS
Nudc	7.89657	8.0721	4.2076e-05	0.179928	NotBL6	1.31027	0.888774	1	9	311.786	0	NS	13.4714	0.202382	f2DBA	353442	f2_Cis	dba_cis	NS
Nudt16	5.54963	6.11719	2.0193e-13	0.567562	NotBL6	346.311	1.16876	0.756621	9	45.255	45.255	NS	34.5948	0.331885	f2DBA	1625357	f2_Cis	dba_cis	NS
Nudt19	6.81072	5.94043	6.6827e-23	1.18985	BL6	102.147	0.643917	0.0693875	9	154.673	66.3435	NS	71.9167	0.88589	f2BL6	74044	f2_Cis	dba_cis	NS
Nudt6	5.05156	4.66357	9.1176e-09	0.387992	BL6	108.671	0.815143	0.696241	9	165.08	0	NS	13.8002	0.260046	f2BL6	471422	f2_Cis	dba_cis	NS
Nup35	5.03576	5.64465	2.0827e-21	0.608884	NotBL6	2.13452	1.45464	1	9	136.411	136.411	NS	16.1739	0.288558	f2DBA	165368	f2_Cis	dba_cis	NS
Nup43	4.10433	4.22045	2.0306e-06	0.178161	NotBL6	2.64581	0.580293	1	9	153.533	0	NS	6.35352	0.114702	f2DBA	24686	f2_Cis	dba_cis	NS
Nupl2	3.76675	3.63744	0.00043911	0.12931	BL6	12.4903	1.12686	1	9	96.0045	0	NS	20.9526	0.331948	f2DBA	1275024	f2_Cis	dba_cis	NS
Ociad1	6.7197	6.97777	7.0008e-21	0.604901	NotBL6	589.489	1.05613	1	9	132.135	8.16079	NS	64.5175	0.855915	f2DBA	1472256	f2_Cis	dba_cis	NS
Odc1	4.94129	5.28269	1.2827e-05	0.341399	NotBL6	6.9615	0.402448	0.336569	9	43.4522	0	NS	19.2723	0.293788	f2DBA	1984881	f2_Cis	dba_cis	NS
Odz4	6.58362	7.31648	2.6731e-05	0.732853	NotBL6	4417.2	1.04988	1	NA	NA	NA	NS	19.177	0.660072	f2BL6	561200	f2_Cis	dba_cis	NS
Ogg1	4.08389	3.9031	1.6681e-07	0.172121	BL6	99.4147	0.905126	1	8	NA	NA	NS	90.2903	0.805613	f2BL6	1323141	f2_Cis	dba_cis	NS
Opa3	5.84747	6.12493	1.29e-09	0.466167	NotBL6	36.5177	1.38689	0.585947	9	512.55	512.55	NS	6.35192	0.147263	f2DBA	669343	f2_Cis	dba_cis	NS
Orm3	3.81479	4.91996	2.7558e-09	1.10517	NotBL6	43.2472	1.36043	0.847062	8	NA	NA	NS	9.84761	0.668139	f2DBA	362617	f2_Cis	dba_cis	NS
Os9	6.9578	6.75222	2.1369e-05	0.196191	BL6	616.452	0.834681	0.585774	9	67.4942	29.2563	NS	19.1393	0.174012	f2BL6	269862	f2_Cis	dba_cis	NS
Osbp	8.25725	8.09455	0.00024817	0.162702	BL6	57.6565	1.04545	1	9	318.595	243.836	NS	23.0204	0.166768	f2BL6	521078	f2_Cis	dba_cis	NS
Ostc	8.40947	8.70937	4.4301e-07	0.299896	NotBL6	321.679	1.20919	0.592322	9	233.556	233.556	NS	29.9841	0.439936	f2BL6	1831608	f2_Cis	dba_cis	NS
Oxa1l	5.04332	5.19215	8.6793e-08	0.245723	NotBL6	809.832	1.09853	0.941973	9	168.126	51.0725	NS	24.6732	0.254698	f2DBA	250285	f2_Cis	dba_cis	NS
P2ry2	4.04457	4.21772	0.00035257	0.173156	NotBL6	537.995	0.871172	0.781144	9	6.65177	0	NS	15.0874	0.313629	f2DBA	1358387	f2_Cis	dba_cis	NS
Papss2	6.07389	5.9924	0.0009625	0.379183	BL6	656.527	0.974403	1	9	770.927	398.058	NS	42.1315	1.0726	f2DBA	218637	f2_Cis	dba_cis	NS
Park2	3.72767	3.82808	6.397e-06	0.15428	NotBL6	68.6893	1.17604	0.937747	9	4213	1912.29	NS	13.0534	0.20868	f2DBA	690452	f2_Cis	dba_cis	NS
Park7	9.73474	9.43669	1.8659e-07	0.264138	BL6	352.31	0.695688	0.0553173	9	775.946	440.246	NS	11.6694	0.206636	f2BL6	1848259	f2_Cis	dba_cis	NS
Parp2	7.25815	7.12229	0.00047888	0.135852	BL6	70.8452	1.17499	0.92443	8	NA	NA	NS	11.9547	0.204812	f2BL6	1746655	f2_Cis	dba_cis	NS
Parp9	8.0104	7.70006	0.0013746	0.31034	BL6	364.476	0.692169	0.0714583	9	21.3525	6.7744	NS	8.90539	0.185126	f2BL6	1470661	f2_Cis	dba_cis	NS
Pbx2	4.27211	4.47754	1.9396e-08	0.232359	NotBL6	228.042	1.06264	1	9	15.2533	15.2533	NS	7.50465	0.24126	f2DBA	1896021	f2_Cis	dba_cis	NS
Pcdh1	4.31812	4.68519	3.0663e-07	0.367069	NotBL6	88.6723	1.35151	0.347067	9	738.558	738.558	NS	12.9807	0.439063	f2DBA	1591918	f2_Cis	dba_cis	NS
Pcdh18	4.18097	4.39607	3.7092e-09	0.29635	NotBL6	81.4004	1.21368	0.964406	9	40.7876	40.7876	NS	10.5619	0.325343	f2DBA	388428	f2_Cis	dba_cis	NS
Pcm1	5.00795	4.53951	1.3781e-26	0.773047	BL6	118.249	0.874311	0.943991	9	156.806	0	NS	69.307	0.923115	f2BL6	1956363	f2_Cis	dba_cis	NS
Pcmt1	6.91552	6.74796	1.2388e-15	0.548868	BL6	147.003	0.857232	0.84075	9	66.8119	48.9215	NS	40.9562	0.404833	f2BL6	5166	f2_Cis	dba_cis	NS
Pctp	4.03989	3.81495	2.5737e-10	0.22494	BL6	106.718	0.789114	0.547319	9	981.533	0	NS	30.1094	0.34034	f2BL6	183490	f2_Cis	dba_cis	NS
Pde2a	8.26929	7.98414	0.00029824	0.285146	BL6	2696.65	0.882391	0.843502	9	87.4072	7.64507	NS	24.3434	0.370929	f2BL6	1708227	f2_Cis	dba_cis	NS
Pdgfb	6.07558	5.70879	1.303e-05	0.45943	BL6	1256.82	0.923627	0.988631	9	130.771	85.4576	NS	15.0968	0.312909	f2BL6	672111	f2_Cis	dba_cis	NS
Pdik1l	5.23645	5.40662	0.00015073	0.236341	NotBL6	58.4987	0.912942	1	9	71.572	8.23032	NS	10.2751	0.270452	f2DBA	565020	f2_Cis	dba_cis	NS
Pdpk1	8.30209	8.46977	4.8176e-06	0.175045	NotBL6	262.117	1.05666	1	9	624.585	396.934	NS	7.27838	0.191549	f2DBA	110296	f2_Cis	dba_cis	NS
Pdrg1	8.16696	7.88243	1.0656e-09	0.328087	BL6	507.525	1.0105	1	9	210.186	210.186	NS	17.9672	0.181747	f2BL6	939040	f2_Cis	dba_cis	NS
Pdxdc1	6.58104	6.32036	7.4394e-45	3.79721	BL6	357.308	0.711523	0.0848622	9	540.566	396.276	NS	300.092	3.38643	f2BL6	189510	f2_Cis	dba_cis	NS
Pea15a	8.6486	9.11426	6.5009e-08	0.458624	NotBL6	1249.08	1.35665	0.120989	9	685.507	485.947	NS	14.8776	0.328338	f2DBA	1654515	f2_Cis	dba_cis	NS
Pear1	5.68316	5.69372	2.1472e-06	0.187114	NotBL6	1158.25	0.87432	0.816284	9	39.0383	39.0383	NS	8.72659	0.222496	f2BL6	1878016	f2_Cis	dba_cis	NS
Peli2	4.88093	5.72751	4.0205e-18	0.846574	NotBL6	985.456	1.1392	0.824324	9	660.914	270.057	NS	39.5938	1.01689	f2BL6	1490010	f2_Cis	dba_cis	NS
Per3	3.69855	4.01883	7.4753e-09	0.506966	NotBL6	214.908	1.10109	0.951143	9	336.702	0	NS	30.6564	0.507875	f2DBA	1955250	f2_Cis	dba_cis	NS
Pfn1	10.3244	10.7272	3.8501e-09	0.402827	NotBL6	636.77	1.06754	1	9	57.3991	30.2422	NS	12.497	0.273814	f2DBA	1775957	f2_Cis	dba_cis	NS
Pgm1	6.0953	6.3499	0.00052018	0.2546	NotBL6	18.4803	0.968398	1	9	149.356	149.356	NS	9.45863	0.241726	f2DBA	1891484	f2_Cis	dba_cis	NS
Phf17	6.67504	7.09505	4.6357e-26	1.287	NotBL6	340.939	1.01063	1	9	2894.47	1712.62	NS	50.5827	0.589996	f2DBA	311567	f2_Cis	dba_cis	NS
Pi4k2a	6.05699	5.94174	1.4264e-10	0.524229	BL6	928.142	1.146	0.816304	9	614.604	137.127	NS	91.6633	1.18126	f2BL6	840670	f2_Cis	dba_cis	NS
Pi4k2b	4.9239	4.98549	2.5156e-16	0.713114	BL6	15.4859	1.20194	1	9	132.887	59.3982	NS	31.6813	0.989941	f2DBA	1261933	f2_Cis	dba_cis	NS
Picalm	10.4627	10.0902	8.3007e-05	0.372525	BL6	535.534	0.913351	0.976018	9	971.458	901.317	NS	6.29045	0.198934	f2BL6	1267317	f2_Cis	dba_cis	NS
Pigo	5.4565	4.91482	1.6971e-28	1.21447	BL6	81.4806	1.25422	0.731905	9	426.402	198.653	NS	42.6051	0.528824	f2BL6	158809	f2_Cis	dba_cis	NS
Pigx	7.87184	7.18327	1.3601e-26	0.688567	BL6	6.80351	0.963606	1	9	351.716	0	NS	46.0146	0.584177	f2BL6	298984	f2_Cis	dba_cis	NS
Pik3r4	6.55561	6.27494	2.7423e-08	0.280674	BL6	1005.92	1.11254	0.926461	9	206.238	0	NS	49.3356	0.525467	f2BL6	1287945	f2_Cis	dba_cis	NS
Pim1	4.04478	4.34649	1.5104e-05	0.301715	NotBL6	75.9848	1.23428	0.972395	9	179.079	0	NS	52.8125	0.964212	f2DBA	113458	f2_Cis	dba_cis	NS
Pink1	8.73735	8.54663	0.00040792	0.190721	BL6	3632.51	1.15511	0.74896	9	201.465	48.121	NS	25.4633	0.524226	f2BL6	1032277	f2_Cis	dba_cis	NS
Pkd2l2	4.04886	3.78478	7.9578e-09	0.237819	BL6	6.26802	0.27873	0.108949	9	943.383	433.956	NS	14.9978	0.189565	f2BL6	1269115	f2_Cis	dba_cis	NS
Pla2g2e	5.08377	3.79722	1.8379e-10	1.28654	BL6	26.7143	0.540738	0.178544	9	446.241	0	NS	14.7407	1.08629	f2BL6	463125	f2_Cis	dba_cis	NS
Pla2g7	7.45097	7.8733	0.00018249	0.422332	NotBL6	92.3359	1.18404	0.846848	9	29.8324	0	NS	8.74261	0.394215	f2DBA	1258042	f2_Cis	dba_cis	NS
Plagl1	6.82061	8.37375	1.6492e-19	1.60107	NotBL6	1039.7	1.88006	0.848402	9	333.457	9.45668	NS	18.144	0.755992	f2DBA	14999	f2_Cis	dba_cis	NS
Pldn	6.03764	5.82874	4.1353e-14	0.252529	BL6	183.218	1.41618	0.131344	NA	NA	NA	NS	208.675	1.87761	f2DBA	522884	f2_Cis	dba_cis	NS
Plekhh2	4.42162	4.25788	0.0013354	0.163738	BL6	396.23	0.981132	1	9	829.396	361.025	NS	11.697	0.194589	f2BL6	65259	f2_Cis	dba_cis	NS
Plscr3	6.10152	6.43572	5.511e-08	0.339934	NotBL6	346.658	1.22112	0.517927	9	82.9483	82.9483	NS	14.931	0.217298	f2DBA	268480	f2_Cis	dba_cis	NS
Pm20d1	3.77913	4.11174	5.1106e-08	0.332614	NotBL6	4.48538	2.59237	0.502687	9	258.964	150.582	NS	16.1959	1.03077	f2DBA	930632	f2_Cis	dba_cis	NS
Pnpt1	4.79902	4.97579	1.8951e-20	0.695928	NotBL6	56.6216	0.757488	0.59597	9	216.79	0	NS	181.789	2.14735	f2DBA	391989	f2_Cis	dba_cis	NS
Pofut1	4.024	3.96162	5.5589e-05	0.188587	BL6	344.716	0.907363	0.950497	2	NA	NA	NS	32.3548	0.262911	f2BL6	678481	f2_Cis	dba_cis	NS
Polk	5.54825	5.3402	0.00021017	0.208051	BL6	88.3994	1.06092	1	9	259.333	259.333	NS	9.54481	0.186105	f2BL6	1026108	f2_Cis	dba_cis	NS
Polr1a	4.70517	4.58787	2.1113e-08	0.264072	BL6	791.468	1.04367	1	9	1092.59	86.1664	NS	24.4437	0.338768	f2BL6	1904303	f2_Cis	dba_cis	NS
Polr3f	4.18167	4.32757	4.0465e-10	0.36323	NotBL6	190.407	0.842058	0.736619	7	NA	NA	NS	15.7798	0.344274	f2DBA	170270	f2_Cis	dba_cis	NS
Polr3h	4.48888	4.75815	6.0698e-14	0.469701	NotBL6	125.745	1.49297	0.100659	9	209.793	40.5145	NS	31.3699	0.361866	f2DBA	1704817	f2_Cis	dba_cis	NS
Pou2f1	4.31097	4.20977	0.00025378	0.204761	BL6	38.9453	0.929002	1	9	1093.39	310.341	NS	37.4359	0.597245	f2BL6	840886	f2_Cis	dba_cis	NS
Ppap2a	8.74196	8.24053	0.0007734	0.524383	BL6	354.721	0.894216	0.903649	9	579.088	278.192	NS	7.30622	0.227361	f2BL6	1432362	f2_Cis	dba_cis	NS
Ppara	4.62974	4.97298	0.0003666	0.34578	NotBL6	35.3065	0.726651	0.891487	9	1593.55	335.222	NS	10.8817	0.500121	f2DBA	1867211	f2_Cis	dba_cis	NS
Ppme1	6.53901	6.37977	0.00057549	0.15924	BL6	185.842	0.77727	0.399071	9	410.958	0	NS	8.47341	0.124642	f2BL6	1279117	f2_Cis	dba_cis	NS
Ppox	6.25974	5.6454	2.2272e-25	0.614342	BL6	320.246	0.862081	0.796904	8	NA	NA	NS	42.7201	0.414693	f2BL6	1781362	f2_Cis	dba_cis	NS
Ppp1r11	4.77631	4.93559	0.00071695	0.159287	NotBL6	176.289	1.15679	0.851903	9	291.211	291.211	NS	10.4964	0.231351	f2DBA	202320	f2_Cis	dba_cis	NS
Ppp2cb	8.05955	7.81437	9.8464e-11	0.24518	BL6	207.535	0.875358	0.869258	9	76.0439	0	NS	9.53401	0.194656	f2BL6	1235168	f2_Cis	dba_cis	NS
Pqlc3	6.50256	6.04212	0.00097926	0.460443	BL6	53.5607	0.664195	0.261769	9	121.022	42.3145	NS	26.5833	0.475972	f2BL6	1044283	f2_Cis	dba_cis	NS
Prcc	4.11453	3.94526	2.0475e-07	0.169276	BL6	105.37	0.961312	1	9	43.8604	26.6735	NS	13.8732	0.254858	f2BL6	202227	f2_Cis	dba_cis	NS
Prdx2	7.74964	6.81465	2.1185e-46	2.36477	BL6	14.646	0.864392	1	9	55.4751	0	NS	173.132	2.27271	f2BL6	310588	f2_Cis	dba_cis	NS
Prickle1	5.72154	5.98743	0.00040574	0.273471	NotBL6	190.02	1.4073	0.163075	9	599.333	599.333	NS	8.31921	0.293035	f2DBA	1352337	f2_Cis	dba_cis	NS
Prkab1	5.982	6.18626	5.7895e-08	0.278277	NotBL6	393.821	1.14723	0.852081	9	222.531	222.531	NS	9.52306	0.15693	f2DBA	213459	f2_Cis	dba_cis	NS
Prkd3	6.02821	6.45774	7.5716e-20	0.78873	NotBL6	378.063	1.37516	0.129952	9	186.523	74.5247	NS	18.0724	0.413517	f2DBA	821241	f2_Cis	dba_cis	NS
Prkrir	7.67778	7.52789	3.0203e-06	0.241669	BL6	42.884	1.00436	1	9	119.921	0	NS	7.19853	0.193183	f2BL6	1232934	f2_Cis	dba_cis	NS
Prrg2	4.45214	4.64422	1.6125e-05	0.30396	NotBL6	196.334	1.07334	1	9	481.24	481.24	NS	7.39163	0.179977	f2BL6	417925	f2_Cis	dba_cis	NS
Prrx1	5.16369	5.68886	5.0599e-11	0.681937	NotBL6	680.772	1.80311	0.149097	9	66.3435	0	NS	67.8203	1.76587	f2BL6	1756539	f2_Cis	dba_cis	NS
Psenen	10.0132	9.79557	7.5513e-08	0.217617	BL6	0.101778	0	1	8	NA	NA	NS	13.8361	0.202229	f2BL6	1567178	f2_Cis	dba_cis	NS
Psmb6	9.33988	8.72879	3.4923e-20	0.611091	BL6	1112.05	0.815635	0.434903	9	324	324	NS	98.9106	0.715696	f2BL6	1398202	f2_Cis	dba_cis	NS
Psmg4	5.83996	6.14086	8.2302e-11	0.300896	NotBL6	2.63693	1.42846	1	9	145.992	72.9962	NS	12.2558	0.253903	f2DBA	1284566	f2_Cis	dba_cis	NS
Pstpip1	4.3991	3.91228	4.2108e-05	0.486813	BL6	50.9466	0.688304	0.360873	9	410.737	139.89	NS	8.68734	0.488266	f2BL6	669661	f2_Cis	dba_cis	NS
Ptp4a2	8.14503	8.64504	1.2727e-17	0.522768	NotBL6	353.273	1.43945	0.0602364	9	246.989	37.8306	NS	8.35081	0.175919	f2BL6	229024	f2_Cis	dba_cis	NS
Ptprg	6.22714	5.83696	2.2187e-09	0.390181	BL6	620.32	1.07289	1	9	3815.04	1585.37	NS	84.869	1.51057	f2BL6	120027	f2_Cis	dba_cis	NS
Pvr	4.79853	5.47406	4.8334e-08	0.675524	NotBL6	25.9962	1.16584	1	9	39.306	17.8904	NS	41.5308	1.11504	f2DBA	1346047	f2_Cis	dba_cis	NS
Pvrl2	5.2385	5.56531	0.00013097	0.326804	NotBL6	51.2952	0.818672	0.855876	9	248.171	213.903	NS	22.6099	0.45527	f2DBA	1157639	f2_Cis	dba_cis	NS
Pxn	7.49811	7.68943	2.1544e-06	0.180441	NotBL6	514.408	1.08732	0.994827	9	1577.79	562.003	NS	7.02988	0.122119	f2DBA	244139	f2_Cis	dba_cis	NS
Qpctl	4.51066	4.31961	6.8453e-05	0.191049	BL6	31.2308	1.26018	0.862904	8	NA	NA	NS	16.5917	0.275406	f2BL6	581212	f2_Cis	dba_cis	NS
Qser1	4.67865	4.39929	1.0422e-09	0.279358	BL6	13.2887	1.15618	1	9	528.227	453.703	NS	16.359	0.287194	f2BL6	1273865	f2_Cis	dba_cis	NS
Rab2b	4.89566	5.10526	4.5357e-11	0.349452	NotBL6	95.683	1.23372	0.713429	9	499.226	175.226	NS	21.3614	0.232381	f2DBA	423886	f2_Cis	dba_cis	NS
Rab30	4.27144	4.70188	1.2972e-07	0.430439	NotBL6	36.5756	1.14085	1	9	500.922	297.763	NS	14.7132	0.492376	f2DBA	679971	f2_Cis	dba_cis	NS
Rab8a	7.49483	7.65774	1.8634e-05	0.162914	NotBL6	151.295	0.990336	1	9	26.5519	0	NS	42.2855	0.404592	f2BL6	58194	f2_Cis	dba_cis	NS
Rabep1	5.51285	5.67073	4.5198e-07	0.328305	NotBL6	160.819	0.997345	1	9	1193.62	599.19	NS	36.166	0.346134	f2DBA	982751	f2_Cis	dba_cis	NS
Rabgap1l	5.63713	6.18458	3.8988e-11	0.745421	NotBL6	150.203	0.890451	0.973109	9	2752.47	1059.3	NS	153.413	2.22327	f2BL6	1058553	f2_Cis	dba_cis	NS
Rad18	3.66763	3.85337	0.0009703	0.18677	NotBL6	0.589339	0.231637	1	9	136.203	136.203	NS	25.5864	0.688975	f2BL6	1667080	f2_Cis	dba_cis	NS
Rad23a	6.45627	6.26614	0.0007466	0.190128	BL6	184.184	1.22044	0.644265	8	NA	NA	NS	66.3069	0.567699	f2BL6	444758	f2_Cis	dba_cis	NS
Rad23b	7.8066	7.24443	9.5094e-27	0.721971	BL6	981.511	1.06426	1	9	225.024	33.9266	NS	23.8765	0.637971	f2BL6	1411179	f2_Cis	dba_cis	NS
Rad51ap1	3.57387	3.89557	1.4932e-16	0.378901	NotBL6	12.7521	2.06619	0.256382	8	NA	NA	NS	14.0593	0.325729	f2DBA	414096	f2_Cis	dba_cis	NS
Rap1gds1	7.73426	7.48775	0.00011064	0.24651	BL6	274.144	0.900343	0.977918	9	442.58	417.649	NS	12.4718	0.187923	f2BL6	1272881	f2_Cis	dba_cis	NS
Rassf3	4.99497	5.46209	3.4168e-19	0.787482	NotBL6	713.802	0.91034	0.944417	9	1096.78	636.423	NS	8.95675	0.461689	f2DBA	1231184	f2_Cis	dba_cis	NS
Rb1	7.91177	8.22081	0.00020148	0.309034	NotBL6	79.5496	1.18653	0.854937	9	1466.21	1204	NS	7.09616	0.170057	f2DBA	1744777	f2_Cis	dba_cis	NS
Rbbp8	5.6534	5.36978	6.5625e-09	0.283616	BL6	0.125699	Inf	1	9	823.084	823.084	NS	26.4783	0.288293	f2BL6	535762	f2_Cis	dba_cis	NS
Rbl1	3.6357	3.53306	0.00025694	0.102638	BL6	83.9065	1.08887	1	9	249.363	104.065	NS	38.328	0.920629	f2BL6	741740	f2_Cis	dba_cis	NS
Rbl2	6.56935	6.84264	1.2057e-05	0.282486	NotBL6	428.511	1.07018	1	9	360.486	0	NS	6.30287	0.152163	f2DBA	84468	f2_Cis	dba_cis	NS
Rbpms	7.04561	7.28736	6.596e-08	0.649736	NotBL6	683.752	1.14043	0.827276	9	2493.62	842.244	NS	24.3436	0.773736	f2DBA	1439258	f2_Cis	dba_cis	NS
Rcbtb2	5.35212	5.25084	0.00043197	0.236916	BL6	31.4789	0.8654	0.974408	9	499.471	179.941	NS	42.6945	0.714454	f2DBA	886384	f2_Cis	dba_cis	NS
Rcn1	5.53765	5.98196	4.9365e-05	0.444312	NotBL6	429.104	1.14544	0.844475	9	1130.48	429.084	NS	10.847	0.302212	f2DBA	632364	f2_Cis	dba_cis	NS
Rcsd1	6.88911	6.67319	0.00028145	0.215928	BL6	489.044	0.838008	0.678181	9	205.128	17.8904	NS	9.41533	0.519311	f2BL6	1482559	f2_Cis	dba_cis	NS
Rdh10	6.62146	6.1818	4.252e-14	0.459465	BL6	14.1364	0.693208	0.840632	9	1142.88	673.885	NS	16.7366	0.343303	f2DBA	696367	f2_Cis	dba_cis	NS
Reep5	9.87165	9.43525	5.3866e-06	0.388151	BL6	254.569	0.971037	1	9	923.241	923.241	NS	8.49324	0.230607	f2BL6	311598	f2_Cis	dba_cis	NS
Rfxank	3.9427	3.72955	7.578e-15	0.35298	BL6	123.725	0.999619	1	9	510.714	0	NS	100.882	0.574373	f2BL6	772194	f2_Cis	dba_cis	NS
Rg9mtd2	5.3897	5.8269	3.0026e-09	0.541817	NotBL6	33.9817	0.795397	0.846848	NA	NA	NA	NS	43.6798	0.399918	f2DBA	1894478	f2_Cis	dba_cis	NS
Rgs19	5.6103	5.26891	4.7294e-15	0.518212	BL6	136.352	1.03569	1	9	30.6386	30.6386	NS	19.2562	0.579099	f2BL6	58709	f2_Cis	dba_cis	NS
Riok2	5.08136	4.67666	9.4352e-11	0.452172	BL6	166.622	0.793915	0.547226	9	559.089	0	NS	42.6071	0.57893	f2BL6	1063254	f2_Cis	dba_cis	NS
Rnasek	7.05712	6.64322	7.4878e-12	0.413902	BL6	49.6041	1.04708	1	9	44.0472	44.0472	NS	41.659	0.369987	f2BL6	659759	f2_Cis	dba_cis	NS
Rnf38	7.02439	6.67351	1.7329e-10	0.351531	BL6	135.788	0.762283	0.433401	9	54.621	54.621	NS	11.4872	0.277387	f2BL6	949534	f2_Cis	dba_cis	NS
Rpap1	4.1074	4.30299	1.3157e-05	0.195593	NotBL6	477.368	1.07839	1	9	130.804	0	NS	75.5138	0.558775	f2BL6	158610	f2_Cis	dba_cis	NS
Rpap2	6.0661	5.53626	7.017e-12	0.532183	BL6	84.1849	0.693639	0.238057	9	103.842	0	NS	121.362	1.44705	f2BL6	1300342	f2_Cis	dba_cis	NS
Rpgrip1	4.79295	3.64139	1.089e-49	3.42385	BL6	5.32771	0.337519	0.408056	9	540.278	290.739	NS	147.583	2.71952	f2BL6	538255	f2_Cis	dba_cis	NS
Rpl15	7.29902	8.09118	1.1262e-24	0.79216	NotBL6	1.74835	0.586416	1	8	NA	NA	NS	59.5495	0.727773	f2DBA	1911485	f2_Cis	dba_cis	NS
Rpl21	3.9291	3.60556	3.844e-12	0.323539	BL6	1.06452	1.22471	1	9	171.392	0	NS	65.3748	0.546851	f2BL6	1746789	f2_Cis	dba_cis	NS
Rprd1b	5.7184	5.47653	6.4886e-09	0.241873	BL6	139.235	1.05739	1	9	1073.84	1073.84	NS	28.1344	0.333354	f2BL6	82447	f2_Cis	dba_cis	NS
Rps6kb1	7.37745	6.87668	2.5492e-16	0.50077	BL6	72.817	1.23614	0.757593	9	598.672	598.672	NS	22.16	0.274941	f2BL6	964894	f2_Cis	dba_cis	NS
Runx1	3.61801	3.50598	1.5101e-10	0.502466	BL6	17.283	0.845229	1	9	3706.3	3281.73	NS	52.5812	0.978429	f2BL6	873387	f2_Cis	dba_cis	NS
Rusc2	5.75428	6.3571	4.3472e-14	0.865194	NotBL6	1683.63	1.34284	0.124599	9	1295.62	16.9794	NS	12.1634	0.322386	f2BL6	229878	f2_Cis	dba_cis	NS
S1pr1	7.80378	7.25187	4.0173e-10	0.551907	BL6	382.227	1.00461	1	NA	NA	NA	NS	9.88527	0.293028	f2BL6	1427579	f2_Cis	dba_cis	NS
Sae1	6.0003	6.39073	6.1278e-14	0.599214	NotBL6	270.094	1.27395	0.414205	9	1090.24	435.425	NS	21.2939	0.35909	f2DBA	1687575	f2_Cis	dba_cis	NS
Samhd1	7.17022	6.83344	1.0916e-05	0.42127	BL6	1054.3	0.7886	0.319711	9	242.861	0	NS	9.03859	0.40832	f2BL6	811121	f2_Cis	dba_cis	NS
Sap30l	7.98392	8.23948	5.6053e-11	0.255558	NotBL6	156.286	0.979751	1	8	NA	NA	NS	23.8578	0.212613	f2DBA	256579	f2_Cis	dba_cis	NS
Sbno1	6.25051	5.96324	1.7691e-09	0.260238	BL6	96.3937	1.05984	1	9	192.061	192.061	NS	16.0424	0.350861	f2BL6	333554	f2_Cis	dba_cis	NS
Scd2	5.84493	6.4011	5.3664e-12	1.12188	NotBL6	32.3915	0.673187	0.492441	9	720.428	585.372	NS	42.6738	1.57094	f2DBA	1340365	f2_Cis	dba_cis	NS
Sclt1	4.07553	3.95403	0.00010255	0.121498	BL6	5.93438	0.756877	1	9	224.621	224.621	NS	15.7789	0.340308	f2BL6	1873871	f2_Cis	dba_cis	NS
Scn2a1	3.88401	3.97028	0.00048621	0.0790379	NotBL6	2.49563	2.06351	0.950497	NA	NA	NA	NS	36.8076	0.899646	f2DBA	330301	f2_Cis	dba_cis	NS
Scnm1	6.50219	6.01706	9.8084e-25	0.48513	BL6	38.4203	0.95528	1	NA	NA	NA	NS	69.6147	0.465697	f2BL6	1535070	f2_Cis	dba_cis	NS
Scoc	6.24679	5.81885	9.1095e-11	0.456988	BL6	21.4153	0.438119	0.0531549	9	281.264	17.2102	NS	24.4184	0.673023	f2BL6	1827026	f2_Cis	dba_cis	NS
Scpep1	8.06825	7.99365	9.1993e-05	0.360047	BL6	1495.57	0.998973	1	9	513.503	0	NS	7.98465	0.290283	f2BL6	1108762	f2_Cis	dba_cis	NS
Sdc2	6.88552	6.51162	8.4213e-06	0.373903	BL6	414.392	1.30287	0.262105	9	226.581	32.6503	NS	16.2689	0.617253	f2BL6	672893	f2_Cis	dba_cis	NS
Sdf4	6.91341	6.98304	1.1678e-12	0.254676	NotBL6	542.021	1.37886	0.093288	9	159.809	159.809	NS	76.042	0.767498	f2DBA	1120396	f2_Cis	dba_cis	NS
Sec16b	5.59837	5.10788	1.7165e-08	0.490486	BL6	210.351	0.782595	0.387813	9	624.475	318.818	NS	16.9323	0.511874	f2BL6	223495	f2_Cis	dba_cis	NS
Selp	4.98723	5.14372	1.0275e-07	0.590159	NotBL6	201.836	0.763342	0.937747	9	130.44	71.4274	NS	38.8525	0.592441	f2BL6	863022	f2_Cis	dba_cis	NS
Sema3e	3.66891	3.87502	9.0995e-08	0.273907	NotBL6	4.78731	1.94095	0.775565	9	1643.49	1643.49	NS	44.189	1.05777	f2DBA	867946	f2_Cis	dba_cis	NS
Senp1	4.62331	4.97452	1.4703e-15	0.547805	NotBL6	137.045	0.976647	1	9	468.463	468.463	NS	13.4091	0.245504	f2DBA	408967	f2_Cis	dba_cis	NS
Serpinb8	4.29261	4.85926	1.9142e-09	0.566645	NotBL6	81.7198	1.26423	0.636361	9	58.6613	13.3178	NS	53.8978	0.762746	f2BL6	873209	f2_Cis	dba_cis	NS
Serpine2	8.58471	7.95418	2.2611e-10	0.630529	BL6	185.498	0.522629	0.107236	9	5.26282	0	NS	15.1627	0.443375	f2BL6	1870071	f2_Cis	dba_cis	NS
Sf3b5	8.02663	8.32318	9.149e-07	0.296549	NotBL6	608.158	0.998425	1	9	324	324	NS	36.5285	0.343866	f2DBA	105704	f2_Cis	dba_cis	NS
Sfrp1	5.0871	5.31649	4.1799e-11	1.04378	NotBL6	276.778	1.13562	1	9	879.535	633.397	NS	24.8843	1.00301	f2DBA	644366	f2_Cis	dba_cis	NS
Sfxn2	4.36296	5.0729	3.1492e-13	0.709939	NotBL6	49.3018	1.21719	0.840015	9	327.12	247.317	NS	40.0505	0.46811	f2DBA	217221	f2_Cis	dba_cis	NS
Sgcb	7.15235	7.6838	6.3332e-11	0.531449	NotBL6	448.504	1.36829	0.126282	9	78.073	0	NS	11.8364	0.395776	f2DBA	1812203	f2_Cis	dba_cis	NS
Sh3bgrl3	8.88053	8.29548	3.989e-08	0.585051	BL6	115.938	0.955351	1	9	62.3495	0	NS	12.6381	0.594942	f2BL6	948302	f2_Cis	dba_cis	NS
Shmt2	5.3166	4.88949	0.00074698	0.427113	BL6	131.206	1.25752	0.587704	9	136.49	0	NS	12.2777	0.186637	f2BL6	126109	f2_Cis	dba_cis	NS
Shoc2	5.28701	6.21715	1.1592e-34	1.17209	NotBL6	54.2131	1.47865	0.310725	9	1008.02	983.179	NS	74.176	0.687864	f2DBA	389425	f2_Cis	dba_cis	NS
Siah2	4.24337	4.38968	2.9589e-05	0.201981	NotBL6	31.0908	0.964119	1	9	235.479	235.479	NS	9.11078	0.191291	f2DBA	726165	f2_Cis	dba_cis	NS
Siglec1	3.6268	3.7709	0.00011895	0.144099	NotBL6	727.05	0.993099	1	9	30.6386	0	NS	20.3048	0.435153	f2BL6	293086	f2_Cis	dba_cis	NS
Skiv2l2	7.05661	6.64327	1.0268e-10	0.413343	BL6	22.4518	1.20882	0.996348	9	59.4812	59.4812	NS	193.327	2.78886	f2DBA	1640355	f2_Cis	dba_cis	NS
Slamf7	3.90468	3.66675	1.8755e-08	0.23793	BL6	4.08849	0.275389	0.378677	NA	NA	NA	NS	12.859	0.564185	f2BL6	1979984	f2_Cis	dba_cis	NS
Slc12a5	3.71746	3.8097	0.00094353	0.114865	NotBL6	10.5533	1.42224	0.927184	1	NA	NA	NS	13.7964	0.32013	f2DBA	96272	f2_Cis	dba_cis	NS
Slc15a2	5.51742	4.35373	1.435e-09	1.37816	BL6	4.628	3.70292	0.227412	9	217.904	217.904	NS	41.7774	2.18948	f2BL6	164583	f2_Cis	dba_cis	NS
Slc16a7	6.82676	7.51231	5.5044e-05	0.703684	NotBL6	64.0105	1.51892	0.316421	9	297.003	123.211	NS	20.1647	0.623933	f2DBA	72020	f2_Cis	dba_cis	NS
Slc22a21	3.72711	3.47533	3.9587e-05	0.252278	BL6	9.08511	0.838389	1	7	NA	NA	NS	23.6062	0.419076	f2BL6	142925	f2_Cis	dba_cis	NS
Slc25a17	7.38067	7.13844	0.00049977	0.242228	BL6	165.715	0.869702	0.903649	9	1190.11	990.425	NS	8.22191	0.273698	f2BL6	631824	f2_Cis	dba_cis	NS
Slc25a19	6.41598	6.28983	0.00011504	0.500581	BL6	394.691	0.761275	0.808762	9	532.556	475.062	NS	17.6638	0.4063	f2BL6	68846	f2_Cis	dba_cis	NS
Slc27a1	9.87538	9.27372	0.00011616	0.601655	BL6	8613.9	1.25282	0.398466	9	1520.09	605.869	NS	7.22028	0.340311	f2BL6	125580	f2_Cis	dba_cis	NS
Slc30a7	4.75886	4.35467	4.0509e-08	0.404191	BL6	40.0555	1.17234	0.990951	9	143.82	123.838	NS	27.9365	0.36054	f2DBA	1202185	f2_Cis	dba_cis	NS
Slc35a1	6.84312	7.2724	6.8474e-16	0.489169	NotBL6	61.0816	1.24685	0.73506	9	147.06	0	NS	23.9012	0.367253	f2DBA	228574	f2_Cis	dba_cis	NS
Slc35a3	4.49498	4.69823	6.9329e-13	0.496535	NotBL6	66.9971	0.953506	1	9	220.984	129.403	NS	22.7708	0.540866	f2DBA	429976	f2_Cis	dba_cis	NS
Slc35a5	4.49372	4.09851	1.2387e-25	1.03586	BL6	129.857	0.779673	0.48362	9	468.458	0	NS	25.2616	0.480752	f2BL6	824539	f2_Cis	dba_cis	NS
Slc35f5	6.86352	6.64075	2.9326e-07	0.228047	BL6	236.53	0.872129	0.897012	9	301.111	301.111	NS	8.16441	0.314113	f2BL6	464313	f2_Cis	dba_cis	NS
Slc5a7	4.0232	3.66079	0.00012174	0.362408	BL6	17.3601	0.183353	0.080246	9	152.774	0	NS	42.5383	0.977895	f2BL6	27875	f2_Cis	dba_cis	NS
Slc7a7	5.11849	5.57389	1.4674e-07	0.455398	NotBL6	102.917	1.50537	0.119898	9	745.649	524.655	NS	10.2805	0.428688	f2DBA	258816	f2_Cis	dba_cis	NS
Slc9a8	4.11871	4.00513	0.00076731	0.114455	BL6	135.406	0.973441	1	9	554.178	554.178	NS	61.948	0.923048	f2BL6	635832	f2_Cis	dba_cis	NS
Smad4	8.36319	7.90863	3.6405e-25	1.07677	BL6	294.866	1.15401	0.83387	9	203.009	0	NS	60.8342	0.777119	f2BL6	1638232	f2_Cis	dba_cis	NS
Smarcal1	6.12963	6.70855	1.1952e-18	0.578921	NotBL6	119.175	1.51371	0.0736315	9	404.559	108.273	NS	38.4126	0.447181	f2DBA	1878962	f2_Cis	dba_cis	NS
Smc5	5.3347	5.83153	6.9618e-14	0.496837	NotBL6	168.556	1.24054	0.55341	9	22.1445	0	NS	42.9072	0.50481	f2DBA	5565	f2_Cis	dba_cis	NS
Smek1	6.36379	5.8896	1.0431e-07	0.47419	BL6	0.724288	2.34601	1	9	408.985	228.617	NS	14.6892	0.291088	f2BL6	1922505	f2_Cis	dba_cis	NS
Smek2	6.98749	7.06969	2.4028e-05	0.216441	NotBL6	128.296	1.07308	1	9	426.536	53.6144	NS	17.5562	0.344741	f2DBA	333718	f2_Cis	dba_cis	NS
Smo	6.50205	6.86646	6.6464e-09	0.331368	NotBL6	150.599	1.10694	1	9	947.356	925.364	NS	6.83637	0.216104	f2DBA	86566	f2_Cis	dba_cis	NS
Snap91	3.53538	3.67214	3.673e-06	0.136766	NotBL6	1.4322	Inf	0.382127	9	619.595	578.808	NS	9.70274	0.440501	f2DBA	1197916	f2_Cis	dba_cis	NS
Snapc5	3.66213	3.49001	3.3047e-05	0.172124	BL6	5.18653	1.11807	1	9	85.0903	0	NS	25.0646	0.395173	f2BL6	1551117	f2_Cis	dba_cis	NS
Snapin	6.94286	6.65242	1.18e-10	0.29993	BL6	85.7254	0.62265	0.0856559	9	36.8429	36.8429	NS	59.5546	0.52289	f2BL6	491833	f2_Cis	dba_cis	NS
Snta1	5.88949	5.36854	1.1171e-07	0.520949	BL6	405.695	0.76558	0.868279	9	857.887	536.81	NS	10.3183	0.35104	f2BL6	427759	f2_Cis	dba_cis	NS
Snx30	4.42024	4.84394	3.8434e-17	0.4237	NotBL6	66.3783	1.05836	1	9	1166.32	778.871	NS	28.0937	0.505231	f2DBA	1374143	f2_Cis	dba_cis	NS
Snx5	7.04435	6.87668	1.4103e-26	0.885313	BL6	322.693	0.775618	0.314231	9	429.672	12.8267	NS	129.629	1.18442	f2BL6	1493064	f2_Cis	dba_cis	NS
Snx6	5.24992	3.58453	6.9685e-37	1.68842	BL6	52.5967	0.666405	0.297047	1	NA	NA	NS	157.634	2.45197	f2BL6	1885617	f2_Cis	dba_cis	NS
Soat1	5.23651	5.46999	7.8833e-05	0.564193	NotBL6	227.427	1.18534	0.814209	9	139.922	0	NS	24.9488	0.690913	f2BL6	804686	f2_Cis	dba_cis	NS
Socs4	3.87401	3.75467	0.0004211	0.173339	BL6	13.9219	1.22481	0.999673	9	11.5016	11.5016	NS	20.4934	0.359033	f2BL6	727808	f2_Cis	dba_cis	NS
Son	7.13584	6.98456	9.153e-05	0.255433	BL6	196.74	1.01026	1	9	504.807	504.807	NS	6.90105	0.198131	f2BL6	1263597	f2_Cis	dba_cis	NS
Sord	8.46996	7.19292	4.5562e-29	1.27703	BL6	151.601	0.943284	1	9	403.225	49.8505	NS	35.1312	0.733647	f2BL6	8972	f2_Cis	dba_cis	NS
Sox13	4.33151	4.82021	1.7379e-09	0.488696	NotBL6	715.611	1.19852	0.57205	9	227.33	10.343	NS	15.2519	0.37027	f2DBA	1806793	f2_Cis	dba_cis	NS
Sox5	3.64553	3.54367	0.00014233	0.155381	BL6	1.85757	0.376236	0.935948	9	282.818	259.193	NS	16.9728	0.396177	f2BL6	1702455	f2_Cis	dba_cis	NS
Sp1	6.89298	7.06461	6.7463e-14	0.284313	NotBL6	39.313	0.880655	1	9	153.73	112.518	NS	18.8109	0.394445	f2DBA	1423769	f2_Cis	dba_cis	NS
Spcs2	9.13805	8.79827	8.2759e-08	0.369597	BL6	4.42555	0.93072	1	9	324	0	NS	8.14321	0.23541	f2BL6	921570	f2_Cis	dba_cis	NS
Spg11	6.71529	6.26546	1.6507e-10	0.44983	BL6	220.351	0.915446	0.985391	9	924.166	36.4563	NS	23.488	0.258693	f2BL6	1855599	f2_Cis	dba_cis	NS
Spsb3	6.41858	6.0788	1.6515e-08	0.339778	BL6	53.2775	0.695034	0.383816	9	213.487	0	NS	65.342	0.366017	f2BL6	918957	f2_Cis	dba_cis	NS
Sptlc1	5.81711	5.69201	4.6506e-09	0.335075	BL6	369.711	1.23536	0.488909	9	373.212	46.564	NS	57.9672	0.543268	f2BL6	331881	f2_Cis	dba_cis	NS
Src	4.00157	4.24634	1.7847e-09	0.263471	NotBL6	162.37	1.1625	0.875382	9	989.294	494.33	NS	66.2377	0.784965	f2DBA	323931	f2_Cis	dba_cis	NS
Srgap3	4.06031	4.19735	0.00078058	0.185176	NotBL6	16.8722	2.20624	0.102646	9	241.732	241.732	NS	8.87889	0.173003	f2DBA	1711110	f2_Cis	dba_cis	NS
Srp14	9.41767	9.23246	5.1372e-06	0.191106	BL6	450.915	1.1763	0.827276	9	217.165	0	NS	10.0645	0.128316	f2BL6	122166	f2_Cis	dba_cis	NS
Srpr	6.16786	6.01823	1.2397e-06	0.172955	BL6	213.354	1.38218	0.175649	8	NA	NA	NS	7.97833	0.146229	f2BL6	1481745	f2_Cis	dba_cis	NS
Ssbp4	4.86553	5.10417	8.4548e-05	0.238642	NotBL6	232.359	1.09379	1	9	45.1484	25.905	NS	38.4682	0.396859	f2DBA	1238891	f2_Cis	dba_cis	NS
St7	4.74854	4.9147	6.7516e-07	0.166166	NotBL6	10.0156	1.5465	0.91315	9	1022.73	617.884	NS	23.3348	0.37961	f2DBA	387675	f2_Cis	dba_cis	NS
Stard3nl	7.17777	6.58988	8.2236e-17	0.587889	BL6	35.5503	1.24306	0.927184	9	80.8138	21.4156	NS	21.3377	0.457946	f2BL6	224451	f2_Cis	dba_cis	NS
Stat6	8.28556	8.59463	0.0012135	0.309071	NotBL6	170.756	1.09989	0.999441	9	164.07	139.22	NS	7.47892	0.120398	f2DBA	252157	f2_Cis	dba_cis	NS
Stc2	4.54801	4.87809	0.00018213	0.374756	NotBL6	267.452	1.63529	0.145554	9	30.6386	30.6386	NS	55.7451	0.650555	f2DBA	220817	f2_Cis	dba_cis	NS
Stk11ip	4.66755	4.30379	3.5411e-10	0.363764	BL6	128.427	0.773561	0.464065	9	225.948	225.948	NS	15.1407	0.407127	f2BL6	112288	f2_Cis	dba_cis	NS
Stk25	8.33166	7.07313	9.1025e-15	1.25853	BL6	288.507	0.98937	1	9	324	0	NS	118.424	1.10162	f2BL6	33034	f2_Cis	dba_cis	NS
Stk39	3.32102	3.24833	0.00035108	0.072696	BL6	124.408	0.964262	1	9	843.144	519.173	NS	22.2318	0.276979	f2BL6	618420	f2_Cis	dba_cis	NS
Stt3a	7.03362	7.00552	1.0301e-06	0.223778	NotBL6	316.077	1.02619	1	8	NA	NA	NS	12.6439	0.380368	f2DBA	31123	f2_Cis	dba_cis	NS
Stx12	9.53163	9.22914	4.3833e-14	0.307859	BL6	110.591	0.680202	0.14911	9	302.651	204.133	NS	14.4057	0.413378	f2BL6	1998754	f2_Cis	dba_cis	NS
Stxbp4	3.8917	4.33901	5.0934e-14	0.447312	NotBL6	2.02324	1.91129	0.986974	9	447.086	425.67	NS	9.80122	0.240499	f2DBA	676558	f2_Cis	dba_cis	NS
Suclg1	9.90321	10.2381	1.4277e-12	0.334928	NotBL6	64.8968	1.56259	0.128149	9	346.787	68.529	NS	12.8227	0.363244	f2DBA	582589	f2_Cis	dba_cis	NS
Suclg2	6.58528	6.90983	2.5397e-05	0.324554	NotBL6	0.255617	Inf	1	9	1844.76	1414.11	NS	15.2008	0.281661	f2DBA	1284491	f2_Cis	dba_cis	NS
Sumf1	6.06592	6.29936	0.00083724	0.238425	NotBL6	467.724	1.16644	0.736047	9	452.004	84.0175	NS	11.5071	0.15585	f2DBA	374836	f2_Cis	dba_cis	NS
Supt16h	5.6185	6.5051	1.7262e-41	1.06274	NotBL6	198.906	1.07269	1	9	75.5515	75.5515	NS	108.702	0.9848	f2DBA	587774	f2_Cis	dba_cis	NS
Synj2	3.87925	3.81261	3.9903e-05	0.202425	BL6	89.3647	1.05939	1	9	2233.6	2145.33	NS	19.7053	0.289398	f2BL6	527178	f2_Cis	dba_cis	NS
Synpo2	5.47928	4.62385	3.4092e-05	0.865266	BL6	2270.54	0.611005	0.0807656	9	2028.62	348.206	NS	80.8343	1.30515	f2BL6	288621	f2_Cis	dba_cis	NS
Sys1	5.88607	6.00201	2.1827e-14	0.446492	NotBL6	9.03827	0.955474	1	9	307.924	0	NS	20.2921	0.199069	f2BL6	1018343	f2_Cis	dba_cis	NS
Tapbp	8.26673	7.98027	1.0439e-08	0.362719	BL6	1512.92	1.01595	1	9	247.619	247.619	NS	11.7533	0.157863	f2BL6	228452	f2_Cis	dba_cis	NS
Tasp1	4.09872	4.17488	4.0827e-06	0.223993	NotBL6	13.6749	0.763105	0.961802	9	767.854	120.75	NS	25.6866	0.311554	f2DBA	23923	f2_Cis	dba_cis	NS
Tbc1d23	6.00946	6.22599	0.00020875	0.214782	NotBL6	73.8818	1.22572	0.759363	9	375.723	375.723	NS	15.5369	0.360781	f2DBA	983829	f2_Cis	dba_cis	NS
Tbcb	8.97835	8.45814	6.383e-16	0.520215	BL6	410.578	0.708532	0.0787795	9	324	0	NS	57.9879	0.401169	f2BL6	1229441	f2_Cis	dba_cis	NS
Tbcel	6.0338	5.8462	0.00018482	0.204891	BL6	94.4031	0.865097	0.875382	9	554.531	451.822	NS	6.4196	0.14384	f2BL6	1153083	f2_Cis	dba_cis	NS
Tcea1	8.15853	7.4644	2.4372e-15	0.794247	BL6	1.05505	0	0.413208	9	130.597	130.597	NS	79.0807	0.659937	f2BL6	60618	f2_Cis	dba_cis	NS
Tceb3	7.20642	6.80531	3.178e-25	0.969034	BL6	202.304	1.02007	1	9	119.247	119.247	NS	63.6133	0.872479	f2BL6	1151648	f2_Cis	dba_cis	NS
Tdrd3	5.98627	6.3355	1.9927e-09	0.349233	NotBL6	285.882	1.09659	1	9	786.653	170.837	NS	18.9535	0.270049	f2DBA	1679218	f2_Cis	dba_cis	NS
Thoc7	7.76437	8.11426	1.3869e-12	0.349885	NotBL6	65.9715	1.39705	0.390705	9	21.4156	0	NS	22.1091	0.293594	f2DBA	621694	f2_Cis	dba_cis	NS
Thrsp	10.6491	9.9374	5.1724e-05	0.666774	BL6	2485.45	0.394651	0.0640085	9	14.6729	0	NS	28.4194	0.399089	f2BL6	53591	f2_Cis	dba_cis	NS
Tia1	6.11015	6.31641	0.00049897	0.218837	NotBL6	5.05805	0.667719	1	9	346.049	338.151	NS	161.488	2.43449	f2BL6	860129	f2_Cis	dba_cis	NS
Tirap	5.21387	5.62305	1.6203e-12	0.382271	NotBL6	84.9362	1.49231	0.110692	9	46.1641	46.1641	NS	26.1329	0.407379	f2DBA	1513858	f2_Cis	dba_cis	NS
Tjp2	6.43284	5.681	2.7228e-26	1.22127	BL6	281.679	0.673883	0.053647	9	1255.55	376.217	NS	118.313	1.65896	f2BL6	256679	f2_Cis	dba_cis	NS
Tm7sf3	5.88323	6.04823	4.3962e-07	0.432968	NotBL6	634.304	1.07624	1	9	610.642	204.76	NS	25.2188	0.197218	f2BL6	1445676	f2_Cis	dba_cis	NS
Tm9sf4	5.89426	5.45827	4.6527e-18	0.464227	BL6	835.492	0.854894	0.71827	9	585.395	375.294	NS	78.7529	0.663606	f2BL6	738083	f2_Cis	dba_cis	NS
Tmco6	5.13675	5.52777	5.6901e-08	0.39102	NotBL6	38.5031	0.798424	0.864935	9	62.6451	62.6451	NS	54.3418	0.512737	f2DBA	320692	f2_Cis	dba_cis	NS
Tmem109	7.30055	7.07613	1.3359e-06	0.0907138	BL6	1037.75	0.894031	0.897012	9	1397.14	1136.37	NS	14.7665	0.365277	f2BL6	425775	f2_Cis	dba_cis	NS
Tmem160	7.61357	8.07778	6.5955e-06	0.464209	NotBL6	285.868	1.34877	0.306724	9	341.89	0	NS	23.2534	0.218041	f2DBA	1819891	f2_Cis	dba_cis	NS
Tmem161a	5.49039	5.63093	3.2705e-06	0.172439	NotBL6	88.2076	1.07265	1	9	324	0	NS	10.1796	0.14758	f2DBA	815702	f2_Cis	dba_cis	NS
Tmem38a	3.74877	3.64085	0.0010988	0.0966161	BL6	56.8598	0.799861	0.762907	9	106.104	106.104	NS	9.23925	0.225937	f2BL6	918065	f2_Cis	dba_cis	NS
Tmem45a	5.15674	5.75485	1.3357e-11	0.598102	NotBL6	1.92507	1.50115	1	9	1487.53	884.299	NS	83.1269	1.72538	f2DBA	12396	f2_Cis	dba_cis	NS
Tmem48	4.47164	4.24054	3.798e-06	0.230861	BL6	35.5858	0.87538	1	9	574.648	250.521	NS	8.52282	0.466036	f2BL6	1639723	f2_Cis	dba_cis	NS
Tmem66	10.2105	9.75931	3.7302e-23	0.451149	BL6	433.437	1.14211	0.85951	9	674.564	389.296	NS	54.1857	0.53818	f2BL6	1742476	f2_Cis	dba_cis	NS
Tmem70	8.14571	7.91318	3.1542e-08	0.232527	BL6	193.181	1.24556	0.636365	9	377.515	0	NS	8.2709	0.20971	f2BL6	1037791	f2_Cis	dba_cis	NS
Tmem93	8.71035	8.42762	8.0699e-07	0.344394	BL6	137.955	0.758966	0.445333	NA	NA	NA	NS	8.94414	0.184412	f2BL6	744937	f2_Cis	dba_cis	NS
Tmod4	3.40728	3.70181	1.2905e-07	0.29477	NotBL6	4.20988	3.15502	0.556547	9	19.7193	19.7193	NS	73.5129	0.958093	f2DBA	1539851	f2_Cis	dba_cis	NS
Tnfrsf14	3.62279	3.86463	3.2012e-10	0.241843	NotBL6	58.1584	1.08265	1	9	89.4156	89.4156	NS	109.342	1.6883	f2DBA	964442	f2_Cis	dba_cis	NS
Tnfrsf21	5.22953	5.47867	9.5459e-05	0.363495	NotBL6	236.783	1.29002	0.346141	9	1176.76	868.401	NS	17.3419	0.297129	f2BL6	1494894	f2_Cis	dba_cis	NS
Tob2	6.69152	6.32224	2.8149e-08	0.374549	BL6	434.051	0.87405	0.819147	9	529.824	355.969	NS	16.3031	0.222429	f2BL6	676675	f2_Cis	dba_cis	NS
Tor1aip1	8.06907	7.8926	9.4442e-05	0.176466	BL6	250.345	1.01394	1	9	511.551	324	NS	18.6277	0.327499	f2BL6	1014019	f2_Cis	dba_cis	NS
Tor3a	4.52489	5.18885	2.0871e-23	0.959728	NotBL6	595.178	1.27763	0.335884	9	1447.46	0	NS	118.807	0.9438	f2DBA	597178	f2_Cis	dba_cis	NS
Tpd52l2	7.319	7.58734	9.6468e-13	0.359153	NotBL6	26.3137	1.21984	0.945869	9	140.02	102.709	NS	19.0574	0.280632	f2DBA	112951	f2_Cis	dba_cis	NS
Tprkb	4.45705	4.66514	6.4229e-10	0.127109	NotBL6	41.6771	1.13928	1	9	388.735	208.233	NS	27.1647	0.318823	f2DBA	1960685	f2_Cis	dba_cis	NS
Tpsb2	4.08411	4.57085	1.3686e-09	0.486741	NotBL6	437.996	0.870823	1	1	NA	NA	NS	10.5665	0.507658	f2DBA	1234147	f2_Cis	dba_cis	NS
Traf3	4.48663	4.64734	0.00030026	0.268711	NotBL6	24.7535	0.911296	1	9	1458.64	1261.45	NS	7.07438	0.26289	f2DBA	142669	f2_Cis	dba_cis	NS
Trappc6a	7.26846	6.51582	1.6411e-12	0.752635	BL6	5.40423	0.608937	0.914595	9	349.836	349.836	NS	88.617	0.634182	f2BL6	949720	f2_Cis	dba_cis	NS
Trim26	5.057	5.34283	2.3438e-12	0.421884	NotBL6	381.778	1.01915	1	9	1321.3	608.352	NS	16.7083	0.301022	f2DBA	343762	f2_Cis	dba_cis	NS
Trim29	4.57155	4.06543	1.4426e-12	0.506584	BL6	33.3201	0.394709	0.292131	9	2171.23	1015.49	NS	20.9694	0.525027	f2BL6	1914451	f2_Cis	dba_cis	NS
Trmt1	5.67722	5.36038	6.9359e-11	0.411225	BL6	199.714	0.918274	1	9	498.753	498.753	NS	19.4175	0.332038	f2BL6	1638150	f2_Cis	dba_cis	NS
Trpc2	3.99566	4.02798	0.00011989	0.133345	NotBL6	133.566	1.22797	0.713697	9	116.95	33.9266	NS	67.8132	1.45268	f2BL6	1389283	f2_Cis	dba_cis	NS
Trpc3	3.95294	3.72718	4.5775e-06	0.225761	BL6	56.8144	0.94629	1	1	NA	NA	NS	11.6207	0.45752	f2BL6	1200846	f2_Cis	dba_cis	NS
Tshr	5.99226	6.05421	2.934e-05	0.327347	BL6	517.185	1.20936	0.715503	9	341.936	289.269	NS	44.9982	0.679985	f2BL6	281682	f2_Cis	dba_cis	NS
Tshz2	5.21479	5.47163	6.2526e-06	0.256839	NotBL6	59.5897	1.49486	0.382127	9	2491.31	1444.61	NS	11.298	0.292753	f2DBA	627431	f2_Cis	dba_cis	NS
Tsn	7.22526	7.32779	4.7063e-11	0.258418	NotBL6	73.7047	1.22372	0.770084	6	NA	NA	NS	7.77351	0.152332	f2DBA	940990	f2_Cis	dba_cis	NS
Tspo	10.0344	10.4381	3.4105e-07	0.458379	NotBL6	2095.25	1.22286	0.669973	9	214.857	117.179	NS	20.1506	0.387839	f2DBA	1374219	f2_Cis	dba_cis	NS
Ttc28	7.34723	7.76671	1.4183e-06	0.419473	NotBL6	1566.2	1.07377	1	9	2330.88	1815.31	NS	10.8197	0.359123	f2DBA	45172	f2_Cis	dba_cis	NS
Ttc5	6.65976	7.12021	1.5353e-16	0.460451	NotBL6	74.5224	0.717052	0.398466	9	256.203	0	NS	17.1258	0.296702	f2DBA	895277	f2_Cis	dba_cis	NS
Ttl	4.50101	4.33923	0.00033703	0.248698	BL6	115.064	0.754372	0.380698	9	65.3388	0	NS	29.5778	0.372351	f2BL6	421952	f2_Cis	dba_cis	NS
Ttyh2	5.46664	5.97663	1.2848e-15	0.415593	NotBL6	271.11	1.35074	0.302281	9	502.034	125.305	NS	43.8021	1.1311	f2DBA	534741	f2_Cis	dba_cis	NS
Tubd1	4.67323	4.50926	1.7637e-05	0.163972	BL6	5.18487	0.963989	1	9	324	324	NS	10.5037	0.196147	f2BL6	109163	f2_Cis	dba_cis	NS
Twf1	7.20815	7.37813	5.02e-07	0.334399	NotBL6	9.26725	0.798702	1	9	18.6975	18.6975	NS	18.2801	0.478958	f2DBA	1527612	f2_Cis	dba_cis	NS
Txndc9	7.71946	7.28745	7.2918e-09	0.432011	BL6	68.1674	0.76894	0.514174	9	324	0	NS	34.4725	0.309118	f2BL6	689264	f2_Cis	dba_cis	NS
Ube2d3	7.64226	7.80876	1.2976e-07	0.26767	NotBL6	2.03443	0.132893	0.360954	9	260.682	260.682	NS	6.60154	0.161691	f2DBA	310825	f2_Cis	dba_cis	NS
Ube2j1	7.52368	7.15003	2.6897e-10	0.488432	BL6	88.2897	0.653803	0.107973	9	123.633	49.1085	NS	14.6302	0.243577	f2BL6	1723914	f2_Cis	dba_cis	NS
Ube2j2	7.69631	8.09771	8.0671e-12	0.401399	NotBL6	59.4217	0.60515	0.0843475	9	179.523	0	NS	11.9023	0.140756	f2DBA	1076636	f2_Cis	dba_cis	NS
Ube3a	4.71198	4.92958	8.1041e-05	0.255824	NotBL6	22.0156	0.771116	0.962608	9	66.4914	39.0383	NS	9.03493	0.299604	f2DBA	176878	f2_Cis	dba_cis	NS
Ube4a	4.49961	4.69291	7.2357e-11	0.231468	NotBL6	281.697	1.13327	0.898904	9	749.312	408.852	NS	8.65304	0.169431	f2DBA	1364362	f2_Cis	dba_cis	NS
Ube4b	7.77889	7.77165	5.4091e-08	0.264263	BL6	680.177	1.05278	1	9	458.02	290.511	NS	31.8674	0.442613	f2BL6	280009	f2_Cis	dba_cis	NS
Ubr1	7.09304	7.27479	0.0007222	0.167074	NotBL6	646.579	1.04132	1	9	191.657	0	NS	11.4449	0.191824	f2BL6	29200	f2_Cis	dba_cis	NS
Ubxn8	6.15741	5.72574	2.7166e-14	0.43167	BL6	265.149	0.698598	0.0702223	9	230.442	3.70055	NS	16.3319	0.304096	f2BL6	1256552	f2_Cis	dba_cis	NS
Uck2	4.21722	4.2291	0.00013081	0.189637	BL6	98.5037	0.868904	0.983483	9	1520.44	702.522	NS	49.3866	0.458485	f2DBA	221425	f2_Cis	dba_cis	NS
Ucp3	6.58698	7.05942	0.00024538	0.472438	NotBL6	672.254	1.11577	0.924363	9	731.758	324	NS	58.9769	1.05527	f2DBA	834102	f2_Cis	dba_cis	NS
Umps	4.94413	5.21143	1.6725e-05	0.214712	NotBL6	149.552	1.43255	0.140123	2	NA	NA	NS	25.0339	0.28194	f2DBA	175373	f2_Cis	dba_cis	NS
Usp36	5.48286	5.31389	4.9546e-10	0.409341	BL6	354.117	0.814065	0.503106	9	565.65	552.441	NS	84.1816	0.661583	f2BL6	422069	f2_Cis	dba_cis	NS
Usp48	6.98322	6.91533	2.2131e-06	0.198753	BL6	1089.29	0.84273	0.58307	9	662.593	6.57469	NS	8.76563	0.189065	f2BL6	1687409	f2_Cis	dba_cis	NS
Usp8	8.39258	8.64435	0.00042458	0.251766	NotBL6	1058.38	1.17349	0.664882	9	329.258	0	NS	15.4325	0.248947	f2BL6	1656183	f2_Cis	dba_cis	NS
Uvrag	7.2361	6.99463	1.2498e-06	0.241466	BL6	509.031	0.856966	0.75238	9	2874.27	834.61	NS	40.6017	0.43745	f2BL6	1414617	f2_Cis	dba_cis	NS
Vamp3	8.89172	8.56031	1.1982e-38	1.2344	BL6	668.027	1.04677	1	9	12.7022	12.7022	NS	96.4887	1.00185	f2BL6	1998898	f2_Cis	dba_cis	NS
Vamp4	6.02406	6.01957	0.00012375	0.294359	NotBL6	111.09	1.60266	0.0693875	9	20.6945	0	NS	13.9297	0.241318	f2DBA	820844	f2_Cis	dba_cis	NS
Vps33b	4.62664	4.82074	4.2783e-06	0.194106	NotBL6	23.7072	0.73702	0.765697	9	256.564	256.564	NS	12.9512	0.220289	f2DBA	1907066	f2_Cis	dba_cis	NS
Vps37c	6.36024	6.14992	5.7586e-05	0.210324	BL6	445.775	0.993771	1	9	809.458	199.055	NS	95.3117	0.78267	f2BL6	269462	f2_Cis	dba_cis	NS
Vrk2	4.72954	4.3176	1.2714e-11	0.327275	BL6	26.5974	0.766485	0.887783	9	192.879	45.255	NS	18.9557	0.392804	f2BL6	25714	f2_Cis	dba_cis	NS
Vti1a	4.97016	5.16023	0.00012862	0.19776	NotBL6	95.8315	0.968655	1	9	2802.88	2429.46	NS	14.7086	0.232514	f2DBA	676915	f2_Cis	dba_cis	NS
Vwa5a	5.79585	5.60453	4.5766e-06	0.103547	BL6	470.346	0.909053	0.985666	9	155.611	155.611	NS	46.6359	0.460869	f2BL6	539394	f2_Cis	dba_cis	NS
Wdhd1	4.15679	4.02121	0.0012182	0.135575	BL6	25.4302	0.782683	0.902206	9	170.405	94.8408	NS	10.6622	0.368629	f2BL6	691741	f2_Cis	dba_cis	NS
Wdr46	4.76788	4.97306	3.6878e-10	0.205182	NotBL6	267.577	1.15709	0.820928	8	NA	NA	NS	21.098	0.296838	f2DBA	249780	f2_Cis	dba_cis	NS
Wnt11	4.37076	4.10514	1.1272e-09	0.265623	BL6	97.0969	0.834982	0.901107	4	NA	NA	NS	25.8068	0.254037	f2BL6	1941607	f2_Cis	dba_cis	NS
Wnt5b	4.05143	3.9844	4.4305e-06	0.227068	BL6	53.3769	0.625673	0.121616	9	1950.9	1624.87	NS	22.0648	0.302153	f2BL6	851028	f2_Cis	dba_cis	NS
Wsb2	7.03758	7.26833	2.6759e-06	0.26085	NotBL6	50.7017	1.40787	0.571334	9	612.753	565.674	NS	17.7392	0.231409	f2DBA	1557208	f2_Cis	dba_cis	NS
Xpnpep1	7.44342	7.75665	2.9772e-10	0.313224	NotBL6	161.365	1.15403	0.840987	9	372.349	372.349	NS	8.45569	0.250488	f2DBA	203427	f2_Cis	dba_cis	NS
Xrcc6	5.20953	4.99264	2.2798e-05	0.216891	BL6	34.0758	0.758623	0.738988	9	152.45	152.45	NS	11.8649	0.245742	f2BL6	1329211	f2_Cis	dba_cis	NS
Ypel5	8.42885	7.8259	1.0892e-11	0.602949	BL6	651.409	1.06717	1	9	594.549	180.818	NS	22.8889	0.477264	f2BL6	176078	f2_Cis	dba_cis	NS
Zbtb37	3.54069	3.45999	0.00067032	0.080702	BL6	25.9519	1.37348	0.760471	9	24.3764	0	NS	45.3328	0.574424	f2DBA	358253	f2_Cis	dba_cis	NS
Zc3h11a	7.7952	8.11028	4.2438e-16	0.436913	NotBL6	261.283	0.843147	0.74623	9	31.543	31.543	NS	12.6304	0.194193	f2BL6	1578227	f2_Cis	dba_cis	NS
Zdhhc2	3.52955	3.78962	3.5935e-07	0.231303	NotBL6	42.7349	1.64188	0.181692	9	54.567	54.567	NS	30.4008	0.72763	f2DBA	1189659	f2_Cis	dba_cis	NS
Zeb2	8.26998	7.53151	9.0508e-10	0.738468	BL6	13.6316	0.738167	0.922704	9	662.29	517.61	NS	22.0465	0.471891	f2BL6	137555	f2_Cis	dba_cis	NS
Zfp14	4.14817	3.62999	4.8815e-18	0.518183	BL6	5.27347	0.472819	0.610713	9	106.894	9.78016	NS	77.1043	0.74225	f2BL6	1042204	f2_Cis	dba_cis	NS
Zfp277	7.37875	6.22636	1.843e-27	1.15239	BL6	0.990203	1.35752	1	9	56.0794	56.0794	NS	101.247	1.01963	f2BL6	1727826	f2_Cis	dba_cis	NS
Zfp292	6.96647	6.69859	0.0011307	0.267886	BL6	34.4551	0.96615	1	9	300.608	261.795	NS	9.51796	0.18543	f2DBA	33059	f2_Cis	dba_cis	NS
Zfp30	4.10763	4.68886	1.6241e-25	0.581227	NotBL6	19.5562	0.929428	1	4	NA	NA	NS	26.3641	0.372328	f2DBA	1922619	f2_Cis	dba_cis	NS
Zfp354a	4.04499	4.51878	2.2341e-10	0.473797	NotBL6	4.19977	0.422391	0.664882	9	13.3178	0	NS	28.2957	0.401472	f2DBA	115222	f2_Cis	dba_cis	NS
Zfp40	3.89904	3.745	7.2946e-06	0.154041	BL6	12.9367	1.09333	1	9	155.762	5.7118	NS	64.4404	0.942223	f2BL6	756975	f2_Cis	dba_cis	NS
Zfp467	4.35627	4.52026	3.8835e-08	0.416855	NotBL6	137.279	1.10281	0.996914	9	888.126	360.456	NS	10.4039	0.382527	f2DBA	414021	f2_Cis	dba_cis	NS
Zfp52	3.57132	3.4519	5.9714e-06	0.1863	BL6	26.3962	0.840175	0.999673	9	114.189	64.3382	NS	30.3877	0.448198	f2BL6	131783	f2_Cis	dba_cis	NS
Zfp568	3.94315	4.08274	9.3204e-07	0.212683	NotBL6	106.933	1.18711	0.853163	9	92.7389	0	NS	20.8354	0.260856	f2DBA	1031815	f2_Cis	dba_cis	NS
Zfp593	4.03772	4.17596	3.9142e-05	0.13824	NotBL6	62.0888	1.3076	0.737975	9	64.3382	64.3382	NS	61.1401	1.03811	f2BL6	1065549	f2_Cis	dba_cis	NS
Zfp598	7.29973	7.54579	0.00076734	0.246724	NotBL6	1025.84	1.22654	0.464099	9	527.368	245.406	NS	22.718	0.232235	f2DBA	701648	f2_Cis	dba_cis	NS
Zfp639	7.75879	7.56883	6.6403e-06	0.189954	BL6	0.546318	1.09984	1	9	283.167	283.167	NS	31.089	0.315247	f2BL6	1638444	f2_Cis	dba_cis	NS
Zfp64	4.19409	4.18992	3.1561e-05	0.101585	NotBL6	41.6819	0.794564	0.830767	9	34.7639	34.7639	NS	74.4634	0.849774	f2DBA	811843	f2_Cis	dba_cis	NS
Zfp68	6.34244	6.16091	1.733e-10	0.582297	BL6	48.023	1.56627	0.22944	9	80.8206	80.8206	NS	19.6647	0.329668	f2BL6	1801418	f2_Cis	dba_cis	NS
Zfp704	5.45148	5.70268	1.1177e-20	0.833385	NotBL6	293.899	0.761739	0.291931	9	3066.1	1838.97	NS	24.4192	0.451476	f2BL6	543219	f2_Cis	dba_cis	NS
Zfp758	6.14079	5.56966	3.4402e-13	0.571128	BL6	3.26781	1.20916	1	9	17.4016	17.4016	NS	40.628	0.7062	f2BL6	1590908	f2_Cis	dba_cis	NS
Zfp84	4.42314	4.29727	0.00018668	0.126944	BL6	87.7226	1.05318	1	9	324	0	NS	13.0151	0.201759	f2BL6	773887	f2_Cis	dba_cis	NS
Zkscan5	4.89179	4.61311	2.5261e-12	0.278681	BL6	172.33	1.11601	0.961802	9	75.6348	75.6348	NS	14.1523	0.207701	f2BL6	427380	f2_Cis	dba_cis	NS
Zmat2	5.98522	6.07517	1.0191e-05	0.135442	NotBL6	77.8464	0.944318	1	9	324	324	NS	24.8729	0.208942	f2DBA	379547	f2_Cis	dba_cis	NS
Zmat3	5.7742	5.46074	3.318e-11	0.313463	BL6	132.964	0.88364	0.977918	9	215.978	54.567	NS	15.7326	0.336154	f2BL6	760931	f2_Cis	dba_cis	NS
Zmynd19	4.42535	4.82402	0.001228	0.398667	NotBL6	2.86551	0.207366	0.382127	8	NA	NA	NS	75.2333	0.706231	f2BL6	925550	f2_Cis	dba_cis	NS
Zscan12	5.44048	5.13569	0.00054954	0.304797	BL6	11.1173	0.506317	0.526416	9	296.782	296.782	NS	17.7686	0.238383	f2BL6	824038	f2_Cis	dba_cis	NS
Zw10	5.94615	5.64922	1.0065e-07	0.296924	BL6	23.8658	0.910288	1	9	251.478	251.478	NS	19.6666	0.166552	f2DBA	1745180	f2_Cis	dba_cis	NS
1810037I17Rik	9.56468	10.0265	7.1749e-14	0.476448	NotBL6	91.9304	1.61898	0.629735	9	44.5104	0	NS	NA	NA	NA	NA	f2_noCis	dba_cis	NS
2310028O11Rik	10.2194	10.0557	2.1826e-05	0.175018	BL6	754.199	0.864511	0.75759	NA	NA	NA	NS	NA	NA	NA	NA	f2_noCis	dba_cis	NS
2510006D16Rik	8.62206	8.80952	1.2343e-07	0.187459	NotBL6	5.0318	0.749715	1	NA	NA	NA	NS	NA	NA	NA	NA	f2_noCis	dba_cis	NS
2700007P21Rik	3.397	3.48115	0.00057743	0.0841499	NotBL6	0.114686	0	1	NA	NA	NA	NS	NA	NA	NA	NA	f2_noCis	dba_cis	NS
2810025M15Rik	6.38215	6.91027	1.2654e-09	0.528115	NotBL6	119.949	0.692758	0.119898	9	358.764	324	NS	NA	NA	NA	NA	f2_noCis	dba_cis	NS
Aak1	3.75677	3.65546	0.00043731	0.102869	BL6	66.8891	1.01442	1	9	483.017	381.433	NS	NA	NA	NA	NA	f2_noCis	dba_cis	NS
Abi3bp	6.30565	6.68048	8.2672e-05	0.449446	NotBL6	159.65	1.34679	0.304207	9	893.787	359.592	NS	NA	NA	NA	NA	f2_noCis	dba_cis	NS
Acrbp	4.10908	3.93374	1.8574e-07	0.198971	BL6	29.0609	1.15322	1	9	12.4451	0	NS	NA	NA	NA	NA	f2_noCis	dba_cis	NS
Acy1	4.0218	4.17692	4.5606e-05	0.155121	NotBL6	59.4995	1.02085	1	9	35.9739	0	NS	NA	NA	NA	NA	f2_noCis	dba_cis	NS
Adk	7.16499	6.95038	0.00013398	0.2832	BL6	164.717	1.15078	0.855876	9	2570	2134.01	NS	NA	NA	NA	NA	f2_noCis	dba_cis	NS
Aig1	5.69332	6.11319	1.4267e-05	0.419867	NotBL6	38.1721	0.885582	1	9	900.999	5.7118	NS	NA	NA	NA	NA	f2_noCis	dba_cis	NS
Akap9	5.75732	6.0641	0.00020618	0.345077	NotBL6	286.938	1.11331	0.894579	9	856.134	174.133	NS	NA	NA	NA	NA	f2_noCis	dba_cis	NS
Amn	3.46887	3.82418	1.338e-06	0.355313	NotBL6	0.977811	Inf	0.482999	9	41.6705	41.6705	NS	NA	NA	NA	NA	f2_noCis	dba_cis	NS
Anp32a	7.93953	8.52632	2.6481e-11	0.566271	NotBL6	777.35	1.14649	0.819147	9	341.006	110.672	NS	NA	NA	NA	NA	f2_noCis	dba_cis	NS
Anxa7	7.7302	7.67355	2.4052e-05	0.145369	BL6	77.0708	1.02861	1	9	446.968	147.85	NS	NA	NA	NA	NA	f2_noCis	dba_cis	NS
Apoc3	7.02687	5.69838	2.7255e-05	1.3285	BL6	65.1501	1.17283	1	9	33.0953	33.0953	NS	NA	NA	NA	NA	f2_noCis	dba_cis	NS
Arl6ip1	9.15577	8.97121	4.9574e-11	0.221647	BL6	1804.71	0.894937	0.894579	9	25.013	0	NS	NA	NA	NA	NA	f2_noCis	dba_cis	NS
Asna1	7.78691	7.96906	2.3496e-05	0.182151	NotBL6	97.0537	0.964623	1	6	NA	NA	NS	NA	NA	NA	NA	f2_noCis	dba_cis	NS
Atg16l1	6.30466	6.4356	0.00078268	0.13093	NotBL6	82.026	1.23456	0.715503	9	765.18	765.18	NS	NA	NA	NA	NA	f2_noCis	dba_cis	NS
Azi1	4.53259	4.75264	1.0564e-06	0.220046	NotBL6	49.9134	1.14925	1	9	157.506	0	NS	NA	NA	NA	NA	f2_noCis	dba_cis	NS
Batf3	4.52113	4.21534	2.6284e-05	0.305792	BL6	46.9165	0.561467	0.0620775	3	NA	NA	NS	NA	NA	NA	NA	f2_noCis	dba_cis	NS
Bpgm	6.00841	5.71874	2.2704e-05	0.362502	BL6	37.6336	0.785249	0.793544	9	487.893	487.893	NS	NA	NA	NA	NA	f2_noCis	dba_cis	NS
C1qa	9.08269	9.36086	0.00035889	0.278166	NotBL6	2155.73	1.22679	0.600754	1	NA	NA	NS	NA	NA	NA	NA	f2_noCis	dba_cis	NS
C1s	10.1166	9.80997	6.4874e-07	0.306655	BL6	3.69991	0.847118	1	NA	NA	NA	NS	NA	NA	NA	NA	f2_noCis	dba_cis	NS
Cacna1c	3.94349	3.66651	7.833e-06	0.276974	BL6	19.5933	0.595637	0.479694	9	2588.74	2404	NS	NA	NA	NA	NA	f2_noCis	dba_cis	NS
Cacna1h	3.988	4.30519	0.0012527	0.31719	NotBL6	121.408	1.34521	1	9	112.489	112.489	NS	NA	NA	NA	NA	f2_noCis	dba_cis	NS
Capg	6.5951	6.09361	0.00024035	0.501499	BL6	537.009	1.10993	1	9	151.864	90.3028	NS	NA	NA	NA	NA	f2_noCis	dba_cis	NS
Car2	5.95897	6.5335	0.0012718	0.574538	NotBL6	30.8289	1.40888	0.592322	9	127.508	44.4532	NS	NA	NA	NA	NA	f2_noCis	dba_cis	NS
Ccdc85a	4.15461	3.9234	5.7119e-06	0.340105	BL6	95.1585	0.612029	0.559472	NA	NA	NA	NS	NA	NA	NA	NA	f2_noCis	dba_cis	NS
Ccnd1	7.2034	6.76983	4.4407e-07	0.63985	BL6	364.98	0.745117	0.855876	9	97.6525	97.6525	NS	NA	NA	NA	NA	f2_noCis	dba_cis	NS
Ccr1	4.15903	4.49866	0.00019959	0.168485	NotBL6	71.5063	1.20012	0.901748	9	339.977	22.881	NS	NA	NA	NA	NA	f2_noCis	dba_cis	NS
Cd97	8.31636	8.66395	3.8548e-06	0.353942	NotBL6	2635.76	1.38884	0.059494	9	6.71275	6.71275	NS	NA	NA	NA	NA	f2_noCis	dba_cis	NS
Cdc25a	3.94158	4.11533	0.00017778	0.173749	NotBL6	6.27579	1.65312	0.847348	9	125.142	125.142	NS	NA	NA	NA	NA	f2_noCis	dba_cis	NS
Cdc42	7.37748	7.55529	1.8752e-07	0.236367	NotBL6	78.1741	1.31529	0.475859	9	345.184	335.983	NS	NA	NA	NA	NA	f2_noCis	dba_cis	NS
Cdc7	3.86772	4.12089	1.8375e-10	0.253168	NotBL6	5.85948	1.483	0.981993	9	393.742	314.377	NS	NA	NA	NA	NA	f2_noCis	dba_cis	NS
Cenpb	7.27397	6.93063	1.565e-10	0.343346	BL6	1298.97	0.795377	0.375842	9	5.267	0	NS	NA	NA	NA	NA	f2_noCis	dba_cis	NS
Chpt1	10.1246	9.83403	1.7824e-06	0.334009	BL6	2434.16	0.996781	1	9	39.9631	26.02	NS	NA	NA	NA	NA	f2_noCis	dba_cis	NS
Clec11a	4.33083	4.61349	0.00041631	0.282666	NotBL6	24.0876	1.2572	0.916427	9	648	324	NS	NA	NA	NA	NA	f2_noCis	dba_cis	NS
Cln5	6.48589	6.3356	2.3562e-05	0.150293	BL6	0.29097	0	1	9	175.226	175.226	NS	NA	NA	NA	NA	f2_noCis	dba_cis	NS
Clstn2	4.68854	4.99	0.00019963	0.301456	NotBL6	62.125	1.38456	0.516405	9	1637.96	1387.19	NS	NA	NA	NA	NA	f2_noCis	dba_cis	NS
Cma1	5.05858	5.78567	0.00073989	0.727085	NotBL6	69.3854	0.592865	0.777688	1	NA	NA	NS	NA	NA	NA	NA	f2_noCis	dba_cis	NS
Copb1	8.39231	8.56792	0.00046999	0.175614	NotBL6	304.05	1.24155	0.530955	9	150.05	0	NS	NA	NA	NA	NA	f2_noCis	dba_cis	NS
Cops7a	6.47305	6.67425	1.0832e-07	0.188339	NotBL6	263.767	1.23587	0.534873	9	395.612	324	NS	NA	NA	NA	NA	f2_noCis	dba_cis	NS
Cpsf2	4.71244	4.53483	0.00022747	0.286048	BL6	73.8342	1.03377	1	9	42.0312	0	NS	NA	NA	NA	NA	f2_noCis	dba_cis	NS
Cyp39a1	3.93332	3.73579	0.00062515	0.197535	BL6	39.0098	0.570157	0.252268	9	594.847	270.847	NS	NA	NA	NA	NA	f2_noCis	dba_cis	NS
D8Ertd738e	9.55991	9.67154	0.00021926	0.111637	NotBL6	1036.86	0.832778	0.554481	9	105.502	105.502	NS	NA	NA	NA	NA	f2_noCis	dba_cis	NS
Dach1	4.06143	4.17185	0.00087949	0.125021	NotBL6	84.2214	1.39118	0.33496	9	2198.17	1267.27	NS	NA	NA	NA	NA	f2_noCis	dba_cis	NS
Dhdds	4.40364	4.16868	3.2289e-10	0.234965	BL6	263.086	0.980423	1	9	31.949	31.949	NS	NA	NA	NA	NA	f2_noCis	dba_cis	NS
Dlat	6.29547	5.97753	0.00010865	0.317948	BL6	168.858	1.02272	1	9	148.815	148.815	NS	NA	NA	NA	NA	f2_noCis	dba_cis	NS
Dnajb1	7.94322	7.72097	0.00036299	0.268031	BL6	17.8876	1.05876	1	8	NA	NA	NS	NA	NA	NA	NA	f2_noCis	dba_cis	NS
Dnajc3	6.86209	6.64746	8.2064e-15	0.599487	BL6	334.952	0.962352	1	9	251.706	251.706	NS	NA	NA	NA	NA	f2_noCis	dba_cis	NS
Dsg2	3.73222	4.08474	0.00099685	0.118763	NotBL6	12.603	1.73444	0.830767	9	501.438	96.4316	NS	NA	NA	NA	NA	f2_noCis	dba_cis	NS
Dtl	3.48469	3.56171	0.0013276	0.0770247	NotBL6	2.86902	0.922787	1	9	161.205	161.205	NS	NA	NA	NA	NA	f2_noCis	dba_cis	NS
Epas1	6.9263	6.52772	4.7103e-07	0.398579	BL6	4010.07	0.924312	0.993885	9	652.02	622.188	NS	NA	NA	NA	NA	f2_noCis	dba_cis	NS
Eps8	7.03417	6.56518	1.1877e-13	0.637147	BL6	496.878	1.01392	1	9	445.239	346.819	NS	NA	NA	NA	NA	f2_noCis	dba_cis	NS
Ets1	5.8683	6.48828	1.8748e-22	0.865138	NotBL6	1053.54	1.21435	0.513562	9	630.251	406.627	NS	NA	NA	NA	NA	f2_noCis	dba_cis	NS
Fam118b	5.42368	5.59263	0.0013707	0.188633	NotBL6	24.7649	1.20871	0.99811	9	560.473	485.443	NS	NA	NA	NA	NA	f2_noCis	dba_cis	NS
Fam125b	4.57063	4.70963	0.00051007	0.298578	NotBL6	183.709	1.21629	0.654942	9	994.345	907.591	NS	NA	NA	NA	NA	f2_noCis	dba_cis	NS
Far1	5.84601	5.48059	3.4858e-13	0.79031	BL6	186.556	1.15755	0.854262	9	34.7965	0	NS	NA	NA	NA	NA	f2_noCis	dba_cis	NS
Fbxw4	6.47228	6.73267	4.1818e-06	0.260394	NotBL6	120.071	1.42427	0.179401	9	1217.06	803.379	NS	NA	NA	NA	NA	f2_noCis	dba_cis	NS
Fcgrt	10.3491	10.5147	0.00012174	0.165598	NotBL6	1723.85	1.1663	0.732491	9	16.1584	0	NS	NA	NA	NA	NA	f2_noCis	dba_cis	NS
Fgfr4	3.86216	3.98468	0.00063515	0.0883869	NotBL6	15.8132	1.66522	1	9	21.4156	0	NS	NA	NA	NA	NA	f2_noCis	dba_cis	NS
Fhod3	4.17192	4.51725	0.00030745	0.345329	NotBL6	23.2724	1.17556	1	9	1919.47	1772.44	NS	NA	NA	NA	NA	f2_noCis	dba_cis	NS
Fli1	6.75935	5.44562	5.9268e-21	1.31373	BL6	156.25	1.04719	1	9	46.1641	46.1641	NS	NA	NA	NA	NA	f2_noCis	dba_cis	NS
Fmo1	10.1473	9.60221	3.0088e-05	0.545051	BL6	407.149	0.872875	0.795418	9	180.906	5.26282	NS	NA	NA	NA	NA	f2_noCis	dba_cis	NS
Fmo4	3.57873	3.82607	1.4999e-08	0.2489	NotBL6	11.518	2.75794	0.0775267	NA	NA	NA	NS	NA	NA	NA	NA	f2_noCis	dba_cis	NS
Fnta	9.36509	9.5197	1.9339e-07	0.154605	NotBL6	274.591	1.21272	0.62148	9	251.62	0	NS	NA	NA	NA	NA	f2_noCis	dba_cis	NS
Gal	3.54301	3.64067	0.0004339	0.0976668	NotBL6	0.284038	Inf	1	1	NA	NA	NS	NA	NA	NA	NA	f2_noCis	dba_cis	NS
Galnt1	7.91185	8.10807	2.2641e-08	0.196219	NotBL6	31.0326	1.07463	1	9	51.6321	20.1808	NS	NA	NA	NA	NA	f2_noCis	dba_cis	NS
Gch1	4.19569	4.46099	1.6732e-05	0.372246	NotBL6	21.881	1.16761	1	9	519.593	369.815	NS	NA	NA	NA	NA	f2_noCis	dba_cis	NS
Gde1	10.1209	9.52733	0.00011922	0.593615	BL6	148.675	1.04037	1	9	804.205	48.5435	NS	NA	NA	NA	NA	f2_noCis	dba_cis	NS
Gfpt1	4.50683	4.355	3.3513e-05	0.15183	BL6	438.659	1.08528	0.994676	9	32.2702	32.2702	NS	NA	NA	NA	NA	f2_noCis	dba_cis	NS
Gmcl1	5.29492	5.52256	8.2973e-08	0.382278	NotBL6	3.41733	1.08494	1	9	392.065	301.267	NS	NA	NA	NA	NA	f2_noCis	dba_cis	NS
Gmfb	6.75095	6.46557	2.7095e-14	0.649081	BL6	910.088	1.18191	0.585947	9	103.838	0	NS	NA	NA	NA	NA	f2_noCis	dba_cis	NS
Gpd2	7.77159	7.4057	1.1548e-06	0.365894	BL6	32.1476	0.944421	1	9	238.007	204.08	NS	NA	NA	NA	NA	f2_noCis	dba_cis	NS
Gpr37l1	3.50168	3.67731	2.2795e-06	0.175625	NotBL6	3.53403	2.43852	0.856675	9	5.26282	0	NS	NA	NA	NA	NA	f2_noCis	dba_cis	NS
Gsr	5.53929	5.35463	0.00037555	0.184657	BL6	528.539	0.941166	1	9	1278.55	359.364	NS	NA	NA	NA	NA	f2_noCis	dba_cis	NS
Gzmb	3.94111	3.82345	0.0010271	0.117654	BL6	2.15263	0.53086	0.983546	NA	NA	NA	NS	NA	NA	NA	NA	f2_noCis	dba_cis	NS
H2afx	5.56455	5.35564	2.5874e-05	0.208915	BL6	50.3837	1.09352	1	8	NA	NA	NS	NA	NA	NA	NA	f2_noCis	dba_cis	NS
Hdac11	4.69275	5.03737	0.00058504	0.443268	NotBL6	25.0034	1.12343	1	9	759.7	540.512	NS	NA	NA	NA	NA	f2_noCis	dba_cis	NS
Hdac5	6.32696	6.45329	0.00074772	0.126334	NotBL6	0.727629	0	0.718738	9	884.316	884.316	NS	NA	NA	NA	NA	f2_noCis	dba_cis	NS
Helb	3.96888	4.04586	9.3966e-05	0.205768	NotBL6	5.15161	0.848775	1	9	814.55	490.55	NS	NA	NA	NA	NA	f2_noCis	dba_cis	NS
Hepacam2	3.56647	3.67656	0.00039893	0.110093	NotBL6	3.41279	4.13848	0.339455	2	NA	NA	NS	NA	NA	NA	NA	f2_noCis	dba_cis	NS
Herc2	4.82235	4.75803	0.001398	0.0767337	BL6	95.8405	1.04502	1	9	615.319	526.99	NS	NA	NA	NA	NA	f2_noCis	dba_cis	NS
Homer2	4.26999	4.43695	8.1902e-06	0.166956	NotBL6	12.9397	1.84871	0.406063	9	360.975	140.966	NS	NA	NA	NA	NA	f2_noCis	dba_cis	NS
Hoxa3	4.87036	5.05062	0.00037119	0.180267	NotBL6	10.4221	1.28658	1	9	186.455	186.455	NS	NA	NA	NA	NA	f2_noCis	dba_cis	NS
Hs2st1	4.93342	5.09141	0.00098282	0.157988	NotBL6	1.90499	1.05678	1	9	343.161	264.088	NS	NA	NA	NA	NA	f2_noCis	dba_cis	NS
Il12b	3.36977	3.36823	0.00057777	0.0742642	NotBL6	1.10576	1.72585	1	9	57.4523	0	NS	NA	NA	NA	NA	f2_noCis	dba_cis	NS
Il1b	3.61086	3.72819	0.00043337	0.117336	NotBL6	1.51762	1.09107	1	2	NA	NA	NS	NA	NA	NA	NA	f2_noCis	dba_cis	NS
Inmt	10.7825	10.0074	3.602e-07	0.775093	BL6	423.848	0.601993	0.929922	2	NA	NA	NS	NA	NA	NA	NA	f2_noCis	dba_cis	NS
Ipo9	7.40761	7.6583	2.7342e-05	0.250689	NotBL6	1328.84	1.18069	0.628779	9	255.585	224.946	NS	NA	NA	NA	NA	f2_noCis	dba_cis	NS
Ipp	4.0847	3.91678	8.0012e-06	0.167919	BL6	20.9095	1.06439	1	9	155.414	28.3911	NS	NA	NA	NA	NA	f2_noCis	dba_cis	NS
Khdrbs1	6.96424	6.82411	1.3018e-08	0.254549	BL6	165.411	1.00416	1	9	414.681	315.636	NS	NA	NA	NA	NA	f2_noCis	dba_cis	NS
Kif2c	3.25987	3.391	6.9322e-05	0.131125	NotBL6	1.1061	1.25945	1	9	260.997	172.668	NS	NA	NA	NA	NA	f2_noCis	dba_cis	NS
Klf4	7.80078	7.8371	0.0013827	0.253188	NotBL6	434.907	0.802187	0.414658	9	9.78016	9.78016	NS	NA	NA	NA	NA	f2_noCis	dba_cis	NS
Lactb2	6.87051	7.09246	0.00039102	0.2596	NotBL6	23.1397	1.27701	0.927997	9	136.003	110.168	NS	NA	NA	NA	NA	f2_noCis	dba_cis	NS
Lgi4	4.09113	4.29975	1.7712e-06	0.208623	NotBL6	147.645	1.14903	0.894871	9	64.9461	0	NS	NA	NA	NA	NA	f2_noCis	dba_cis	NS
Lpin2	4.99307	5.31099	9.8031e-07	0.481067	NotBL6	92.7435	0.970292	1	9	867.22	367.171	NS	NA	NA	NA	NA	f2_noCis	dba_cis	NS
Mcm5	3.96549	3.86801	0.00062186	0.102506	BL6	33.7806	1.05609	1	9	115.096	115.096	NS	NA	NA	NA	NA	f2_noCis	dba_cis	NS
Mef2b	3.85751	4.04507	1.5548e-06	0.187556	NotBL6	10.6353	5.22007	0.0600867	9	24.4768	0	NS	NA	NA	NA	NA	f2_noCis	dba_cis	NS
Mettl3	6.30937	6.05483	8.9234e-06	0.257293	BL6	235.042	0.850162	0.737535	9	632.652	0	NS	NA	NA	NA	NA	f2_noCis	dba_cis	NS
Mgp	11.5246	10.8804	3.3689e-07	0.644196	BL6	3507.41	0.795563	0.840987	9	54.2007	0	NS	NA	NA	NA	NA	f2_noCis	dba_cis	NS
Mkrn1	6.13494	6.22086	0.00053536	0.265746	NotBL6	20.6423	0.833689	1	9	49.6904	49.6904	NS	NA	NA	NA	NA	f2_noCis	dba_cis	NS
Mllt3	4.11752	4.35219	8.7475e-05	0.234678	NotBL6	79.4882	0.883248	0.959388	9	1472.85	1432.06	NS	NA	NA	NA	NA	f2_noCis	dba_cis	NS
Mnt	6.9582	7.08684	0.0013874	0.128642	NotBL6	94.8571	1.28995	0.597343	9	433.25	235.49	NS	NA	NA	NA	NA	f2_noCis	dba_cis	NS
Msl2	5.81614	6.00201	0.001105	0.208527	NotBL6	34.413	0.948567	1	9	436.068	436.068	NS	NA	NA	NA	NA	f2_noCis	dba_cis	NS
Mtap	6.52193	6.75855	2.7813e-05	0.231093	NotBL6	39.6414	0.821256	0.840015	9	324.822	36.4563	NS	NA	NA	NA	NA	f2_noCis	dba_cis	NS
Mthfd1	6.64003	6.85277	0.00054971	0.239492	NotBL6	26.8315	1.18582	0.999441	9	1086.77	1005.94	NS	NA	NA	NA	NA	f2_noCis	dba_cis	NS
Mttp	3.82601	4.05219	0.00034752	0.22927	NotBL6	35.6866	1.16086	1	9	697.012	176.508	NS	NA	NA	NA	NA	f2_noCis	dba_cis	NS
Mudeng	5.22657	5.69022	5.0671e-16	0.583303	NotBL6	62.4201	0.927488	1	9	346.144	22.1445	NS	NA	NA	NA	NA	f2_noCis	dba_cis	NS
Mutyh	4.47776	4.24917	1.1418e-05	0.228596	BL6	29.4705	0.601274	0.310261	9	841.993	820.852	NS	NA	NA	NA	NA	f2_noCis	dba_cis	NS
Naf1	6.66506	6.92891	1.7786e-06	0.267786	NotBL6	76.4922	1.17497	0.85951	9	183.133	158.757	NS	NA	NA	NA	NA	f2_noCis	dba_cis	NS
Ncapd2	4.81905	4.44869	1.0706e-12	0.370355	BL6	85.0281	0.641158	0.107236	9	63.9743	21.4156	NS	NA	NA	NA	NA	f2_noCis	dba_cis	NS
Ndufa7	9.89929	9.96312	0.0002774	0.0660992	NotBL6	48.1269	1.42633	0.525885	9	639.742	394.265	NS	NA	NA	NA	NA	f2_noCis	dba_cis	NS
Neo1	6.01922	6.23877	6.9811e-05	0.21568	NotBL6	146.5	1.33353	0.628385	9	612.288	429.989	NS	NA	NA	NA	NA	f2_noCis	dba_cis	NS
Nfia	4.81276	5.37808	5.6179e-20	1.1908	NotBL6	158.222	1.12455	0.962887	9	8445.68	6381.22	NS	NA	NA	NA	NA	f2_noCis	dba_cis	NS
Nfib	6.83646	7.06956	5.2813e-05	0.314183	NotBL6	16.1836	1.17164	1	9	5311.09	4156.96	NS	NA	NA	NA	NA	f2_noCis	dba_cis	NS
Ngdn	7.76517	7.74909	0.00026755	0.188092	BL6	132.008	1.08103	1	7	NA	NA	NS	NA	NA	NA	NA	f2_noCis	dba_cis	NS
Nkapl	3.60772	3.71372	2.4279e-05	0.105999	NotBL6	4.37912	0.735252	1	9	128.754	128.754	NS	NA	NA	NA	NA	f2_noCis	dba_cis	NS
Noxo1	3.88508	4.12907	7.8696e-05	0.245748	NotBL6	23.5574	0.909078	1	9	73.3167	33.0899	NS	NA	NA	NA	NA	f2_noCis	dba_cis	NS
Nptx2	3.48843	3.48994	0.00029276	0.0989722	BL6	6.14317	0.727366	1	NA	NA	NA	NS	NA	NA	NA	NA	f2_noCis	dba_cis	NS
Osbpl2	8.16798	8.3915	4.5226e-06	0.223521	NotBL6	19.6402	0.448972	0.0775097	9	467.2	143.2	NS	NA	NA	NA	NA	f2_noCis	dba_cis	NS
Paip1	3.61315	5.47101	2.312e-40	1.86364	NotBL6	95.3431	0.758492	0.474376	9	546.653	430.458	NS	NA	NA	NA	NA	f2_noCis	dba_cis	NS
Papd4	7.66855	7.51528	0.0011979	0.153265	BL6	20.1215	0.923658	1	8	NA	NA	NS	NA	NA	NA	NA	f2_noCis	dba_cis	NS
Pcdh20	3.47826	3.57829	2.8379e-06	0.127463	NotBL6	6.73473	3.35085	0.145554	NA	NA	NA	NS	NA	NA	NA	NA	f2_noCis	dba_cis	NS
Pdcl3	8.7103	8.53759	3.3848e-05	0.172706	BL6	300.428	0.96484	1	9	245.933	245.933	NS	NA	NA	NA	NA	f2_noCis	dba_cis	NS
Pex3	8.70154	8.27111	3.8962e-05	0.464563	BL6	305.116	0.813634	0.466976	9	837.322	11.2571	NS	NA	NA	NA	NA	f2_noCis	dba_cis	NS
Phf3	3.69213	3.81135	0.00029134	0.0848196	NotBL6	173.822	0.933687	1	9	44.9886	44.9886	NS	NA	NA	NA	NA	f2_noCis	dba_cis	NS
Pitx2	3.74937	4.13216	0.00051252	0.177523	NotBL6	0.114686	0	1	9	366.871	366.871	NS	NA	NA	NA	NA	f2_noCis	dba_cis	NS
Ppp2r1b	9.45172	9.75444	0.00062748	0.304788	NotBL6	1249.33	1.28801	0.737198	9	1550.96	1402.4	NS	NA	NA	NA	NA	f2_noCis	dba_cis	NS
Prmt5	7.12008	6.93443	5.6466e-05	0.185647	BL6	513.861	0.868953	0.81835	8	NA	NA	NS	NA	NA	NA	NA	f2_noCis	dba_cis	NS
Prodh2	3.50295	3.66451	0.00015197	0.161558	NotBL6	9.32835	1.71489	1	4	NA	NA	NS	NA	NA	NA	NA	f2_noCis	dba_cis	NS
Psen2	7.32921	7.09679	4.0933e-05	0.232421	BL6	201.288	0.999823	1	9	440.753	0	NS	NA	NA	NA	NA	f2_noCis	dba_cis	NS
Psmc2	9.57079	9.72733	3.1373e-08	0.170265	NotBL6	144.298	1.27796	0.459424	9	558.318	33.0953	NS	NA	NA	NA	NA	f2_noCis	dba_cis	NS
Psme3	6.01806	5.96164	1.9863e-05	0.198634	BL6	120.648	1.20529	0.765853	9	29.0327	0	NS	NA	NA	NA	NA	f2_noCis	dba_cis	NS
Rab2a	9.65864	9.54801	3.0091e-05	0.136585	BL6	558.756	1.17753	0.722624	9	668.319	596.811	NS	NA	NA	NA	NA	f2_noCis	dba_cis	NS
Rasd2	3.48449	3.72931	0.00060892	0.288224	NotBL6	28.7268	1.74826	0.73506	9	77.0433	77.0433	NS	NA	NA	NA	NA	f2_noCis	dba_cis	NS
Rnd3	6.13095	6.42382	8.6299e-05	0.316068	NotBL6	208.621	1.06186	1	9	674.704	261.281	NS	NA	NA	NA	NA	f2_noCis	dba_cis	NS
Rnf187	7.32891	7.42754	0.00012622	0.100961	NotBL6	1115.18	1.02501	1	9	131.287	123.126	NS	NA	NA	NA	NA	f2_noCis	dba_cis	NS
Rpe	6.24174	6.08796	0.00032165	0.248214	BL6	0.715037	0.49433	1	9	262.407	262.407	NS	NA	NA	NA	NA	f2_noCis	dba_cis	NS
Rps6	7.61901	6.39546	4.2784e-42	1.24385	BL6	1.3485	0	0.254717	9	221.697	8.76891	NS	NA	NA	NA	NA	f2_noCis	dba_cis	NS
Scarb1	7.26324	6.80126	1.4485e-08	0.464513	BL6	190.436	0.894092	0.941973	9	1527.76	1374.83	NS	NA	NA	NA	NA	f2_noCis	dba_cis	NS
Scyl1	5.55347	5.70728	0.0013196	0.199431	NotBL6	113.125	1.19621	0.775367	9	52.1628	52.1628	NS	NA	NA	NA	NA	f2_noCis	dba_cis	NS
Sdad1	4.92993	4.67508	2.3329e-05	0.254849	BL6	226.059	1.19526	0.735656	9	182.772	0	NS	NA	NA	NA	NA	f2_noCis	dba_cis	NS
Sema3c	6.17722	5.66711	0.0003984	0.510116	BL6	42.3367	0.741469	0.624051	9	2207	1880.89	NS	NA	NA	NA	NA	f2_noCis	dba_cis	NS
Sepn1	4.74083	4.99779	4.5012e-07	0.256954	NotBL6	392.117	1.19125	0.690847	9	38.1719	38.1719	NS	NA	NA	NA	NA	f2_noCis	dba_cis	NS
Serpina3n	10.0293	10.6094	1.2142e-07	0.580078	NotBL6	6055.25	0.94986	1	9	30.6386	0	NS	NA	NA	NA	NA	f2_noCis	dba_cis	NS
Sfpi1	4.65124	5.13026	1.051e-05	0.483321	NotBL6	73.391	1.19426	0.976731	9	764.674	764.674	NS	NA	NA	NA	NA	f2_noCis	dba_cis	NS
Sh3d19	5.19637	5.47753	9.3702e-09	0.403314	NotBL6	47.9722	1.60102	0.165848	9	481.905	273.832	NS	NA	NA	NA	NA	f2_noCis	dba_cis	NS
Slc16a4	3.79795	3.68642	0.00039788	0.111528	BL6	1.32656	0.219362	0.795418	9	150.615	150.615	NS	NA	NA	NA	NA	f2_noCis	dba_cis	NS
Slc30a1	4.01079	4.23155	2.5615e-06	0.220762	NotBL6	24.9527	1.45405	0.594534	9	144.988	99.2766	NS	NA	NA	NA	NA	f2_noCis	dba_cis	NS
Slc35e1	5.95965	5.78924	0.00023453	0.175774	BL6	145.062	1.07617	1	9	8.63831	8.63831	NS	NA	NA	NA	NA	f2_noCis	dba_cis	NS
Slc5a9	3.55903	3.48343	0.0007237	0.0756021	BL6	1.0209	0.140414	0.84075	9	38.1719	0	NS	NA	NA	NA	NA	f2_noCis	dba_cis	NS
Slc6a4	3.97068	4.3631	4.9251e-11	0.392421	NotBL6	45.3196	3.7865	0.319358	9	166.513	162.508	NS	NA	NA	NA	NA	f2_noCis	dba_cis	NS
Slfn4	3.50196	3.8263	0.00052306	0.324339	NotBL6	1.03787	0.298599	0.981979	NA	NA	NA	NS	NA	NA	NA	NA	f2_noCis	dba_cis	NS
Snrpn	7.13277	7.485	0.0012862	0.350259	NotBL6	10.3993	0.15996	0.587704	NA	NA	NA	NS	NA	NA	NA	NA	f2_noCis	dba_cis	NS
Sppl3	5.93475	5.95001	6.1264e-05	0.0991748	NotBL6	167.759	1.1091	0.962887	9	1065.17	711.676	NS	NA	NA	NA	NA	f2_noCis	dba_cis	NS
Spry2	4.76571	4.94461	1.6177e-05	0.111863	NotBL6	187.118	1.37312	0.463724	9	113.134	113.134	NS	NA	NA	NA	NA	f2_noCis	dba_cis	NS
Srgap2	3.91493	4.15673	9.7361e-07	0.2418	NotBL6	122.697	0.877992	0.931878	9	468.227	378.251	NS	NA	NA	NA	NA	f2_noCis	dba_cis	NS
St8sia2	3.51622	3.65418	0.00034297	0.13733	NotBL6	19.9529	1.44275	0.712693	9	82.5935	14.5781	NS	NA	NA	NA	NA	f2_noCis	dba_cis	NS
Taf1b	5.18862	4.98873	0.0011225	0.19989	BL6	17.5943	0.652983	0.712693	9	1245.04	343.341	NS	NA	NA	NA	NA	f2_noCis	dba_cis	NS
Tbx5	3.58174	3.49373	0.00027693	0.0880067	BL6	1.0976	0.277834	0.976731	NA	NA	NA	NS	NA	NA	NA	NA	f2_noCis	dba_cis	NS
Tcea3	4.16419	3.88256	2.983e-05	0.281623	BL6	20.9456	0.720616	0.851215	9	90.6381	90.6381	NS	NA	NA	NA	NA	f2_noCis	dba_cis	NS
Tceb2	10.6629	10.4637	2.8005e-08	0.199214	BL6	30.5051	1.66393	0.267942	9	13.9825	0	NS	NA	NA	NA	NA	f2_noCis	dba_cis	NS
Tcfcp2l1	4.20066	3.9348	0.0013931	0.265862	BL6	17.909	0.913603	1	NA	NA	NA	NS	NA	NA	NA	NA	f2_noCis	dba_cis	NS
Tm4sf5	3.74591	4.15298	3.2364e-06	0.407076	NotBL6	0.353333	2.08088	1	9	28.2396	0	NS	NA	NA	NA	NA	f2_noCis	dba_cis	NS
Tm6sf1	8.23893	7.82668	8.4277e-05	0.41225	BL6	29.4756	0.957098	1	9	155.844	155.844	NS	NA	NA	NA	NA	f2_noCis	dba_cis	NS
Tmem33	6.16378	6.37462	4.9686e-07	0.258151	NotBL6	88.3091	0.876492	0.972395	9	379.524	324	NS	NA	NA	NA	NA	f2_noCis	dba_cis	NS
Tnfrsf19	3.89249	4.03048	0.0010057	0.137993	NotBL6	44.0114	1.22538	1	9	2213.13	1150.76	NS	NA	NA	NA	NA	f2_noCis	dba_cis	NS
Tnk1	3.57605	3.48821	0.0005801	0.0878319	BL6	18.8504	0.642699	0.579142	9	345.912	258.163	NS	NA	NA	NA	NA	f2_noCis	dba_cis	NS
Trim21	5.41494	5.43113	1.1021e-07	0.218354	NotBL6	81.5638	0.99174	1	9	286.734	0	NS	NA	NA	NA	NA	f2_noCis	dba_cis	NS
Trim25	8.77233	9.00977	5.7366e-06	0.25614	NotBL6	1007.31	0.929676	1	9	92.8155	0	NS	NA	NA	NA	NA	f2_noCis	dba_cis	NS
Ttc39b	3.55889	3.40319	1.1653e-07	0.252735	BL6	37.9588	0.887425	1	9	1216.2	681.168	NS	NA	NA	NA	NA	f2_noCis	dba_cis	NS
Tuft1	4.47267	4.9135	8.2625e-07	0.440833	NotBL6	22.5662	1.8133	0.186157	9	254.8	50.9876	NS	NA	NA	NA	NA	f2_noCis	dba_cis	NS
Ung	4.34421	4.55423	0.00014412	0.210021	NotBL6	88.4919	1.39213	0.286422	9	530.233	273.615	NS	NA	NA	NA	NA	f2_noCis	dba_cis	NS
Uqcrb	9.3126	9.15465	0.00018	0.157954	BL6	1.98636	1.0181	1	9	173.945	0	NS	NA	NA	NA	NA	f2_noCis	dba_cis	NS
Ush1c	3.80243	4.22168	0.00026776	0.419252	NotBL6	12.4182	0.814176	1	NA	NA	NA	NS	NA	NA	NA	NA	f2_noCis	dba_cis	NS
Usp15	7.48827	7.19756	0.0011361	0.29071	BL6	203.817	1.16313	0.790178	9	737.457	544.74	NS	NA	NA	NA	NA	f2_noCis	dba_cis	NS
Usp25	4.82781	5.07793	0.00010037	0.250116	NotBL6	27.5602	0.997006	1	9	1036.27	1036.27	NS	NA	NA	NA	NA	f2_noCis	dba_cis	NS
Vps35	9.98875	9.85085	0.00017054	0.137897	BL6	517.729	1.02326	1	9	114.754	0	NS	NA	NA	NA	NA	f2_noCis	dba_cis	NS
Wdr33	5.0865	5.15744	1.367e-06	0.164057	NotBL6	60.5743	1.3092	0.725905	9	215.124	190.315	NS	NA	NA	NA	NA	f2_noCis	dba_cis	NS
Xpa	4.32035	4.36812	4.8551e-07	0.230621	NotBL6	125.812	1.4853	0.111084	9	388.138	368.645	NS	NA	NA	NA	NA	f2_noCis	dba_cis	NS
Yaf2	7.98253	7.91906	0.00028552	0.174913	BL6	71.1345	1.19016	0.843502	9	222.575	183.536	NS	NA	NA	NA	NA	f2_noCis	dba_cis	NS
Zbtb46	4.60742	4.45016	0.00015052	0.22152	BL6	100.103	1.33638	0.433384	9	239.47	233.758	NS	NA	NA	NA	NA	f2_noCis	dba_cis	NS
Zfp219	5.06405	5.36388	2.6998e-11	0.301078	NotBL6	470.35	1.2262	0.493857	9	1189.24	929.868	NS	NA	NA	NA	NA	f2_noCis	dba_cis	NS
Zfp260	6.58369	6.71447	0.0011752	0.152392	NotBL6	258.091	1.37968	0.172686	6	NA	NA	NS	NA	NA	NA	NA	f2_noCis	dba_cis	NS
Zkscan14	4.7401	4.71466	0.00055489	0.140838	BL6	14.126	0.845244	1	9	124.44	124.44	NS	NA	NA	NA	NA	f2_noCis	dba_cis	NS
Zranb1	6.19749	6.0004	9.5002e-07	0.271637	BL6	14.2426	1.7372	0.504588	9	29.8324	29.8324	NS	NA	NA	NA	NA	f2_noCis	dba_cis	NS
1110008F13Rik	9.44009	9.66686	0.00092446	0.226772	NotBL6	610.004	1.04559	1	9	311.168	136.008	NS	NA	NA	NA	NA	f2_NS	dba_cis	NS
1110037F02Rik	7.33284	7.17464	0.00084424	0.158198	BL6	115.215	1.00989	1	9	614.732	230.041	NS	NA	NA	NA	NA	f2_NS	dba_cis	NS
1110058L19Rik	7.62887	7.36427	9.053e-05	0.287887	BL6	96.6037	0.871223	0.999673	8	NA	NA	NS	NA	NA	NA	NA	f2_NS	dba_cis	NS
2410004B18Rik	6.83603	6.69126	0.001285	0.144771	BL6	23.7514	0.714305	0.702461	9	176.93	176.93	NS	NA	NA	NA	NA	f2_NS	dba_cis	NS
3632451O06Rik	3.82398	4.1021	5.9178e-07	0.27812	NotBL6	72.0711	1.04858	1	9	446.732	32.2702	NS	NA	NA	NA	NA	f2_NS	dba_cis	NS
5830417I10Rik	4.62286	3.76379	1.0524e-38	0.859071	BL6	4.42074	0.196946	0.119898	2	NA	NA	NS	NA	NA	NA	NA	f2_NS	dba_cis	NS
5930416I19Rik	5.53788	5.87181	1.2563e-11	0.336413	NotBL6	59.2705	1.05995	1	NA	NA	NA	NS	NA	NA	NA	NA	f2_NS	dba_cis	NS
A930018P22Rik	3.85294	3.71313	7.1951e-05	0.139805	BL6	1.72913	0.782776	1	9	11.664	11.664	NS	NA	NA	NA	NA	f2_NS	dba_cis	NS
Aatf	6.22743	6.00525	9.3153e-05	0.222183	BL6	216.725	0.888644	0.917237	9	384.598	47.0384	NS	NA	NA	NA	NA	f2_NS	dba_cis	NS
Abtb1	5.78522	5.57682	2.074e-06	0.208401	BL6	19.9374	0.634189	0.472952	7	NA	NA	NS	NA	NA	NA	NA	f2_NS	dba_cis	NS
Aco2	9.28825	9.48275	0.00040623	0.215724	NotBL6	635.559	0.53418	0.274412	9	791.346	235.56	NS	NA	NA	NA	NA	f2_NS	dba_cis	NS
Actr1b	5.28614	5.22414	3.6437e-06	0.183055	BL6	277.273	1.02305	1	8	NA	NA	NS	NA	NA	NA	NA	f2_NS	dba_cis	NS
Actr6	5.87354	5.58744	2.2116e-05	0.286099	BL6	80.7844	1.00242	1	9	935.54	751.359	NS	NA	NA	NA	NA	f2_NS	dba_cis	NS
Adam9	9.14565	8.86577	3.5766e-05	0.279881	BL6	681.14	0.809145	0.458425	9	8.68875	0	NS	NA	NA	NA	NA	f2_NS	dba_cis	NS
Adcy6	8.17138	7.95097	0.001016	0.220409	BL6	371.601	1.06701	1	9	115.192	49.5899	NS	NA	NA	NA	NA	f2_NS	dba_cis	NS
Adh4	3.37912	3.49381	0.0010834	0.114696	NotBL6	6.07446	0.86487	1	9	306.662	222.645	NS	NA	NA	NA	NA	f2_NS	dba_cis	NS
Adora1	5.66943	5.34652	0.00052507	0.322918	BL6	48.5195	0.810564	0.855876	9	319.463	319.463	NS	NA	NA	NA	NA	f2_NS	dba_cis	NS
AI413582	4.56941	4.76166	0.00073359	0.192253	NotBL6	83.3208	1.24187	0.729095	9	141.796	141.796	NS	NA	NA	NA	NA	f2_NS	dba_cis	NS
AI428936	3.51143	3.69233	0.00026911	0.189567	NotBL6	13.0685	1.02212	1	5	NA	NA	NS	NA	NA	NA	NA	f2_NS	dba_cis	NS
Akap1	7.19414	7.44373	0.00044043	0.23384	NotBL6	1261.81	0.983035	1	9	341.287	60.768	NS	NA	NA	NA	NA	f2_NS	dba_cis	NS
Alox12b	3.426	3.53887	0.0004541	0.112879	NotBL6	3.80817	7.26767	0.16843	2	NA	NA	NS	NA	NA	NA	NA	f2_NS	dba_cis	NS
Ankrd27	3.62892	3.52488	0.00010869	0.104039	BL6	244.925	0.988492	1	9	528.081	0	NS	NA	NA	NA	NA	f2_NS	dba_cis	NS
Anxa3	9.93981	9.7235	0.00060461	0.227305	BL6	665.659	0.825718	0.630114	9	235.197	219.321	NS	NA	NA	NA	NA	f2_NS	dba_cis	NS
Apba2	3.3817	3.24871	0.00057502	0.132989	BL6	4.83784	4.68161	0.0900923	NA	NA	NA	NS	NA	NA	NA	NA	f2_NS	dba_cis	NS
Api5	7.03536	7.1325	0.00023775	0.115505	NotBL6	27.043	0.522146	0.107236	9	24.5179	24.5179	NS	NA	NA	NA	NA	f2_NS	dba_cis	NS
Arfgap3	6.2185	5.9955	0.00084556	0.223	BL6	28.2368	0.793319	0.883128	9	325.476	325.476	NS	NA	NA	NA	NA	f2_NS	dba_cis	NS
Armc7	4.17287	3.99232	0.00064388	0.180547	BL6	47.1601	0.959075	1	9	133.448	133.448	NS	NA	NA	NA	NA	f2_NS	dba_cis	NS
Asgr2	3.71978	3.85379	0.00052854	0.13401	NotBL6	40.8601	1.46278	0.447327	1	NA	NA	NS	NA	NA	NA	NA	f2_NS	dba_cis	NS
Asxl1	7.16357	7.04769	5.2043e-05	0.11588	BL6	448.207	1.01173	1	9	257.539	0	NS	NA	NA	NA	NA	f2_NS	dba_cis	NS
Atf5	7.52402	7.17374	4.4252e-05	0.350282	BL6	255.064	0.959062	1	9	324	0	NS	NA	NA	NA	NA	f2_NS	dba_cis	NS
Atg2a	5.34307	5.66684	2.3607e-05	0.323775	NotBL6	922.178	1.09677	0.957546	9	242.869	64.2502	NS	NA	NA	NA	NA	f2_NS	dba_cis	NS
Atg3	6.47911	6.4418	9.5898e-06	0.153212	BL6	343.2	1.07421	1	9	635.586	371.094	NS	NA	NA	NA	NA	f2_NS	dba_cis	NS
Atp13a1	7.27222	7.03488	1.7728e-05	0.237333	BL6	212.566	0.817836	0.59597	9	204.942	126.235	NS	NA	NA	NA	NA	f2_NS	dba_cis	NS
Atp1b3	9.88149	9.73224	2.6695e-05	0.149247	BL6	529.265	1.2413	0.437103	9	815.709	760.473	NS	NA	NA	NA	NA	f2_NS	dba_cis	NS
Atp2a3	5.54811	5.34457	1.0715e-05	0.175533	BL6	1514.98	0.775161	0.254553	9	100.834	12.0968	NS	NA	NA	NA	NA	f2_NS	dba_cis	NS
Atp2b2	3.47939	3.54812	0.0013227	0.0816866	NotBL6	2.76332	0.401663	0.784383	9	1020.22	654.547	NS	NA	NA	NA	NA	f2_NS	dba_cis	NS
Atp6v0b	7.01953	7.18064	3.6816e-05	0.240718	NotBL6	350.455	1.1364	0.870275	8	NA	NA	NS	NA	NA	NA	NA	f2_NS	dba_cis	NS
Atp6v1b2	7.5138	7.29921	1.9347e-05	0.315213	BL6	1355.44	1.05403	1	9	324	324	NS	NA	NA	NA	NA	f2_NS	dba_cis	NS
Bcar3	7.52733	8.19183	2.7152e-05	0.676075	NotBL6	1099.57	1.26684	0.910678	9	1062.29	136.607	NS	NA	NA	NA	NA	f2_NS	dba_cis	NS
Bcl10	6.78049	6.58243	0.00011711	0.185452	BL6	99.1576	0.77678	0.503697	9	65.3388	65.3388	NS	NA	NA	NA	NA	f2_NS	dba_cis	NS
Bcs1l	5.98566	5.82689	0.00053143	0.158766	BL6	7.48509	1.1446	1	9	66.3435	66.3435	NS	NA	NA	NA	NA	f2_NS	dba_cis	NS
Bmi1	7.03853	7.25664	0.0011994	0.267726	NotBL6	0.564252	0	0.840987	9	21.4156	21.4156	NS	NA	NA	NA	NA	f2_NS	dba_cis	NS
Boc	5.73171	5.97113	0.00032007	0.327431	NotBL6	201.814	1.06776	1	9	1623.89	1546.12	NS	NA	NA	NA	NA	f2_NS	dba_cis	NS
Camk1	7.20452	6.93053	0.00058938	0.238559	BL6	87.2982	1.4994	0.299982	9	10.7595	10.7595	NS	NA	NA	NA	NA	f2_NS	dba_cis	NS
Cap1	6.74046	9.07505	4.2412e-47	2.30956	NotBL6	1186.09	0.889348	0.87119	9	47.7807	47.7807	NS	NA	NA	NA	NA	f2_NS	dba_cis	NS
Caskin2	6.50081	6.79862	1.2518e-05	0.297813	NotBL6	57.0559	1.09281	1	9	283.55	283.55	NS	NA	NA	NA	NA	f2_NS	dba_cis	NS
Ccl4	4.03253	3.90949	0.00022949	0.123039	BL6	0.349485	Inf	0.995908	1	NA	NA	NS	NA	NA	NA	NA	f2_NS	dba_cis	NS
Ccs	7.00846	7.32881	3.1165e-06	0.320343	NotBL6	144.668	1.15092	0.864935	9	856.258	833.099	NS	NA	NA	NA	NA	f2_NS	dba_cis	NS
Cct6b	3.96214	4.28463	0.00010831	0.322496	NotBL6	1.54413	1.35749	1	9	243.17	243.17	NS	NA	NA	NA	NA	f2_NS	dba_cis	NS
Cd27	3.41953	3.50152	0.00050449	0.081998	NotBL6	4.3948	2.33205	0.640983	9	16.0682	16.0682	NS	NA	NA	NA	NA	f2_NS	dba_cis	NS
Cd52	8.16045	7.07021	0.00018173	1.09024	BL6	38.7924	0.936134	1	1	NA	NA	NS	NA	NA	NA	NA	f2_NS	dba_cis	NS
Cd86	4.39045	4.59087	9.8996e-05	0.220309	NotBL6	2.36535	0.633764	1	9	67.3523	67.3523	NS	NA	NA	NA	NA	f2_NS	dba_cis	NS
Cdk5	5.38807	5.2022	0.00087936	0.114428	BL6	20.2798	0.751472	0.894579	7	NA	NA	NS	NA	NA	NA	NA	f2_NS	dba_cis	NS
Cdkl2	5.28595	5.8153	0.00084751	0.529344	NotBL6	94.9423	1.26086	0.593488	9	338.277	338.277	NS	NA	NA	NA	NA	f2_NS	dba_cis	NS
Cfh	7.73846	7.42552	0.00014941	0.309539	BL6	129.223	0.499814	0.08127	9	24.3764	24.3764	NS	NA	NA	NA	NA	f2_NS	dba_cis	NS
Chrnb1	4.6218	4.39437	0.00047594	0.227436	BL6	48.8687	0.877004	1	9	366.462	42.4625	NS	NA	NA	NA	NA	f2_NS	dba_cis	NS
Cit	3.50588	3.41815	0.00046909	0.0877251	BL6	6.59512	0.986143	1	9	391.023	212.856	NS	NA	NA	NA	NA	f2_NS	dba_cis	NS
Clcnkb	3.4006	3.558	5.3017e-05	0.157398	NotBL6	5.46475	3.71464	0.52675	9	53.6144	0	NS	NA	NA	NA	NA	f2_NS	dba_cis	NS
Clpb	6.05146	6.28749	2.9091e-05	0.338893	NotBL6	209.753	1.30011	0.342404	9	1149.03	746.863	NS	NA	NA	NA	NA	f2_NS	dba_cis	NS
Cntd1	3.88988	3.8125	0.0008645	0.0796223	BL6	0.359046	0.552714	1	9	292.138	292.138	NS	NA	NA	NA	NA	f2_NS	dba_cis	NS
Col5a2	7.70467	7.87184	2.1125e-05	0.494787	NotBL6	669.432	1.41984	0.0763442	9	394.547	196.964	NS	NA	NA	NA	NA	f2_NS	dba_cis	NS
Cox16	5.67951	5.716	0.00032419	0.108437	NotBL6	0.114686	0	1	9	227.909	227.909	NS	NA	NA	NA	NA	f2_NS	dba_cis	NS
Cox6a1	11.6975	11.5237	2.1395e-08	0.144629	BL6	134.895	0.900459	0.977306	8	NA	NA	NS	NA	NA	NA	NA	f2_NS	dba_cis	NS
Cpne2	5.54138	5.29816	0.0013743	0.243211	BL6	62.703	0.889551	1	9	231.512	231.512	NS	NA	NA	NA	NA	f2_NS	dba_cis	NS
Crhr2	3.61101	3.7392	7.2651e-05	0.128195	NotBL6	0.49322	0.472822	1	9	27.4531	27.4531	NS	NA	NA	NA	NA	f2_NS	dba_cis	NS
Csda	9.96889	9.70698	7.9922e-07	0.289627	BL6	712.279	0.915674	0.958717	9	650.081	262.383	NS	NA	NA	NA	NA	f2_NS	dba_cis	NS
Csnk1e	6.14352	6.24484	2.342e-15	0.40105	NotBL6	158.574	1.00024	1	9	794.009	595.674	NS	NA	NA	NA	NA	f2_NS	dba_cis	NS
D030056L22Rik	4.61464	4.42989	0.00055454	0.154515	BL6	4.39519	0.188426	0.120989	9	76.6085	76.6085	NS	NA	NA	NA	NA	f2_NS	dba_cis	NS
Dapp1	4.02856	3.965	0.00013196	0.183212	BL6	3.03113	0.931234	1	9	424.86	371.245	NS	NA	NA	NA	NA	f2_NS	dba_cis	NS
Darc	4.55718	4.9158	0.0011146	0.35862	NotBL6	191.44	1.19964	0.942744	1	NA	NA	NS	NA	NA	NA	NA	f2_NS	dba_cis	NS
Dda1	6.49235	6.32479	2.389e-05	0.21745	BL6	6.10758	0.820497	1	8	NA	NA	NS	NA	NA	NA	NA	f2_NS	dba_cis	NS
Ddc8	3.67236	3.50563	0.0003908	0.16673	BL6	4.5787	0.387059	0.515579	NA	NA	NA	NS	NA	NA	NA	NA	f2_NS	dba_cis	NS
Ddx51	3.84769	4.00921	5.0586e-05	0.161514	NotBL6	24.0333	0.782109	0.936719	9	51.723	0	NS	NA	NA	NA	NA	f2_NS	dba_cis	NS
Ddx6	7.91451	7.86726	0.00072338	0.187732	BL6	39.6808	1.8199	0.0524671	9	170.338	119.735	NS	NA	NA	NA	NA	f2_NS	dba_cis	NS
Dhx9	7.58169	7.8276	0.00046892	0.204386	NotBL6	166.214	1.1159	0.972395	9	214.923	18.2394	NS	NA	NA	NA	NA	f2_NS	dba_cis	NS
Dock8	6.66946	6.21821	0.0011306	0.451243	BL6	309.846	0.643317	0.827323	9	3014.14	2255.53	NS	NA	NA	NA	NA	f2_NS	dba_cis	NS
Dpp3	5.85878	6.05835	0.00053572	0.199571	NotBL6	230.098	1.15901	0.834915	9	318.672	262.186	NS	NA	NA	NA	NA	f2_NS	dba_cis	NS
Dtx3	5.9119	6.24999	4.6624e-08	0.338087	NotBL6	386.242	1.06298	1	4	NA	NA	NS	NA	NA	NA	NA	f2_NS	dba_cis	NS
E130112L23Rik	4.4684	4.6114	4.8963e-05	0.165762	NotBL6	801.118	1.21548	0.511097	NA	NA	NA	NS	NA	NA	NA	NA	f2_NS	dba_cis	NS
Echdc2	7.03754	7.43642	1.1622e-05	0.423302	NotBL6	346.72	1.34988	0.180231	9	80.4918	55.1297	NS	NA	NA	NA	NA	f2_NS	dba_cis	NS
Eif3e	10.9379	11.0671	0.0007387	0.127717	NotBL6	56.8338	1.45282	0.305137	9	181.451	0	NS	NA	NA	NA	NA	f2_NS	dba_cis	NS
Elp4	4.44362	4.33166	0.0013194	0.0972305	BL6	6.57762	1.03417	1	9	447.443	437.663	NS	NA	NA	NA	NA	f2_NS	dba_cis	NS
Eltd1	9.23128	9.626	0.00026813	0.395859	NotBL6	642.932	0.931576	1	NA	NA	NA	NS	NA	NA	NA	NA	f2_NS	dba_cis	NS
Enc1	7.51829	7.10215	4.0628e-06	0.722332	BL6	1178.1	0.789389	0.614069	9	300.656	300.656	NS	NA	NA	NA	NA	f2_NS	dba_cis	NS
Erlin1	4.01563	3.8963	0.00034911	0.122878	BL6	0.95058	0.367813	1	9	440.448	440.448	NS	NA	NA	NA	NA	f2_NS	dba_cis	NS
Ext1	7.30305	7.51174	0.00014416	0.213656	NotBL6	137.602	0.955653	1	9	2829.75	1745.63	NS	NA	NA	NA	NA	f2_NS	dba_cis	NS
Ext2	7.35964	7.56292	2.7648e-06	0.20328	NotBL6	307.58	1.43337	0.0792749	9	689.004	637.027	NS	NA	NA	NA	NA	f2_NS	dba_cis	NS
Ezh2	4.90182	5.10084	0.00057172	0.19902	NotBL6	0.127808	Inf	1	9	559.01	559.01	NS	NA	NA	NA	NA	f2_NS	dba_cis	NS
F3	7.0641	7.4003	0.00035247	0.338691	NotBL6	741.545	1.2885	0.786206	9	49.6341	33.0953	NS	NA	NA	NA	NA	f2_NS	dba_cis	NS
Fam109b	3.76616	3.66356	0.00018812	0.102601	BL6	10.3373	0.647141	0.831813	9	25.513	25.513	NS	NA	NA	NA	NA	f2_NS	dba_cis	NS
Fam119a	4.85378	5.0284	0.00084151	0.174614	NotBL6	14.8407	1.3978	0.877618	NA	NA	NA	NS	NA	NA	NA	NA	f2_NS	dba_cis	NS
Fam82a2	7.19489	7.5418	0.00014927	0.330293	NotBL6	409.214	0.984969	1	9	993.962	911.905	NS	NA	NA	NA	NA	f2_NS	dba_cis	NS
Fez2	8.80928	8.41207	1.1429e-09	0.397209	BL6	762.091	0.806891	0.428969	9	96.1185	0	NS	NA	NA	NA	NA	f2_NS	dba_cis	NS
Fign	3.70515	3.87514	0.00043767	0.169993	NotBL6	7.58985	0.982798	1	9	108.948	108.948	NS	NA	NA	NA	NA	f2_NS	dba_cis	NS
Fkbpl	4.97868	4.74964	7.5714e-05	0.229036	BL6	10.9349	0.828534	1	8	NA	NA	NS	NA	NA	NA	NA	f2_NS	dba_cis	NS
Fosl1	3.70856	4.01641	1.1736e-05	0.307857	NotBL6	13.5072	1.03703	1	3	NA	NA	NS	NA	NA	NA	NA	f2_NS	dba_cis	NS
Foxred1	7.16695	6.90674	2.0037e-05	0.260208	BL6	52.9469	0.88841	1	9	10.343	10.343	NS	NA	NA	NA	NA	f2_NS	dba_cis	NS
Fzd1	4.50914	4.34097	1.3272e-06	0.168178	BL6	10.8928	1.72666	0.49325	9	134.195	134.195	NS	NA	NA	NA	NA	f2_NS	dba_cis	NS
Gapdh	12.0647	11.8556	6.1109e-11	0.209069	BL6	4.08919	0.601741	0.957686	9	172.908	172.908	NS	NA	NA	NA	NA	f2_NS	dba_cis	NS
Gata6	5.84368	5.55598	4.0864e-06	0.287704	BL6	62.9341	1.14728	1	9	150.558	150.558	NS	NA	NA	NA	NA	f2_NS	dba_cis	NS
Gba2	5.37334	5.59222	0.00081878	0.21888	NotBL6	15.9819	1.97024	0.21997	9	108.499	33.9844	NS	NA	NA	NA	NA	f2_NS	dba_cis	NS
Gclc	6.99325	7.38333	3.0565e-08	0.501159	NotBL6	102.129	1.2105	0.765697	9	619.232	128.243	NS	NA	NA	NA	NA	f2_NS	dba_cis	NS
Glipr2	4.18013	4.362	0.00024838	0.196341	NotBL6	96.0597	0.971361	1	9	28.5533	28.5533	NS	NA	NA	NA	NA	f2_NS	dba_cis	NS
Glod4	8.44682	8.57703	0.00042905	0.130209	NotBL6	95.9391	1.01893	1	9	62.9805	0	NS	NA	NA	NA	NA	f2_NS	dba_cis	NS
Gmpr	5.17491	5.70812	5.438e-05	0.533204	NotBL6	131.822	1.35075	0.297047	NA	NA	NA	NS	NA	NA	NA	NA	f2_NS	dba_cis	NS
Gpr88	3.26265	3.35054	0.00050572	0.0878952	NotBL6	1.05159	0.726146	1	9	12.0968	12.0968	NS	NA	NA	NA	NA	f2_NS	dba_cis	NS
Grhl1	4.44921	4.17775	3.0966e-05	0.271458	BL6	88.3174	0.927976	1	9	1932.73	144.944	NS	NA	NA	NA	NA	f2_NS	dba_cis	NS
Grk5	8.04573	7.63988	2.5078e-07	0.405849	BL6	214.386	0.812485	0.579142	9	3070.1	2194.38	NS	NA	NA	NA	NA	f2_NS	dba_cis	NS
Gsg2	3.68697	3.99212	1.5157e-05	0.310375	NotBL6	7.31699	0.819512	1	8	NA	NA	NS	NA	NA	NA	NA	f2_NS	dba_cis	NS
H6pd	9.83812	10.1236	0.001394	0.285483	NotBL6	9522.36	1.16449	0.687825	9	1578.64	1223.77	NS	NA	NA	NA	NA	f2_NS	dba_cis	NS
Hcfc1r1	8.78693	8.99867	0.00035044	0.238261	NotBL6	103.959	1.19634	0.785833	9	549.516	549.516	NS	NA	NA	NA	NA	f2_NS	dba_cis	NS
Hpn	3.98019	4.46312	0.00013858	0.50664	NotBL6	32.9096	0.906249	1	4	NA	NA	NS	NA	NA	NA	NA	f2_NS	dba_cis	NS
Hspb8	7.85916	7.37899	2.8691e-06	0.497726	BL6	229.642	0.934944	1	9	520.946	245.494	NS	NA	NA	NA	NA	f2_NS	dba_cis	NS
Ifi30	8.15853	8.65155	3.7196e-05	0.493018	NotBL6	83.76	1.61285	0.517927	9	197.118	135.835	NS	NA	NA	NA	NA	f2_NS	dba_cis	NS
Ift140	5.94179	6.35081	1.9494e-08	0.409017	NotBL6	504.531	1.23238	0.484418	9	492.514	356.488	NS	NA	NA	NA	NA	f2_NS	dba_cis	NS
Ikzf1	3.67356	3.83158	0.0001867	0.16135	NotBL6	35.8925	1.3128	0.786206	NA	NA	NA	NS	NA	NA	NA	NA	f2_NS	dba_cis	NS
Immp2l	7.37424	7.74625	0.00019204	0.37201	NotBL6	2.65779	1.41072	1	9	2138.13	1707.36	NS	NA	NA	NA	NA	f2_NS	dba_cis	NS
Ing4	7.43539	7.13216	1.8347e-09	0.303513	BL6	251.595	0.901705	0.964406	9	391.043	7.64507	NS	NA	NA	NA	NA	f2_NS	dba_cis	NS
Insl3	5.49913	4.94141	4.7255e-07	0.557723	BL6	164.062	0.771503	0.460379	NA	NA	NA	NS	NA	NA	NA	NA	f2_NS	dba_cis	NS
Isg20	7.35391	6.8292	0.0004314	0.532665	BL6	30.9178	0.574265	0.15268	9	58.3781	5.7118	NS	NA	NA	NA	NA	f2_NS	dba_cis	NS
Kank3	7.5037	7.73335	0.00027044	0.232072	NotBL6	1888.94	1.119	0.864935	9	326.726	0	NS	NA	NA	NA	NA	f2_NS	dba_cis	NS
Kcnab3	3.67075	3.67568	0.0012597	0.0737925	NotBL6	1.63992	1.01156	1	9	151.975	28.3369	NS	NA	NA	NA	NA	f2_NS	dba_cis	NS
Kcnip3	4.27176	4.01079	4.1692e-05	0.260968	BL6	21.1866	0.699403	0.75759	9	1266.91	542.005	NS	NA	NA	NA	NA	f2_NS	dba_cis	NS
Kdelc1	6.36854	6.25989	0.0012584	0.16242	BL6	10.6519	1.38849	0.9488	9	7.64507	7.64507	NS	NA	NA	NA	NA	f2_NS	dba_cis	NS
Kdelr1	8.29033	8.44523	4.9606e-06	0.154899	NotBL6	249.751	1.16129	0.827029	9	100.462	100.462	NS	NA	NA	NA	NA	f2_NS	dba_cis	NS
Keg1	3.67444	4.19393	1.2678e-05	0.535749	NotBL6	6.80748	2.10663	0.970662	9	33.0953	0	NS	NA	NA	NA	NA	f2_NS	dba_cis	NS
Ldb2	8.13036	7.76251	4.8262e-07	0.367858	BL6	8.81028	0.741534	0.986499	NA	NA	NA	NS	NA	NA	NA	NA	f2_NS	dba_cis	NS
Lepre1	4.71184	4.48315	2.4131e-07	0.274393	BL6	458.4	1.00158	1	9	521.139	469.416	NS	NA	NA	NA	NA	f2_NS	dba_cis	NS
Lnx1	7.20246	6.97748	0.00082163	0.301104	BL6	24.7776	1.11019	1	9	1280.99	1092.84	NS	NA	NA	NA	NA	f2_NS	dba_cis	NS
Lrp10	8.09753	8.22502	0.0010819	0.127487	NotBL6	562.423	0.858217	0.738988	9	262.149	0	NS	NA	NA	NA	NA	f2_NS	dba_cis	NS
Lrrk2	4.31028	4.62245	2.1369e-06	0.312171	NotBL6	88.4112	1.32933	0.465427	NA	NA	NA	NS	NA	NA	NA	NA	f2_NS	dba_cis	NS
Luzp1	6.08652	6.11343	0.00017364	0.171014	NotBL6	519.122	0.911641	0.976018	9	904.614	230.588	NS	NA	NA	NA	NA	f2_NS	dba_cis	NS
Lypd1	3.73505	3.61247	0.00033128	0.122584	BL6	0.255617	Inf	1	NA	NA	NA	NS	NA	NA	NA	NA	f2_NS	dba_cis	NS
Mad2l2	5.19288	5.46792	1.5338e-06	0.275041	NotBL6	67.2799	1.23313	0.753383	9	44.351	44.351	NS	NA	NA	NA	NA	f2_NS	dba_cis	NS
Mapkbp1	6.63205	6.03495	8.2178e-10	0.59366	BL6	1021.45	0.84739	0.618901	9	933.24	676.473	NS	NA	NA	NA	NA	f2_NS	dba_cis	NS
Mark2	4.92655	5.05068	0.00021621	0.167492	NotBL6	55.5156	0.598521	0.116923	9	2228.01	2037.08	NS	NA	NA	NA	NA	f2_NS	dba_cis	NS
Mark4	3.96143	3.88063	0.0011931	0.0920568	BL6	24.3539	0.917802	1	9	325.973	325.973	NS	NA	NA	NA	NA	f2_NS	dba_cis	NS
Mcam	8.48492	7.97373	6.4925e-05	0.511193	BL6	370.931	0.748881	0.183759	9	79.9705	79.9705	NS	NA	NA	NA	NA	f2_NS	dba_cis	NS
Mcoln3	3.9372	3.57293	0.00011489	0.364268	BL6	0.502665	0.340952	1	9	14.5781	14.5781	NS	NA	NA	NA	NA	f2_NS	dba_cis	NS
Mdfi	3.3822	3.38375	0.00056865	0.0601088	NotBL6	14.1275	1.11021	1	9	53.1873	53.1873	NS	NA	NA	NA	NA	f2_NS	dba_cis	NS
Med21	6.28947	6.48274	0.00012124	0.199506	NotBL6	13.1405	1.29504	1	9	265.46	265.46	NS	NA	NA	NA	NA	f2_NS	dba_cis	NS
Med8	9.02111	8.76604	2.32e-09	0.255076	BL6	97.3426	0.890679	0.969561	9	1144.61	449.221	NS	NA	NA	NA	NA	f2_NS	dba_cis	NS
Men1	4.89548	4.92465	0.00025521	0.194011	NotBL6	29.7753	0.914079	1	9	9.73464	9.73464	NS	NA	NA	NA	NA	f2_NS	dba_cis	NS
Mfn2	5.82519	5.67046	4.3484e-10	0.364321	BL6	2895.83	1.09999	0.939359	9	287.926	287.926	NS	NA	NA	NA	NA	f2_NS	dba_cis	NS
Mobkl2b	3.79651	3.65242	3.6643e-05	0.144094	BL6	107.658	1.10087	1	NA	NA	NA	NS	NA	NA	NA	NA	f2_NS	dba_cis	NS
Mpdu1	6.36155	6.04575	0.00033966	0.3158	BL6	347.959	0.74331	0.163224	9	370.585	0	NS	NA	NA	NA	NA	f2_NS	dba_cis	NS
Mpp2	4.19027	3.98475	3.7053e-05	0.205527	BL6	74.9937	0.747862	0.507754	9	181.812	181.812	NS	NA	NA	NA	NA	f2_NS	dba_cis	NS
Mr1	5.48063	5.87746	7.2728e-05	0.399102	NotBL6	308.714	1.11491	0.939681	9	532.956	112.79	NS	NA	NA	NA	NA	f2_NS	dba_cis	NS
Msra	8.05951	7.89555	0.00085493	0.165069	BL6	199.788	1.23932	0.599047	9	1013.39	948.011	NS	NA	NA	NA	NA	f2_NS	dba_cis	NS
Mtch1	8.26289	8.49261	1.3578e-06	0.229716	NotBL6	1578.06	1.05892	1	9	269.194	64.6851	NS	NA	NA	NA	NA	f2_NS	dba_cis	NS
Mtf2	5.36538	5.42756	0.0013128	0.207275	NotBL6	11.9209	0.762734	0.970662	9	156.079	64.5575	NS	NA	NA	NA	NA	f2_NS	dba_cis	NS
Mtmr10	7.47028	7.78534	0.00026824	0.315061	NotBL6	271.9	1.04725	1	9	214.298	12.9823	NS	NA	NA	NA	NA	f2_NS	dba_cis	NS
Napsa	4.64671	5.26166	0.00013083	0.614949	NotBL6	75.9763	0.824649	0.840632	2	NA	NA	NS	NA	NA	NA	NA	f2_NS	dba_cis	NS
Ncaph	4.11516	4.19747	0.0010876	0.104552	NotBL6	51.4837	1.07037	1	8	NA	NA	NS	NA	NA	NA	NA	f2_NS	dba_cis	NS
Ndufb10	9.3466	9.2012	0.00042603	0.145395	BL6	561.661	0.962716	1	9	82.1415	82.1415	NS	NA	NA	NA	NA	f2_NS	dba_cis	NS
Nell2	3.34803	3.42154	0.0011142	0.0750573	NotBL6	0.657102	5.45626	1	NA	NA	NA	NS	NA	NA	NA	NA	f2_NS	dba_cis	NS
Nfu1	8.04122	7.90638	6.0636e-06	0.14359	BL6	10.2194	1.20269	1	9	344.173	92.6952	NS	NA	NA	NA	NA	f2_NS	dba_cis	NS
Nktr	8.12324	7.9268	0.00011286	0.196439	BL6	618.112	1.07474	1	9	15.8761	15.8761	NS	NA	NA	NA	NA	f2_NS	dba_cis	NS
Nkx2-9	3.79189	3.69871	0.0005124	0.0931854	BL6	1.89507	0.887853	1	NA	NA	NA	NS	NA	NA	NA	NA	f2_NS	dba_cis	NS
Nme7	5.82411	6.3414	2.0289e-07	0.517293	NotBL6	34.0555	1.33796	0.74617	9	334.356	64.7399	NS	NA	NA	NA	NA	f2_NS	dba_cis	NS
Noc4l	5.53976	5.79744	3.0394e-05	0.201925	NotBL6	35.1453	1.04564	1	9	51.723	0	NS	NA	NA	NA	NA	f2_NS	dba_cis	NS
Notch4	4.68198	4.91105	5.8103e-06	0.38149	NotBL6	1131.25	1.19733	0.587704	9	617.12	362.198	NS	NA	NA	NA	NA	f2_NS	dba_cis	NS
Nov	6.12133	6.52297	0.0013689	0.466228	NotBL6	86.7045	1.47644	0.159784	NA	NA	NA	NS	NA	NA	NA	NA	f2_NS	dba_cis	NS
Nova1	6.49787	6.85826	1.5011e-06	0.36049	NotBL6	41.6491	1.08417	1	NA	NA	NA	NS	NA	NA	NA	NA	f2_NS	dba_cis	NS
Npnt	3.99531	4.24942	4.4945e-10	0.49014	NotBL6	28.1879	1.47377	0.759363	9	528.255	458.873	NS	NA	NA	NA	NA	f2_NS	dba_cis	NS
Nr2c2ap	5.35914	5.56454	4.1153e-05	0.205399	NotBL6	149.057	0.67327	0.0834971	9	96.4098	0	NS	NA	NA	NA	NA	f2_NS	dba_cis	NS
Nudt13	5.00196	5.22949	0.00088459	0.176294	NotBL6	19.2468	1.12661	1	9	748.407	748.407	NS	NA	NA	NA	NA	f2_NS	dba_cis	NS
Nudt3	7.23074	7.38327	2.6393e-05	0.152525	NotBL6	213.396	1.01267	1	9	471.881	318.079	NS	NA	NA	NA	NA	f2_NS	dba_cis	NS
Nup54	5.38554	5.27509	0.00029329	0.214615	BL6	0.116552	0	1	9	648	648	NS	NA	NA	NA	NA	f2_NS	dba_cis	NS
Oaf	7.07384	7.27286	0.001204	0.199014	NotBL6	380.587	1.03211	1	9	100.985	76.6085	NS	NA	NA	NA	NA	f2_NS	dba_cis	NS
Oaz2	8.74136	8.8788	0.0013814	0.137441	NotBL6	1.2846	0.245862	0.850577	9	124.966	46.0356	NS	NA	NA	NA	NA	f2_NS	dba_cis	NS
Ogfrl1	4.90734	5.12265	6.6074e-08	0.345892	NotBL6	48.0968	0.877918	1	7	NA	NA	NS	NA	NA	NA	NA	f2_NS	dba_cis	NS
P2ry6	6.50599	7.00225	1.3209e-05	0.496264	NotBL6	48.3603	1.26421	0.762946	9	135.171	0	NS	NA	NA	NA	NA	f2_NS	dba_cis	NS
Padi4	3.55651	3.45478	0.0013583	0.101735	BL6	79.1819	0.755551	0.737535	9	363.598	0	NS	NA	NA	NA	NA	f2_NS	dba_cis	NS
Parn	6.42846	6.61405	2.2785e-06	0.260099	NotBL6	269.141	1.13022	0.904259	9	1727.54	1359.58	NS	NA	NA	NA	NA	f2_NS	dba_cis	NS
Pccb	8.48807	8.71619	0.00028284	0.228119	NotBL6	2693.84	1.17529	0.649177	9	595.825	56.4861	NS	NA	NA	NA	NA	f2_NS	dba_cis	NS
Pcnx	6.0253	6.1011	0.00013946	0.181583	NotBL6	3.28519	2.33345	0.83358	9	779.29	628.004	NS	NA	NA	NA	NA	f2_NS	dba_cis	NS
Pdgfc	6.12439	6.51347	0.00044056	0.451129	NotBL6	52.6245	1.15961	0.949256	9	2847.24	1884.18	NS	NA	NA	NA	NA	f2_NS	dba_cis	NS
Pdgfra	5.49397	5.13016	1.3308e-05	0.37005	BL6	882.341	0.880863	1	9	395.474	177.01	NS	NA	NA	NA	NA	f2_NS	dba_cis	NS
Pdia4	7.89146	8.13811	0.00018573	0.246646	NotBL6	213.213	0.781372	0.422337	9	396.697	259.124	NS	NA	NA	NA	NA	f2_NS	dba_cis	NS
Pdxp	3.57873	3.74814	0.00063941	0.169417	NotBL6	23.704	1.29566	0.935722	9	241.254	241.254	NS	NA	NA	NA	NA	f2_NS	dba_cis	NS
Pgls	7.71098	7.50292	7.0123e-05	0.208051	BL6	366.708	1.12612	0.920708	9	73.7451	0	NS	NA	NA	NA	NA	f2_NS	dba_cis	NS
Pkn1	4.99567	5.20816	7.5367e-05	0.216521	NotBL6	977.423	1.11142	0.919405	9	25.9007	0	NS	NA	NA	NA	NA	f2_NS	dba_cis	NS
Pla2g2d	4.43539	4.85044	2.9479e-05	0.43416	NotBL6	89.2705	1.99863	0.339543	8	NA	NA	NS	NA	NA	NA	NA	f2_NS	dba_cis	NS
Pla2g6	6.13718	6.71823	2.416e-13	0.581051	NotBL6	72.792	1.38124	0.408481	9	1166.17	1166.17	NS	NA	NA	NA	NA	f2_NS	dba_cis	NS
Plat	6.61076	6.19375	4.4977e-06	0.417017	BL6	190.624	1.0046	1	9	165.417	144.002	NS	NA	NA	NA	NA	f2_NS	dba_cis	NS
Plek	5.51379	5.20437	0.00058595	0.402312	BL6	0.491623	0.351301	1	3	NA	NA	NS	NA	NA	NA	NA	f2_NS	dba_cis	NS
Poli	4.80293	5.06673	0.00086988	0.271386	NotBL6	43.3725	0.578773	0.136326	9	251.789	16.4201	NS	NA	NA	NA	NA	f2_NS	dba_cis	NS
Poll	4.49481	4.31537	0.00047595	0.179439	BL6	39.4619	1.47485	0.392955	9	56.4861	56.4861	NS	NA	NA	NA	NA	f2_NS	dba_cis	NS
Pop5	5.85127	5.69962	0.00098507	0.232859	BL6	2.27266	0.399181	0.855876	9	535.493	386.678	NS	NA	NA	NA	NA	f2_NS	dba_cis	NS
Pqlc2	4.70975	5.03301	0.00098418	0.323254	NotBL6	95.0305	1.37599	0.353263	9	123.43	107.314	NS	NA	NA	NA	NA	f2_NS	dba_cis	NS
Prkaca	6.37079	6.78851	2.8206e-08	0.4233	NotBL6	168.066	0.893065	0.9488	9	262.307	255.655	NS	NA	NA	NA	NA	f2_NS	dba_cis	NS
Prkacb	4.94328	4.73573	0.00099842	0.207552	BL6	129.361	1.1852	0.770084	9	34.7639	34.7639	NS	NA	NA	NA	NA	f2_NS	dba_cis	NS
Prkag2	5.65613	5.41398	4.3703e-06	0.341877	BL6	182.944	1.29829	0.336585	9	2166.63	1572.2	NS	NA	NA	NA	NA	f2_NS	dba_cis	NS
Prosc	8.5429	8.16662	0.00080883	0.376281	BL6	220.961	1.12859	0.937747	9	479.569	373.432	NS	NA	NA	NA	NA	f2_NS	dba_cis	NS
Ptch2	4.54046	4.8986	0.0008109	0.358137	NotBL6	336.181	1.63856	0.363738	4	NA	NA	NS	NA	NA	NA	NA	f2_NS	dba_cis	NS
Ptk2b	5.87271	5.52429	0.00013478	0.366804	BL6	371.958	0.778911	0.381824	9	2045.08	1569.98	NS	NA	NA	NA	NA	f2_NS	dba_cis	NS
Ptplad2	7.33789	6.91741	0.00073986	0.420475	BL6	50.7053	0.734272	0.69728	1	NA	NA	NS	NA	NA	NA	NA	f2_NS	dba_cis	NS
Ptpn2	5.08929	4.94034	0.00014452	0.151915	BL6	1.33175	0.311976	0.843502	9	704.649	524.163	NS	NA	NA	NA	NA	f2_NS	dba_cis	NS
Pxk	6.15415	5.9626	0.00029544	0.191542	BL6	359.331	0.933631	1	9	172.678	168.269	NS	NA	NA	NA	NA	f2_NS	dba_cis	NS
Pygm	3.70741	4.16482	0.00052975	0.457406	NotBL6	31.51	0.880035	1	9	33.3341	33.3341	NS	NA	NA	NA	NA	f2_NS	dba_cis	NS
Rab24	6.80151	6.92448	0.00041059	0.122975	NotBL6	280.306	1.40592	0.114958	9	104.295	104.295	NS	NA	NA	NA	NA	f2_NS	dba_cis	NS
Ralgps2	3.61571	3.76927	0.00085647	0.153558	NotBL6	48.9419	0.962995	1	9	382.128	151.403	NS	NA	NA	NA	NA	f2_NS	dba_cis	NS
Rarb	4.00601	4.44856	7.5813e-10	0.451953	NotBL6	8.9183	1.13263	1	9	3000.89	1386.36	NS	NA	NA	NA	NA	f2_NS	dba_cis	NS
Rasgrp1	3.23429	3.2391	0.00069821	0.0554216	NotBL6	2.01525	16.572	0.163224	9	102.181	102.181	NS	NA	NA	NA	NA	f2_NS	dba_cis	NS
Rcc2	5.8544	6.11458	0.0011681	0.260183	NotBL6	357.168	1.21044	0.600754	9	174.895	120.18	NS	NA	NA	NA	NA	f2_NS	dba_cis	NS
Rdh14	4.08269	4.25063	1.5283e-06	0.167935	NotBL6	185.912	1.06255	1	9	209.978	209.978	NS	NA	NA	NA	NA	f2_NS	dba_cis	NS
Rdm1	7.33454	7.511	0.00056167	0.176462	NotBL6	122.324	0.927772	1	9	235.108	0	NS	NA	NA	NA	NA	f2_NS	dba_cis	NS
Recql5	4.16894	4.29647	0.00011448	0.12753	NotBL6	12.8774	1.22462	1	9	702.377	444.902	NS	NA	NA	NA	NA	f2_NS	dba_cis	NS
Reep1	4.00601	4.13055	0.00067529	0.124536	NotBL6	65.7961	0.864265	0.943991	9	394.38	369.245	NS	NA	NA	NA	NA	f2_NS	dba_cis	NS
Rfc1	6.52795	6.73996	6.0513e-05	0.226125	NotBL6	55.4779	0.737706	0.544554	9	226.272	159.928	NS	NA	NA	NA	NA	f2_NS	dba_cis	NS
Rhbdf1	8.67823	8.47774	0.00063719	0.20049	BL6	977.905	0.894835	0.926461	9	304.339	175.22	NS	NA	NA	NA	NA	f2_NS	dba_cis	NS
Ripk3	4.38913	4.62584	0.00032587	0.236707	NotBL6	105.141	1.27809	0.57205	2	NA	NA	NS	NA	NA	NA	NA	f2_NS	dba_cis	NS
Rnf114	7.9434	7.75412	0.00037238	0.179303	BL6	221.57	1.23524	0.575547	9	420.626	263.636	NS	NA	NA	NA	NA	f2_NS	dba_cis	NS
Rnf13	8.43805	8.04717	2.41e-10	0.416964	BL6	242.8	0.810817	0.562066	9	342.84	163.761	NS	NA	NA	NA	NA	f2_NS	dba_cis	NS
Rnf157	3.75755	3.62923	1.5812e-05	0.12832	BL6	4.82269	0.757921	1	9	473.499	342.74	NS	NA	NA	NA	NA	f2_NS	dba_cis	NS
Robo1	4.09231	4.25521	0.00014604	0.162903	NotBL6	34.8091	1.42792	0.651965	9	1346.25	1110.52	NS	NA	NA	NA	NA	f2_NS	dba_cis	NS
Rpn2	8.93204	8.74029	8.5032e-05	0.191745	BL6	1914.38	0.850677	0.651965	9	457.774	389.339	NS	NA	NA	NA	NA	f2_NS	dba_cis	NS
Rps6ka1	5.34033	5.66453	4.1224e-05	0.324206	NotBL6	344.901	0.940427	1	9	320.217	108.984	NS	NA	NA	NA	NA	f2_NS	dba_cis	NS
Rrn3	6.36293	6.18954	0.0001909	0.173397	BL6	192.584	0.896978	0.976731	9	158.556	158.556	NS	NA	NA	NA	NA	f2_NS	dba_cis	NS
Runx3	3.58086	3.51319	0.00036763	0.0676608	BL6	0.101778	0	1	NA	NA	NA	NS	NA	NA	NA	NA	f2_NS	dba_cis	NS
S100a10	10.9259	11.1465	0.00064808	0.203813	NotBL6	2167.18	1.08263	0.983483	9	579.726	8.8308	NS	NA	NA	NA	NA	f2_NS	dba_cis	NS
Schip1	5.64934	5.93969	0.00090686	0.290351	NotBL6	1.03849	0.789646	1	9	1027.92	778.527	NS	NA	NA	NA	NA	f2_NS	dba_cis	NS
Sdhc	9.82627	9.64176	5.5319e-06	0.184512	BL6	1526.03	0.939423	1	9	287.214	119.572	NS	NA	NA	NA	NA	f2_NS	dba_cis	NS
Sec23b	7.50323	7.78392	3.2284e-06	0.280684	NotBL6	237.566	0.89143	0.931698	9	324	324	NS	NA	NA	NA	NA	f2_NS	dba_cis	NS
Setd4	4.61333	4.4983	0.0011835	0.130852	BL6	61.3438	0.954644	1	9	351.553	142.148	NS	NA	NA	NA	NA	f2_NS	dba_cis	NS
Sgk3	6.09533	5.79123	1.3941e-05	0.3658	BL6	47.0075	0.945471	1	9	245.71	118.855	NS	NA	NA	NA	NA	f2_NS	dba_cis	NS
Sh3tc1	6.68463	6.29208	0.00029039	0.392553	BL6	555.751	0.958996	1	9	202.038	193.349	NS	NA	NA	NA	NA	f2_NS	dba_cis	NS
Slamf9	5.90464	6.82942	2.3531e-07	0.924775	NotBL6	92.0295	1.55919	0.17513	2	NA	NA	NS	NA	NA	NA	NA	f2_NS	dba_cis	NS
Slc10a6	7.75963	8.30224	0.00062836	0.542612	NotBL6	63.4694	1.22229	0.9833	9	1461.22	1224.67	NS	NA	NA	NA	NA	f2_NS	dba_cis	NS
Slc12a9	4.72322	4.93795	4.0322e-05	0.214733	NotBL6	72.4284	0.67658	0.208585	9	271.079	271.079	NS	NA	NA	NA	NA	f2_NS	dba_cis	NS
Slc24a3	8.54016	7.9393	4.6553e-06	0.600863	BL6	319.556	0.731515	0.162563	9	1188.5	267.559	NS	NA	NA	NA	NA	f2_NS	dba_cis	NS
Slc2a1	6.52137	6.79721	0.00022777	0.334183	NotBL6	33.8941	0.987975	1	9	789.407	178.35	NS	NA	NA	NA	NA	f2_NS	dba_cis	NS
Slc30a9	6.3276	6.51169	2.3886e-06	0.184098	NotBL6	454.016	1.16345	0.786206	9	217.405	217.405	NS	NA	NA	NA	NA	f2_NS	dba_cis	NS
Slc37a2	5.10167	5.83779	1.3415e-05	0.746222	NotBL6	116.026	1.408	0.856079	9	842.241	390.058	NS	NA	NA	NA	NA	f2_NS	dba_cis	NS
Slc38a1	3.78815	3.56542	2.9598e-07	0.222734	BL6	40.4622	0.921571	1	9	33.1129	15.2225	NS	NA	NA	NA	NA	f2_NS	dba_cis	NS
Snrnp25	5.52361	5.97186	0.00032433	0.448254	NotBL6	81.976	1.48916	0.325227	9	315.802	0	NS	NA	NA	NA	NA	f2_NS	dba_cis	NS
Spg21	8.87798	8.55518	2.8567e-05	0.322797	BL6	489.097	0.896569	0.961778	9	199.839	79.3599	NS	NA	NA	NA	NA	f2_NS	dba_cis	NS
Sphk1	3.98577	4.02732	8.8863e-05	0.149796	BL6	17.6156	1.10815	1	9	191.288	191.288	NS	NA	NA	NA	NA	f2_NS	dba_cis	NS
Spns2	5.9329	6.42277	0.00077841	0.489865	NotBL6	406.478	1.11068	1	9	872.452	401.238	NS	NA	NA	NA	NA	f2_NS	dba_cis	NS
Srfbp1	5.1591	5.48587	2.6972e-11	0.326769	NotBL6	241.789	1.08198	1	9	377.02	225.384	NS	NA	NA	NA	NA	f2_NS	dba_cis	NS
Ssr2	7.09052	6.88223	0.0012022	0.208296	BL6	119.483	0.874644	0.941973	9	139.021	139.021	NS	NA	NA	NA	NA	f2_NS	dba_cis	NS
Syngr2	7.90441	8.12005	2.0297e-07	0.232616	NotBL6	879.989	1.30228	0.215568	9	192.309	183.883	NS	NA	NA	NA	NA	f2_NS	dba_cis	NS
Tap1	6.12452	5.60638	3.4635e-08	0.518135	BL6	412.363	0.825997	0.6407	9	216.439	216.439	NS	NA	NA	NA	NA	f2_NS	dba_cis	NS
Tbc1d22a	5.02114	4.84444	7.1452e-05	0.18106	BL6	187.753	0.963275	1	9	1241.97	293.084	NS	NA	NA	NA	NA	f2_NS	dba_cis	NS
Tctn3	4.1966	4.2898	8.6979e-07	0.263409	NotBL6	5.3519	0.908832	1	9	206.595	206.595	NS	NA	NA	NA	NA	f2_NS	dba_cis	NS
Tesk1	5.05686	4.86422	0.00024104	0.19264	BL6	818.724	0.919856	0.999441	9	324	324	NS	NA	NA	NA	NA	f2_NS	dba_cis	NS
Tgif1	5.6377	5.96681	0.00048017	0.329115	NotBL6	18.9956	1.66073	0.389595	9	954.028	954.028	NS	NA	NA	NA	NA	f2_NS	dba_cis	NS
Thsd1	4.6373	4.45257	0.00042216	0.184729	BL6	2.0223	1.50352	1	9	178.753	178.753	NS	NA	NA	NA	NA	f2_NS	dba_cis	NS
Tipin	6.61813	6.3293	9.2138e-06	0.288826	BL6	37.5708	1.00569	1	9	158.757	0	NS	NA	NA	NA	NA	f2_NS	dba_cis	NS
Tiprl	7.78232	7.64409	0.00048928	0.12955	BL6	84.9179	1.01058	1	9	4.97905	0	NS	NA	NA	NA	NA	f2_NS	dba_cis	NS
Tlr5	4.2277	4.05229	0.00059332	0.175406	BL6	38.2464	0.992586	1	9	1378.05	1333.26	NS	NA	NA	NA	NA	f2_NS	dba_cis	NS
Tmem2	4.76016	4.42683	4.098e-10	0.452047	BL6	92.8591	0.97866	1	9	1756.02	798.485	NS	NA	NA	NA	NA	f2_NS	dba_cis	NS
Tmod3	6.78539	7.01579	1.7581e-12	0.373793	NotBL6	734.196	1.16393	0.738988	9	425.917	374.797	NS	NA	NA	NA	NA	f2_NS	dba_cis	NS
Tmpo	5.30548	5.36564	0.00065587	0.214477	NotBL6	52.5364	0.937807	1	9	253.145	206.04	NS	NA	NA	NA	NA	f2_NS	dba_cis	NS
Tnfrsf1a	8.79344	8.61476	6.9981e-05	0.178679	BL6	553.331	1.02505	1	9	1231.6	656.599	NS	NA	NA	NA	NA	f2_NS	dba_cis	NS
Tnfrsf9	3.74465	3.63901	0.00033201	0.10564	BL6	0.114686	0	1	9	82.1207	82.1207	NS	NA	NA	NA	NA	f2_NS	dba_cis	NS
Tnks1bp1	5.70959	6.01044	3.6211e-11	0.300847	NotBL6	1080.43	1.09861	0.969561	9	361.659	325.214	NS	NA	NA	NA	NA	f2_NS	dba_cis	NS
Top2b	8.59795	8.75804	0.00062287	0.160089	NotBL6	198.757	0.924278	0.990085	9	944.527	565.906	NS	NA	NA	NA	NA	f2_NS	dba_cis	NS
Tpm3	6.43821	6.44395	0.00086234	0.381009	BL6	1.46277	0	0.177517	9	474.435	0	NS	NA	NA	NA	NA	f2_NS	dba_cis	NS
Tra2a	6.40022	6.14079	0.00038414	0.259424	BL6	166.506	0.850729	0.767655	9	357.458	133.958	NS	NA	NA	NA	NA	f2_NS	dba_cis	NS
Ttc1	7.0272	7.14937	5.6326e-08	0.15302	NotBL6	25.753	1.16142	1	8	NA	NA	NS	NA	NA	NA	NA	f2_NS	dba_cis	NS
Ttpa	4.49635	5.23238	1.9068e-05	0.736024	NotBL6	14.3493	1.38953	0.875382	9	429.302	389.992	NS	NA	NA	NA	NA	f2_NS	dba_cis	NS
Tulp4	8.13209	8.31724	9.6915e-05	0.185158	NotBL6	27.9065	0.85644	1	9	1535.21	786.814	NS	NA	NA	NA	NA	f2_NS	dba_cis	NS
Twf2	4.97015	4.76242	0.00072067	0.169921	BL6	129.512	0.86557	0.935948	9	554.001	292.538	NS	NA	NA	NA	NA	f2_NS	dba_cis	NS
Ubxn10	3.68664	4.00289	0.00076359	0.347835	NotBL6	116.62	0.89992	1	9	47.9974	0	NS	NA	NA	NA	NA	f2_NS	dba_cis	NS
Ubxn4	8.03948	7.8884	2.2737e-05	0.138824	BL6	49.2144	0.794227	0.814235	9	26.6735	26.6735	NS	NA	NA	NA	NA	f2_NS	dba_cis	NS
Uckl1	6.56234	6.4223	0.00089472	0.140038	BL6	34.7157	0.968237	1	9	710.797	216.37	NS	NA	NA	NA	NA	f2_NS	dba_cis	NS
Ulk1	5.7198	5.73226	0.00039463	0.239243	NotBL6	149.362	0.893105	0.974408	9	1300.68	901.287	NS	NA	NA	NA	NA	f2_NS	dba_cis	NS
Ulk2	7.61325	7.87014	6.9931e-05	0.288083	NotBL6	240.365	0.801798	0.547442	9	129.567	9.22865	NS	NA	NA	NA	NA	f2_NS	dba_cis	NS
Utrn	6.09563	5.73823	0.00039996	0.357399	BL6	241.405	0.819795	0.581451	9	4205.53	3418.15	NS	NA	NA	NA	NA	f2_NS	dba_cis	NS
Wdr85	4.1282	4.17762	0.00057357	0.0918957	BL6	165.532	0.828491	0.644265	9	76.4597	0	NS	NA	NA	NA	NA	f2_NS	dba_cis	NS
Wtap	8.28657	8.35364	6.1655e-08	0.312919	NotBL6	0.229372	0	1	9	171.392	171.392	NS	NA	NA	NA	NA	f2_NS	dba_cis	NS
Ythdf3	7.17733	7.37758	0.001203	0.200255	NotBL6	7.70207	1.17653	1	9	376.211	314.85	NS	NA	NA	NA	NA	f2_NS	dba_cis	NS
Ywhae	8.45865	8.44278	8.5836e-10	0.268004	BL6	1956.23	1.24829	0.341094	9	73.7007	62.803	NS	NA	NA	NA	NA	f2_NS	dba_cis	NS
Zfp110	6.27978	6.06261	0.00011753	0.245531	BL6	11.2937	0.705853	0.852048	9	255.655	0	NS	NA	NA	NA	NA	f2_NS	dba_cis	NS
Zfp281	5.47159	5.37856	0.0012152	0.127761	BL6	6.49744	1.71222	0.770084	9	72.5704	72.5704	NS	NA	NA	NA	NA	f2_NS	dba_cis	NS
Zfp53	4.59631	4.94755	6.4836e-07	0.351239	NotBL6	0.981312	1.82157	1	9	324	324	NS	NA	NA	NA	NA	f2_NS	dba_cis	NS
Zfp566	4.00513	4.12899	0.00082073	0.123854	NotBL6	41.3151	1.4846	0.338421	9	332.161	0	NS	NA	NA	NA	NA	f2_NS	dba_cis	NS
Zfp612	5.13575	5.50348	9.1974e-05	0.367727	NotBL6	15.2813	2.16156	0.335884	9	261.248	261.248	NS	NA	NA	NA	NA	f2_NS	dba_cis	NS
Zfp82	3.93442	4.14207	7.5766e-06	0.207651	NotBL6	17.0715	0.719632	0.943991	9	324	0	NS	NA	NA	NA	NA	f2_NS	dba_cis	NS
Zyg11a	3.78405	3.8881	0.00091573	0.104053	NotBL6	3.95859	1.23679	1	9	419.272	419.272	NS	NA	NA	NA	NA	f2_NS	dba_cis	NS
Zyg11b	5.67114	5.63597	2.5898e-06	0.21706	BL6	0.895402	0	0.521544	9	412.386	412.386	NS	NA	NA	NA	NA	f2_NS	dba_cis	NS
1700017B05Rik	5.70113	5.42885	0.026469	0.272282	BL6	207.442	0.98247	1	9	714.409	74.7393	NS	41.8448	0.689414	f2BL6	1100269	f2_Cis	dba_nocis	NS
[truncated: 3,231 more rows]

## Sheet: F1_cis
F1cis_only
March5
0610010O12Rik
1110002B05Rik
1190005I06Rik
1810031K17Rik
2410016O06Rik
2410017P07Rik
2610507B11Rik
2610524H06Rik
2810046L04Rik
2900010J23Rik
2900010M23Rik
4632428N05Rik
4930453N24Rik
6430548M08Rik
Abl1
Accn1
Ace
Acss2
Acvr2a
Adarb1
Adh1
Adnp
Adra2c
Afg3l1
Agfg1
Agpat6
Ahsa2
Akap10
Akt1
Aldoa
Alox15
Amigo1
Anapc2
Ankrd10
Ankrd28
Ankrd40
Ap1m1
Apcdd1
Arcn1
Arhgap20
Arl4a
Armc10
Armc5
Arpc1b
Arpc2
Arpc5
Ash2l
Ate1
Atox1
Atp5g1
Atp5j
Atp6ap1
Atp6v0a1
Atp6v0c
Atp6v1c2
Atr
Atxn2
Avpr1a
B230120H23Rik
B230219D22Rik
B3gnt8
B4galt5
Bad
Baz2a
BC003331
BC018507
Bcl2l10
Bcl6
Birc5
Bmp7
Bpnt1
Brd3
Brd4
Brp44l
Bysl
Cacna1e
Cacybp
Camsap1
Carm1
Cbfa2t3
Cbl
Cbx1
Ccnb1
Ccnb2
Cd151
Cd1d1
Cdc5l
Cdh3
Cdk4
Cdv3
Cetn3
Chmp1a
Ciita
Ckap5
Ckb
Clpx
Cnih
Cnnm3
Cog4
Cops4
Coq3
Coro1b
Coro1c
Cox8a
Cpd
Cpne3
Creb3l2
Cript
Ctage5
Ctdsp1
Cttnbp2nl
Cul4a
Cux2
Cwc22
Cxcl12
Cyp2s1
Dap
Dbi
Ddx24
Ddx50
Dgcr2
Dhcr24
Dnajc17
Dnajc9
Dolk
Drg2
Dut
Eef2
Eepd1
Eif1
Eif3f
Eif3h
Eif4a1
Eif4a2
Eif5a
Eml3
Eno1
Eri3
Ero1lb
Etv5
Exoc8
Faah
Fabp5
Fam100a
Fam116a
Fam117b
Fam76b
Fau
Fbxo22
Fbxo9
Fcer1g
Fermt2
Fndc3a
Foxn2
Frat2
Frmd6
Fst
Fus
Gbp3
Gbp4
Gcap14
Gcc2
Glg1
Gnaq
Golga4
Gpr27
Gramd4
Gstm1
Gstz1
Gtf2a1
Gtf2i
Gtf2ird1
Gtf3c1
Gtpbp1
Gucy2e
Guk1
H1fx
H2-DMb2
H2-gs10
H2-T10
Hcn2
Hdac2
Hes1
Hic2
Hivep1
Hmgxb4
Hmha1
Hnmt
Hnrnpa3
Hnrnph1
Hnrnpu
Hsf2
Hsp90b1
Hspa8
Htra1
Huwe1
Ids
Igf2
Igfbp3
Igfbp7
Ikbkg
Immp1l
Inhbb
Ints1
Ipo4
Irak1
Itfg2
Itsn2
Ivns1abp
Jag2
Jak1
Jdp2
Jhdm1d
Jmjd1c
Jph1
Kank2
Kars
Kcnd1
Kcnk3
Kctd17
Klhdc2
Klhl24
Kpna3
Krt10
Lamp2
Lancl2
Las1l
Lemd2
Leprel2
Lgals9
Lin7c
Llgl1
Lsm3
Lyar
M6pr
Macrod1
Man2b2
Mapk11
Marcks
Matr3
Mbd3
Mcl1
Med10
Mef2d
Memo1
Mepce
Mettl9
Mfap5
Mff
Mfsd5
Mgea5
Mib1
Mid1
Mll2
Mocs2
Mosc1
Mov10
Mrpl49
Mrpl50
Mrps36
Mtap7d1
Mtch2
Mtdh
Mup3
Mxra8
Myl9
Naglu
Nap1l1
Nap1l4
Ncf2
Ndufb5
Ndufc2
Necap1
Nek1
Net1
Nfs1
Nkiras1
Npm1
Nqo2
Nudt9
Nus1
Nxnl1
Obfc2b
Orai1
Otub2
Otud5
Pafah1b1
Paics
Paip2b
Panx1
Pcmtd1
Pcnxl3
Pdlim1
Pecam1
Peci
Phf12
Phf13
Phf5a
Phtf1
Pias2
Pim3
Pip4k2b
Pja1
Plekha3
Pole4
Polr2e
Polr2f
Ppcs
Ppm1a
Ppp1ca
Ppp1r2
Ppp2r2a
Ppp2r2d
Ppp4r2
Prdx1
Prpf19
Prpf38b
Prpsap1
Prr5
Psma5
Psmd5
Psph
Ptgis
Ptpn4
Ptpra
Ptpre
Ptrf
Rab11b
Rab4b
Rab9
Rabgef1
Rac1
Rad54l2
Ran
Ranbp2
Rap1a
Rbm18
Rbx1
Rcor1
Rcor2
Rfng
Rfwd2
Rhoa
Rhog
Rhoq
Rhot1
Rnf166
Rnf19a
Rnps1
Rpap3
Rpl3
Rprd2
Rps2
Rrp7a
Sap30bp
Sass6
Scn1b
Scrib
Sec61a2
Serbp1
Serf1
Serpina3c
Serpinb6a
Serpinb9
Sez6l
Sf3b1
Sh2b1
She
Sipa1l2
Sirt1
Slc35a4
Slc6a6
Smad5
Smarcc1
Smc3
Smc6
Smpd3
Snx4
Sobp
Socs7
Spna2
Spryd3
Sptlc2
Srebf2
Srm
Ss18
Stam2
Stat3
Stbd1
Steap3
Stk17b
Stk24
Stt3b
Sub1
Taf10
Tardbp
Tbc1d10a
Tbx4
Tceb1
Tcf7l2
Tcte2
Tead2
Tfg
Thrap3
Tk2
Tmem189
Tmem98
Tnfrsf11b
Tnfrsf12a
Tns1
Top1
Top3a
Topors
Tpi1
Tpm1
Tpt1
Tram1
Trappc1
Trappc10
Trim33
Trim37
Tshz1
Ttc14
Ttc39c
Tuba1a
Twist1
Txnrd1
Txnrd3
Ubap1
Ube2c
Ube2e3
Ube3c
Ubtd1
Ugdh
Uqcrh
Usp1
Usp12
Vcp
Vdac1
Vps26b
Vps45
Wac
Wbp4
Wdr20a
Wee1
Xkr6
Xpo6
Ybx1
Zbtb7c
Zcchc14
Zdhhc7
Zeb1
Zfand5
Zfp276
Zfp296
Zfp322a
Zfp706
Zfp771
Zfp777
Zfp90
Zfpm2
Zmiz2
Znhit3
Zwint
